# Supplementary material for: Electrophysiological correlates of aesthetic processing of webpages: a comparison of experts and laypersons
Source: PeerJ. 2017 Jun 6;5:e3440. doi: 10.7717/peerj.3440 (PMC5463973; doi:10.7717/peerj.3440)
Supplement: Supplemental Information 1 — Grand averages for the individual participants [file peerj-05-3440-s001.zip]

Archive with 29 entries (27 files):
- Data/
- Data/110-130ms_meanamplitude.csv
- Data/150-370ms_meanamplitude.csv
- Data/370-600ms_meanamplitude.csv
- Data/600-800ms_meanamplitude.csv
- Data/80-105ms_meanamplitude.csv
- Data/demographics+CVPA.csv
- Data/Luminance.csv
- Data/responses.csv
- Logfiles/
- Logfiles/Exp01-Website.log
- Logfiles/Exp02-Website.log
- Logfiles/Exp03-Website.log
- Logfiles/Exp04-Website.log
- Logfiles/Exp05-Website.log
- Logfiles/Exp06-Website.log
- Logfiles/Exp07-Website.log
- Logfiles/Exp08-Website.log
- Logfiles/Exp09-Website.log
- Logfiles/Exp10-Website.log
- Logfiles/Kon02-Website.log
- Logfiles/Kon03-Website.log
- Logfiles/Kon04-Website.log
- Logfiles/Kon05-Website.log
- Logfiles/Kon06-Website.log
- Logfiles/Kon07-Website.log
- Logfiles/Kon08-Website.log
- Logfiles/Kon09-Website.log
- Logfiles/Kon10-Website.log
