# Supplementary material for: Electrophysiological correlates of aesthetic processing of webpages: a comparison of experts and laypersons
Source: PeerJ. 2017 Jun 6;5:e3440. doi: 10.7717/peerj.3440 (PMC5463973; doi:10.7717/peerj.3440)
Supplement: Supplemental Information 1 — Grand averages for the individual participants [file peerj-05-3440-s001.zip › Data/110-130ms_meanamplitude.csv]

Subject	Rating_Response	Group	hemisphere	frontback	MeanAmplitude�V
Exp01	0	0	left	anterior	-3,85
Exp01	0	0	central	anterior	-4,08
Exp01	0	0	right	anterior	-2,49
Exp01	0	0	left	central	-2,44
Exp01	0	0	central	central	-2,99
Exp01	0	0	right	central	-0,38
Exp01	0	0	left	parietal	2,43
Exp01	0	0	central	parietal	-0,54
Exp01	0	0	right	parietal	0,7
Exp01	0	0	left	occipital	-1,24
Exp01	0	0	central	occipital	-10,46
Exp01	0	0	right	occipital	-8,58
Exp02	0	0	left	anterior	-8,11
Exp02	0	0	central	anterior	-8,11
Exp02	0	0	right	anterior	-7,59
Exp02	0	0	left	central	-4,81
Exp02	0	0	central	central	-4,22
Exp02	0	0	right	central	-3,14
Exp02	0	0	left	parietal	0,69
Exp02	0	0	central	parietal	0,93
Exp02	0	0	right	parietal	4,45
Exp02	0	0	left	occipital	1,97
Exp02	0	0	central	occipital	1,26
Exp02	0	0	right	occipital	5,26
Exp03	0	0	left	anterior	1,01
Exp03	0	0	central	anterior	0,52
Exp03	0	0	right	anterior	-0,04
Exp03	0	0	left	central	-0,31
Exp03	0	0	central	central	0,78
Exp03	0	0	right	central	2,71
Exp03	0	0	left	parietal	-2,09
Exp03	0	0	central	parietal	0,78
Exp03	0	0	right	parietal	4,5
Exp03	0	0	left	occipital	-9,14
Exp03	0	0	central	occipital	-8,83
Exp03	0	0	right	occipital	-3,68
Exp04	0	0	left	anterior	-3,34
Exp04	0	0	central	anterior	-1,94
Exp04	0	0	right	anterior	-3,91
Exp04	0	0	left	central	-2,07
Exp04	0	0	central	central	-1,98
Exp04	0	0	right	central	-2,4
Exp04	0	0	left	parietal	0,22
Exp04	0	0	central	parietal	0,97
Exp04	0	0	right	parietal	0,81
Exp04	0	0	left	occipital	-0,01
Exp04	0	0	central	occipital	-1,77
Exp04	0	0	right	occipital	-0,44
Exp05	0	0	left	anterior	1,99
Exp05	0	0	central	anterior	2,45
Exp05	0	0	right	anterior	4,04
Exp05	0	0	left	central	2,53
Exp05	0	0	central	central	2,45
Exp05	0	0	right	central	2,89
Exp05	0	0	left	parietal	2,14
Exp05	0	0	central	parietal	1,02
Exp05	0	0	right	parietal	1,32
Exp05	0	0	left	occipital	-0,4
Exp05	0	0	central	occipital	-5,27
Exp05	0	0	right	occipital	-5,83
Exp06	0	0	left	anterior	0,93
Exp06	0	0	central	anterior	1,24
Exp06	0	0	right	anterior	2,48
Exp06	0	0	left	central	0,46
Exp06	0	0	central	central	1,02
Exp06	0	0	right	central	0,6
Exp06	0	0	left	parietal	-1,81
Exp06	0	0	central	parietal	1,29
Exp06	0	0	right	parietal	0,33
Exp06	0	0	left	occipital	-7,5
Exp06	0	0	central	occipital	-7,61
Exp06	0	0	right	occipital	-5,83
Exp07	0	0	left	anterior	-3
Exp07	0	0	central	anterior	-3,93
Exp07	0	0	right	anterior	-2,5
Exp07	0	0	left	central	-2,16
Exp07	0	0	central	central	-3,68
Exp07	0	0	right	central	-1,88
Exp07	0	0	left	parietal	-1,1
Exp07	0	0	central	parietal	-0,57
Exp07	0	0	right	parietal	1,59
Exp07	0	0	left	occipital	-3,03
Exp07	0	0	central	occipital	-5,18
Exp07	0	0	right	occipital	-1,8
Exp08	0	0	left	anterior	2
Exp08	0	0	central	anterior	3,21
Exp08	0	0	right	anterior	3,31
Exp08	0	0	left	central	-0,83
Exp08	0	0	central	central	1,35
Exp08	0	0	right	central	2,32
Exp08	0	0	left	parietal	-1,05
Exp08	0	0	central	parietal	-0,63
Exp08	0	0	right	parietal	0
Exp08	0	0	left	occipital	-2,59
Exp08	0	0	central	occipital	-4,42
Exp08	0	0	right	occipital	-4,19
Exp09	0	0	left	anterior	-2,25
Exp09	0	0	central	anterior	-2,78
Exp09	0	0	right	anterior	-3,27
Exp09	0	0	left	central	-2,27
Exp09	0	0	central	central	-4,53
Exp09	0	0	right	central	-4,81
Exp09	0	0	left	parietal	1,24
Exp09	0	0	central	parietal	-3,33
Exp09	0	0	right	parietal	-4,05
Exp09	0	0	left	occipital	0,4
Exp09	0	0	central	occipital	-4,75
Exp09	0	0	right	occipital	-4,31
Exp10	0	0	left	anterior	3,63
Exp10	0	0	central	anterior	2,97
Exp10	0	0	right	anterior	3,24
Exp10	0	0	left	central	1,88
Exp10	0	0	central	central	2,11
Exp10	0	0	right	central	2,92
Exp10	0	0	left	parietal	-0,41
Exp10	0	0	central	parietal	-1,12
Exp10	0	0	right	parietal	-0,72
Exp10	0	0	left	occipital	-4,28
Exp10	0	0	central	occipital	-7,88
Exp10	0	0	right	occipital	-7,86
Exp01	1	0	left	anterior	-0,74
Exp01	1	0	central	anterior	-0,66
Exp01	1	0	right	anterior	-1,16
Exp01	1	0	left	central	-0,03
Exp01	1	0	central	central	-1,48
Exp01	1	0	right	central	0,03
Exp01	1	0	left	parietal	4,79
Exp01	1	0	central	parietal	2,12
Exp01	1	0	right	parietal	2,74
Exp01	1	0	left	occipital	4,6
Exp01	1	0	central	occipital	-5,68
Exp01	1	0	right	occipital	-4,39
Exp02	1	0	left	anterior	-5,2
Exp02	1	0	central	anterior	-4,49
Exp02	1	0	right	anterior	-4,59
Exp02	1	0	left	central	-4,54
Exp02	1	0	central	central	-4,56
Exp02	1	0	right	central	-3,29
Exp02	1	0	left	parietal	-0,79
Exp02	1	0	central	parietal	-0,08
Exp02	1	0	right	parietal	3,39
Exp02	1	0	left	occipital	1,67
Exp02	1	0	central	occipital	0,83
Exp02	1	0	right	occipital	4,14
Exp03	1	0	left	anterior	2,12
Exp03	1	0	central	anterior	2,35
Exp03	1	0	right	anterior	2,11
Exp03	1	0	left	central	0,22
Exp03	1	0	central	central	0,61
Exp03	1	0	right	central	1,7
Exp03	1	0	left	parietal	-2,62
Exp03	1	0	central	parietal	-0,19
Exp03	1	0	right	parietal	1,95
Exp03	1	0	left	occipital	-11,69
Exp03	1	0	central	occipital	-11,48
Exp03	1	0	right	occipital	-7,53
Exp04	1	0	left	anterior	-3,48
Exp04	1	0	central	anterior	-3,82
Exp04	1	0	right	anterior	-4,17
Exp04	1	0	left	central	-3,61
Exp04	1	0	central	central	-4,42
Exp04	1	0	right	central	-3,63
Exp04	1	0	left	parietal	-1,01
Exp04	1	0	central	parietal	-1,49
Exp04	1	0	right	parietal	-0,07
Exp04	1	0	left	occipital	0,77
Exp04	1	0	central	occipital	-0,61
Exp04	1	0	right	occipital	0,82
Exp05	1	0	left	anterior	1,33
Exp05	1	0	central	anterior	1,58
Exp05	1	0	right	anterior	2,34
Exp05	1	0	left	central	0,48
Exp05	1	0	central	central	0,89
Exp05	1	0	right	central	2,19
Exp05	1	0	left	parietal	0,36
Exp05	1	0	central	parietal	-0,68
Exp05	1	0	right	parietal	0,44
Exp05	1	0	left	occipital	-0,21
Exp05	1	0	central	occipital	-4,61
Exp05	1	0	right	occipital	-3,74
Exp06	1	0	left	anterior	2,58
Exp06	1	0	central	anterior	3,49
Exp06	1	0	right	anterior	4,08
Exp06	1	0	left	central	2,32
Exp06	1	0	central	central	4,96
Exp06	1	0	right	central	4,86
Exp06	1	0	left	parietal	0,81
Exp06	1	0	central	parietal	5,05
Exp06	1	0	right	parietal	4,45
Exp06	1	0	left	occipital	-4,62
Exp06	1	0	central	occipital	-4,99
Exp06	1	0	right	occipital	-3,26
Exp07	1	0	left	anterior	-2,6
Exp07	1	0	central	anterior	-1,61
Exp07	1	0	right	anterior	-1,14
Exp07	1	0	left	central	-1,44
Exp07	1	0	central	central	-2,3
Exp07	1	0	right	central	-0,27
Exp07	1	0	left	parietal	0,3
Exp07	1	0	central	parietal	0,86
Exp07	1	0	right	parietal	2,44
Exp07	1	0	left	occipital	-1,41
Exp07	1	0	central	occipital	-4,45
Exp07	1	0	right	occipital	-1,88
Exp08	1	0	left	anterior	0,42
Exp08	1	0	central	anterior	1,29
Exp08	1	0	right	anterior	1,61
Exp08	1	0	left	central	0,47
Exp08	1	0	central	central	-0,28
Exp08	1	0	right	central	0,31
Exp08	1	0	left	parietal	1,91
Exp08	1	0	central	parietal	-0,19
Exp08	1	0	right	parietal	-0,55
Exp08	1	0	left	occipital	0,55
Exp08	1	0	central	occipital	-1,68
Exp08	1	0	right	occipital	-1,18
Exp09	1	0	left	anterior	0,55
Exp09	1	0	central	anterior	-0,13
Exp09	1	0	right	anterior	0,47
Exp09	1	0	left	central	1,11
Exp09	1	0	central	central	0,33
Exp09	1	0	right	central	1,22
Exp09	1	0	left	parietal	4,42
Exp09	1	0	central	parietal	2,66
Exp09	1	0	right	parietal	2,7
Exp09	1	0	left	occipital	3,08
Exp09	1	0	central	occipital	-1,02
Exp09	1	0	right	occipital	0,95
Exp10	1	0	left	anterior	4,38
Exp10	1	0	central	anterior	4,15
Exp10	1	0	right	anterior	4,44
Exp10	1	0	left	central	3,42
Exp10	1	0	central	central	3,5
Exp10	1	0	right	central	3,98
Exp10	1	0	left	parietal	2,51
Exp10	1	0	central	parietal	1,25
Exp10	1	0	right	parietal	1,28
Exp10	1	0	left	occipital	-2,53
Exp10	1	0	central	occipital	-6,42
Exp10	1	0	right	occipital	-6,8
Kon01	0	1	left	anterior	-0,76
Kon01	0	1	central	anterior	1,14
Kon01	0	1	right	anterior	0,72
Kon01	0	1	left	central	2,17
Kon01	0	1	central	central	2,93
Kon01	0	1	right	central	4,84
Kon01	0	1	left	parietal	4,75
Kon01	0	1	central	parietal	4,87
Kon01	0	1	right	parietal	9,51
Kon01	0	1	left	occipital	2,36
Kon01	0	1	central	occipital	2,14
Kon01	0	1	right	occipital	4,42
Kon02	0	1	left	anterior	-6,58
Kon02	0	1	central	anterior	-7,36
Kon02	0	1	right	anterior	-6,68
Kon02	0	1	left	central	-5,33
Kon02	0	1	central	central	-7,5
Kon02	0	1	right	central	-4,58
Kon02	0	1	left	parietal	0,69
Kon02	0	1	central	parietal	-0,57
Kon02	0	1	right	parietal	2,24
Kon02	0	1	left	occipital	7,43
Kon02	0	1	central	occipital	4,54
Kon02	0	1	right	occipital	7,27
Kon03	0	1	left	anterior	-6,48
Kon03	0	1	central	anterior	-5,94
Kon03	0	1	right	anterior	-4,67
Kon03	0	1	left	central	-5,84
Kon03	0	1	central	central	-5,23
Kon03	0	1	right	central	-3,17
Kon03	0	1	left	parietal	0,55
Kon03	0	1	central	parietal	2,01
Kon03	0	1	right	parietal	3,58
Kon03	0	1	left	occipital	12,01
Kon03	0	1	central	occipital	10,2
Kon03	0	1	right	occipital	10,52
Kon04	0	1	left	anterior	-4,1
Kon04	0	1	central	anterior	-4,44
Kon04	0	1	right	anterior	-2,47
Kon04	0	1	left	central	-3,51
Kon04	0	1	central	central	-6,2
Kon04	0	1	right	central	-2,28
Kon04	0	1	left	parietal	1,66
Kon04	0	1	central	parietal	-4,63
Kon04	0	1	right	parietal	0,83
Kon04	0	1	left	occipital	0,61
Kon04	0	1	central	occipital	-2,08
Kon04	0	1	right	occipital	1,1
Kon05	0	1	left	anterior	0,33
Kon05	0	1	central	anterior	1,07
Kon05	0	1	right	anterior	1,22
Kon05	0	1	left	central	-0,5
Kon05	0	1	central	central	-0,88
Kon05	0	1	right	central	0,21
Kon05	0	1	left	parietal	-0,56
Kon05	0	1	central	parietal	-1,15
Kon05	0	1	right	parietal	-0,53
Kon05	0	1	left	occipital	-3,24
Kon05	0	1	central	occipital	-5,8
Kon05	0	1	right	occipital	-7,34
Kon06	0	1	left	anterior	-0,5
Kon06	0	1	central	anterior	0,51
Kon06	0	1	right	anterior	0,19
Kon06	0	1	left	central	-0,47
Kon06	0	1	central	central	0,56
Kon06	0	1	right	central	1,55
Kon06	0	1	left	parietal	2,12
Kon06	0	1	central	parietal	1,96
Kon06	0	1	right	parietal	5,43
Kon06	0	1	left	occipital	3,65
Kon06	0	1	central	occipital	-1,66
Kon06	0	1	right	occipital	7,12
Kon07	0	1	left	anterior	7,77
Kon07	0	1	central	anterior	9,12
Kon07	0	1	right	anterior	9,99
Kon07	0	1	left	central	8,06
Kon07	0	1	central	central	8,31
Kon07	0	1	right	central	9,5
Kon07	0	1	left	parietal	7,63
Kon07	0	1	central	parietal	9,36
Kon07	0	1	right	parietal	8,19
Kon07	0	1	left	occipital	3,81
Kon07	0	1	central	occipital	-4,09
Kon07	0	1	right	occipital	-10,01
Kon08	0	1	left	anterior	-3,9
Kon08	0	1	central	anterior	-3,74
Kon08	0	1	right	anterior	-3,64
Kon08	0	1	left	central	-1,63
Kon08	0	1	central	central	-1,67
Kon08	0	1	right	central	0,58
Kon08	0	1	left	parietal	1,87
Kon08	0	1	central	parietal	0,33
Kon08	0	1	right	parietal	3,38
Kon08	0	1	left	occipital	0,67
Kon08	0	1	central	occipital	-1,36
Kon08	0	1	right	occipital	0,29
Kon09	0	1	left	anterior	-1,77
Kon09	0	1	central	anterior	0,99
Kon09	0	1	right	anterior	1,19
Kon09	0	1	left	central	1,87
Kon09	0	1	central	central	3,57
Kon09	0	1	right	central	3,89
Kon09	0	1	left	parietal	6,12
Kon09	0	1	central	parietal	8,04
Kon09	0	1	right	parietal	8,83
Kon09	0	1	left	occipital	6,88
Kon09	0	1	central	occipital	5,36
Kon09	0	1	right	occipital	8,15
Kon10	0	1	left	anterior	-3,11
Kon10	0	1	central	anterior	-2,91
Kon10	0	1	right	anterior	-1,64
Kon10	0	1	left	central	-2,28
Kon10	0	1	central	central	-0,81
Kon10	0	1	right	central	-0,22
Kon10	0	1	left	parietal	3,39
Kon10	0	1	central	parietal	2,91
Kon10	0	1	right	parietal	2,13
Kon10	0	1	left	occipital	0,89
Kon10	0	1	central	occipital	-3,84
Kon10	0	1	right	occipital	-4,6
Kon01	1	1	left	anterior	-2,37
Kon01	1	1	central	anterior	-1,74
Kon01	1	1	right	anterior	-1,41
Kon01	1	1	left	central	1,27
Kon01	1	1	central	central	1,82
Kon01	1	1	right	central	4,1
Kon01	1	1	left	parietal	4,39
Kon01	1	1	central	parietal	3,84
Kon01	1	1	right	parietal	8,67
Kon01	1	1	left	occipital	2,76
Kon01	1	1	central	occipital	2,2
Kon01	1	1	right	occipital	5,27
Kon02	1	1	left	anterior	-4,39
Kon02	1	1	central	anterior	-4,76
Kon02	1	1	right	anterior	-4,04
Kon02	1	1	left	central	-3,61
Kon02	1	1	central	central	-4,69
Kon02	1	1	right	central	-3,3
Kon02	1	1	left	parietal	1,62
Kon02	1	1	central	parietal	0,25
Kon02	1	1	right	parietal	2,43
Kon02	1	1	left	occipital	8,24
Kon02	1	1	central	occipital	5,31
Kon02	1	1	right	occipital	7,99
Kon03	1	1	left	anterior	-4,45
Kon03	1	1	central	anterior	-6,7
Kon03	1	1	right	anterior	-5,35
Kon03	1	1	left	central	-6,39
Kon03	1	1	central	central	-5,86
Kon03	1	1	right	central	-4,17
Kon03	1	1	left	parietal	-0,34
Kon03	1	1	central	parietal	1,91
Kon03	1	1	right	parietal	2,4
Kon03	1	1	left	occipital	11,63
Kon03	1	1	central	occipital	10,67
Kon03	1	1	right	occipital	10,62
Kon04	1	1	left	anterior	-6,04
Kon04	1	1	central	anterior	-7,55
Kon04	1	1	right	anterior	-5,6
Kon04	1	1	left	central	-5,65
Kon04	1	1	central	central	-8,35
Kon04	1	1	right	central	-5,02
Kon04	1	1	left	parietal	-0,08
Kon04	1	1	central	parietal	-6,2
Kon04	1	1	right	parietal	-0,39
Kon04	1	1	left	occipital	0,15
Kon04	1	1	central	occipital	-1,57
Kon04	1	1	right	occipital	0,89
Kon05	1	1	left	anterior	-2,12
Kon05	1	1	central	anterior	-1,36
Kon05	1	1	right	anterior	-1,19
Kon05	1	1	left	central	-2,39
Kon05	1	1	central	central	-1,8
Kon05	1	1	right	central	-1,22
Kon05	1	1	left	parietal	-1,67
Kon05	1	1	central	parietal	-1,36
Kon05	1	1	right	parietal	-0,69
Kon05	1	1	left	occipital	-2,44
Kon05	1	1	central	occipital	-4,72
Kon05	1	1	right	occipital	-5,09
Kon06	1	1	left	anterior	0,83
Kon06	1	1	central	anterior	2,08
Kon06	1	1	right	anterior	1,99
Kon06	1	1	left	central	2,04
Kon06	1	1	central	central	3,35
Kon06	1	1	right	central	4,87
Kon06	1	1	left	parietal	5,53
Kon06	1	1	central	parietal	6,42
Kon06	1	1	right	parietal	10,14
Kon06	1	1	left	occipital	7,08
Kon06	1	1	central	occipital	2,48
Kon06	1	1	right	occipital	12,22
Kon07	1	1	left	anterior	7,92
Kon07	1	1	central	anterior	8,42
Kon07	1	1	right	anterior	8,26
Kon07	1	1	left	central	9,35
Kon07	1	1	central	central	9,78
Kon07	1	1	right	central	9,89
Kon07	1	1	left	parietal	9,89
Kon07	1	1	central	parietal	11,6
Kon07	1	1	right	parietal	8,86
Kon07	1	1	left	occipital	7,47
Kon07	1	1	central	occipital	0,71
Kon07	1	1	right	occipital	-4,65
Kon08	1	1	left	anterior	-2,03
Kon08	1	1	central	anterior	-0,85
Kon08	1	1	right	anterior	-0,62
Kon08	1	1	left	central	0,62
Kon08	1	1	central	central	1,72
Kon08	1	1	right	central	3,38
Kon08	1	1	left	parietal	3,82
Kon08	1	1	central	parietal	2,94
Kon08	1	1	right	parietal	5,56
Kon08	1	1	left	occipital	1,88
Kon08	1	1	central	occipital	-0,19
Kon08	1	1	right	occipital	1,22
Kon09	1	1	left	anterior	-2,65
Kon09	1	1	central	anterior	0,18
Kon09	1	1	right	anterior	0,37
Kon09	1	1	left	central	0,36
Kon09	1	1	central	central	1,23
Kon09	1	1	right	central	1,65
Kon09	1	1	left	parietal	3,35
Kon09	1	1	central	parietal	4,71
Kon09	1	1	right	parietal	6,22
Kon09	1	1	left	occipital	4,97
Kon09	1	1	central	occipital	3,69
Kon09	1	1	right	occipital	6,29
Kon10	1	1	left	anterior	1,75
Kon10	1	1	central	anterior	1,93
Kon10	1	1	right	anterior	1,59
Kon10	1	1	left	central	3,76
Kon10	1	1	central	central	3,91
Kon10	1	1	right	central	3,31
Kon10	1	1	left	parietal	9,33
Kon10	1	1	central	parietal	8
Kon10	1	1	right	parietal	6,98
Kon10	1	1	left	occipital	6,05
Kon10	1	1	central	occipital	1,59
Kon10	1	1	right	occipital	0,74
