# Supplementary material for: Electrophysiological correlates of aesthetic processing of webpages: a comparison of experts and laypersons
Source: PeerJ. 2017 Jun 6;5:e3440. doi: 10.7717/peerj.3440 (PMC5463973; doi:10.7717/peerj.3440)
Supplement: Supplemental Information 1 — Grand averages for the individual participants [file peerj-05-3440-s001.zip › Data/150-370ms_meanamplitude.csv]

Subject	Rating_Response	Group	hemisphere	frontback	MeanAmplitude�V
Exp01	0	0	left	anterior	-2,7
Exp01	0	0	central	anterior	-4,4
Exp01	0	0	right	anterior	-2,64
Exp01	0	0	left	central	-3,27
Exp01	0	0	central	central	-6,03
Exp01	0	0	right	central	-3,41
Exp01	0	0	left	parietal	2,54
Exp01	0	0	central	parietal	-1,68
Exp01	0	0	right	parietal	-0,73
Exp01	0	0	left	occipital	9,22
Exp01	0	0	central	occipital	1,26
Exp01	0	0	right	occipital	1,87
Exp02	0	0	left	anterior	-11,02
Exp02	0	0	central	anterior	-13,45
Exp02	0	0	right	anterior	-13,05
Exp02	0	0	left	central	-9,59
Exp02	0	0	central	central	-11,97
Exp02	0	0	right	central	-9,73
Exp02	0	0	left	parietal	-0,48
Exp02	0	0	central	parietal	-0,39
Exp02	0	0	right	parietal	2,96
Exp02	0	0	left	occipital	10,99
Exp02	0	0	central	occipital	10,44
Exp02	0	0	right	occipital	11,62
Exp03	0	0	left	anterior	-11,38
Exp03	0	0	central	anterior	-13,67
Exp03	0	0	right	anterior	-13,61
Exp03	0	0	left	central	-11,91
Exp03	0	0	central	central	-15,53
Exp03	0	0	right	central	-12,04
Exp03	0	0	left	parietal	-8,61
Exp03	0	0	central	parietal	-8,9
Exp03	0	0	right	parietal	-4,65
Exp03	0	0	left	occipital	-0,84
Exp03	0	0	central	occipital	-1,9
Exp03	0	0	right	occipital	0,07
Exp04	0	0	left	anterior	-6,9
Exp04	0	0	central	anterior	-7,33
Exp04	0	0	right	anterior	-8,75
Exp04	0	0	left	central	-5,52
Exp04	0	0	central	central	-7,71
Exp04	0	0	right	central	-7,3
Exp04	0	0	left	parietal	0,28
Exp04	0	0	central	parietal	1,03
Exp04	0	0	right	parietal	-0,53
Exp04	0	0	left	occipital	3,71
Exp04	0	0	central	occipital	2,83
Exp04	0	0	right	occipital	2,88
Exp05	0	0	left	anterior	-0,5
Exp05	0	0	central	anterior	-0,96
Exp05	0	0	right	anterior	0,41
Exp05	0	0	left	central	-2,08
Exp05	0	0	central	central	-2,8
Exp05	0	0	right	central	-2,52
Exp05	0	0	left	parietal	0,13
Exp05	0	0	central	parietal	-0,41
Exp05	0	0	right	parietal	-0,36
Exp05	0	0	left	occipital	2,38
Exp05	0	0	central	occipital	1,64
Exp05	0	0	right	occipital	0,01
Exp06	0	0	left	anterior	-10,76
Exp06	0	0	central	anterior	-11,99
Exp06	0	0	right	anterior	-10,54
Exp06	0	0	left	central	-14,77
Exp06	0	0	central	central	-19,05
Exp06	0	0	right	central	-13,97
Exp06	0	0	left	parietal	-9,6
Exp06	0	0	central	parietal	-12,11
Exp06	0	0	right	parietal	-7,48
Exp06	0	0	left	occipital	-1,75
Exp06	0	0	central	occipital	-5,58
Exp06	0	0	right	occipital	-5,71
Exp07	0	0	left	anterior	-5,86
Exp07	0	0	central	anterior	-6,21
Exp07	0	0	right	anterior	-4,89
Exp07	0	0	left	central	-7,7
Exp07	0	0	central	central	-8,76
Exp07	0	0	right	central	-9,21
Exp07	0	0	left	parietal	-2,99
Exp07	0	0	central	parietal	-3,25
Exp07	0	0	right	parietal	-0,08
Exp07	0	0	left	occipital	6,87
Exp07	0	0	central	occipital	5,83
Exp07	0	0	right	occipital	8,69
Exp08	0	0	left	anterior	-5,51
Exp08	0	0	central	anterior	-7,05
Exp08	0	0	right	anterior	-7,17
Exp08	0	0	left	central	-6,14
Exp08	0	0	central	central	-9,67
Exp08	0	0	right	central	-7,16
Exp08	0	0	left	parietal	-2,97
Exp08	0	0	central	parietal	-6,68
Exp08	0	0	right	parietal	-5,3
Exp08	0	0	left	occipital	0,69
Exp08	0	0	central	occipital	-0,75
Exp08	0	0	right	occipital	0,67
Exp09	0	0	left	anterior	-3,31
Exp09	0	0	central	anterior	-4,27
Exp09	0	0	right	anterior	-3,08
Exp09	0	0	left	central	-5,35
Exp09	0	0	central	central	-9,05
Exp09	0	0	right	central	-5,41
Exp09	0	0	left	parietal	-2,02
Exp09	0	0	central	parietal	-5,01
Exp09	0	0	right	parietal	-3,65
Exp09	0	0	left	occipital	0,53
Exp09	0	0	central	occipital	-2,16
Exp09	0	0	right	occipital	-1,4
Exp10	0	0	left	anterior	0,39
Exp10	0	0	central	anterior	-1,62
Exp10	0	0	right	anterior	-2,37
Exp10	0	0	left	central	-3,58
Exp10	0	0	central	central	-5,61
Exp10	0	0	right	central	-4,6
Exp10	0	0	left	parietal	-3,26
Exp10	0	0	central	parietal	-2,85
Exp10	0	0	right	parietal	-1,89
Exp10	0	0	left	occipital	0,3
Exp10	0	0	central	occipital	-1,21
Exp10	0	0	right	occipital	-1,38
Exp01	1	0	left	anterior	3,67
Exp01	1	0	central	anterior	1,91
Exp01	1	0	right	anterior	1,79
Exp01	1	0	left	central	3,18
Exp01	1	0	central	central	-0,33
Exp01	1	0	right	central	0,73
Exp01	1	0	left	parietal	7,14
Exp01	1	0	central	parietal	4,36
Exp01	1	0	right	parietal	3,4
Exp01	1	0	left	occipital	12,49
Exp01	1	0	central	occipital	4,53
Exp01	1	0	right	occipital	4,91
Exp02	1	0	left	anterior	-6,15
Exp02	1	0	central	anterior	-7,41
Exp02	1	0	right	anterior	-7,31
Exp02	1	0	left	central	-5,07
Exp02	1	0	central	central	-5,8
Exp02	1	0	right	central	-4,03
Exp02	1	0	left	parietal	1,36
Exp02	1	0	central	parietal	1,82
Exp02	1	0	right	parietal	4,58
Exp02	1	0	left	occipital	8,06
Exp02	1	0	central	occipital	7,35
Exp02	1	0	right	occipital	8,41
Exp03	1	0	left	anterior	-7,56
Exp03	1	0	central	anterior	-9,5
Exp03	1	0	right	anterior	-9,77
Exp03	1	0	left	central	-8,54
Exp03	1	0	central	central	-12,13
Exp03	1	0	right	central	-9,82
Exp03	1	0	left	parietal	-6,41
Exp03	1	0	central	parietal	-7,08
Exp03	1	0	right	parietal	-4,76
Exp03	1	0	left	occipital	-1,1
Exp03	1	0	central	occipital	-2,41
Exp03	1	0	right	occipital	-1,52
Exp04	1	0	left	anterior	-5,41
Exp04	1	0	central	anterior	-7,01
Exp04	1	0	right	anterior	-6,82
Exp04	1	0	left	central	-3,28
Exp04	1	0	central	central	-5,86
Exp04	1	0	right	central	-4,98
Exp04	1	0	left	parietal	1,62
Exp04	1	0	central	parietal	1,76
Exp04	1	0	right	parietal	1,07
Exp04	1	0	left	occipital	3,51
Exp04	1	0	central	occipital	3,47
Exp04	1	0	right	occipital	3,61
Exp05	1	0	left	anterior	2,49
Exp05	1	0	central	anterior	1,79
Exp05	1	0	right	anterior	1,2
Exp05	1	0	left	central	0,82
Exp05	1	0	central	central	0,54
Exp05	1	0	right	central	0,61
Exp05	1	0	left	parietal	1,65
Exp05	1	0	central	parietal	1,23
Exp05	1	0	right	parietal	1
Exp05	1	0	left	occipital	2,59
Exp05	1	0	central	occipital	1,65
Exp05	1	0	right	occipital	0,3
Exp06	1	0	left	anterior	-8,88
Exp06	1	0	central	anterior	-10,52
Exp06	1	0	right	anterior	-9,77
Exp06	1	0	left	central	-12,18
Exp06	1	0	central	central	-16,39
Exp06	1	0	right	central	-11,83
Exp06	1	0	left	parietal	-5,8
Exp06	1	0	central	parietal	-8,98
Exp06	1	0	right	parietal	-4,74
Exp06	1	0	left	occipital	0,81
Exp06	1	0	central	occipital	-2,91
Exp06	1	0	right	occipital	-2,69
Exp07	1	0	left	anterior	-3,59
Exp07	1	0	central	anterior	-4,05
Exp07	1	0	right	anterior	-2,77
Exp07	1	0	left	central	-4,81
Exp07	1	0	central	central	-5,47
Exp07	1	0	right	central	-5,02
Exp07	1	0	left	parietal	-0,51
Exp07	1	0	central	parietal	0,65
Exp07	1	0	right	parietal	2,99
Exp07	1	0	left	occipital	6,96
Exp07	1	0	central	occipital	6,15
Exp07	1	0	right	occipital	7,73
Exp08	1	0	left	anterior	-4,21
Exp08	1	0	central	anterior	-4,75
Exp08	1	0	right	anterior	-4,91
Exp08	1	0	left	central	-3,41
Exp08	1	0	central	central	-7,18
Exp08	1	0	right	central	-5,56
Exp08	1	0	left	parietal	-0,01
Exp08	1	0	central	parietal	-2,61
Exp08	1	0	right	parietal	-2,91
Exp08	1	0	left	occipital	2,42
Exp08	1	0	central	occipital	1,8
Exp08	1	0	right	occipital	2,2
Exp09	1	0	left	anterior	0,54
Exp09	1	0	central	anterior	0,65
Exp09	1	0	right	anterior	2,52
Exp09	1	0	left	central	0,8
Exp09	1	0	central	central	-1,02
Exp09	1	0	right	central	2,03
Exp09	1	0	left	parietal	2,46
Exp09	1	0	central	parietal	1,29
Exp09	1	0	right	parietal	2,17
Exp09	1	0	left	occipital	1,99
Exp09	1	0	central	occipital	-0,08
Exp09	1	0	right	occipital	1,67
Exp10	1	0	left	anterior	1,43
Exp10	1	0	central	anterior	0,04
Exp10	1	0	right	anterior	-0,3
Exp10	1	0	left	central	-2,85
Exp10	1	0	central	central	-4,25
Exp10	1	0	right	central	-3,16
Exp10	1	0	left	parietal	-2,23
Exp10	1	0	central	parietal	-2,21
Exp10	1	0	right	parietal	-1,82
Exp10	1	0	left	occipital	-0,65
Exp10	1	0	central	occipital	-2,07
Exp10	1	0	right	occipital	-2,13
Kon01	0	1	left	anterior	-3,68
Kon01	0	1	central	anterior	-4,11
Kon01	0	1	right	anterior	-4,24
Kon01	0	1	left	central	-1,07
Kon01	0	1	central	central	-2,34
Kon01	0	1	right	central	0,29
Kon01	0	1	left	parietal	3,64
Kon01	0	1	central	parietal	3,79
Kon01	0	1	right	parietal	7,52
Kon01	0	1	left	occipital	4,45
Kon01	0	1	central	occipital	5,47
Kon01	0	1	right	occipital	7,07
Kon02	0	1	left	anterior	-4,49
Kon02	0	1	central	anterior	-6,18
Kon02	0	1	right	anterior	-5,56
Kon02	0	1	left	central	-6,57
Kon02	0	1	central	central	-11,11
Kon02	0	1	right	central	-7,33
Kon02	0	1	left	parietal	-0,68
Kon02	0	1	central	parietal	-3,69
Kon02	0	1	right	parietal	-0,51
Kon02	0	1	left	occipital	8,37
Kon02	0	1	central	occipital	5,38
Kon02	0	1	right	occipital	6,69
Kon03	0	1	left	anterior	-5,2
Kon03	0	1	central	anterior	-6,12
Kon03	0	1	right	anterior	-5,8
Kon03	0	1	left	central	-6,18
Kon03	0	1	central	central	-7,97
Kon03	0	1	right	central	-6,41
Kon03	0	1	left	parietal	-1,29
Kon03	0	1	central	parietal	-2,32
Kon03	0	1	right	parietal	-1,04
Kon03	0	1	left	occipital	3,63
Kon03	0	1	central	occipital	2,52
Kon03	0	1	right	occipital	4,06
Kon04	0	1	left	anterior	-4,28
Kon04	0	1	central	anterior	-5,97
Kon04	0	1	right	anterior	-4,39
Kon04	0	1	left	central	-4,64
Kon04	0	1	central	central	-8,28
Kon04	0	1	right	central	-5,05
Kon04	0	1	left	parietal	-2,26
Kon04	0	1	central	parietal	-4,96
Kon04	0	1	right	parietal	-2,98
Kon04	0	1	left	occipital	-3,11
Kon04	0	1	central	occipital	-4,56
Kon04	0	1	right	occipital	-2,67
Kon05	0	1	left	anterior	-4,67
Kon05	0	1	central	anterior	-5,03
Kon05	0	1	right	anterior	-4,56
Kon05	0	1	left	central	-6,18
Kon05	0	1	central	central	-7,91
Kon05	0	1	right	central	-5,31
Kon05	0	1	left	parietal	-3,38
Kon05	0	1	central	parietal	-3,73
Kon05	0	1	right	parietal	-0,65
Kon05	0	1	left	occipital	1,48
Kon05	0	1	central	occipital	0,89
Kon05	0	1	right	occipital	1,58
Kon06	0	1	left	anterior	-4,11
Kon06	0	1	central	anterior	-5,2
Kon06	0	1	right	anterior	-5,99
Kon06	0	1	left	central	-2,95
Kon06	0	1	central	central	-4,2
Kon06	0	1	right	central	-4,19
Kon06	0	1	left	parietal	2,17
Kon06	0	1	central	parietal	2,95
Kon06	0	1	right	parietal	3,37
Kon06	0	1	left	occipital	6,1
Kon06	0	1	central	occipital	7,01
Kon06	0	1	right	occipital	11,51
Kon07	0	1	left	anterior	0,34
Kon07	0	1	central	anterior	1,09
Kon07	0	1	right	anterior	2,86
Kon07	0	1	left	central	3,14
Kon07	0	1	central	central	2,65
Kon07	0	1	right	central	4,27
Kon07	0	1	left	parietal	5,86
Kon07	0	1	central	parietal	7
Kon07	0	1	right	parietal	6,13
Kon07	0	1	left	occipital	6,88
Kon07	0	1	central	occipital	4,29
Kon07	0	1	right	occipital	3,02
Kon08	0	1	left	anterior	1,25
Kon08	0	1	central	anterior	0,44
Kon08	0	1	right	anterior	0,85
Kon08	0	1	left	central	-0,06
Kon08	0	1	central	central	-1,61
Kon08	0	1	right	central	-0,68
Kon08	0	1	left	parietal	3,53
Kon08	0	1	central	parietal	3,43
Kon08	0	1	right	parietal	3,66
Kon08	0	1	left	occipital	4,77
Kon08	0	1	central	occipital	4,26
Kon08	0	1	right	occipital	4,16
Kon09	0	1	left	anterior	2,6
Kon09	0	1	central	anterior	4
Kon09	0	1	right	anterior	5,45
Kon09	0	1	left	central	-0,82
Kon09	0	1	central	central	-2,74
Kon09	0	1	right	central	0,59
Kon09	0	1	left	parietal	-0,06
Kon09	0	1	central	parietal	-0,05
Kon09	0	1	right	parietal	1,05
Kon09	0	1	left	occipital	-0,59
Kon09	0	1	central	occipital	-1,36
Kon09	0	1	right	occipital	-0,17
Kon10	0	1	left	anterior	-1,2
Kon10	0	1	central	anterior	-1,66
Kon10	0	1	right	anterior	-1,52
Kon10	0	1	left	central	-2,72
Kon10	0	1	central	central	-2,33
Kon10	0	1	right	central	-2,68
Kon10	0	1	left	parietal	1,76
Kon10	0	1	central	parietal	0,58
Kon10	0	1	right	parietal	0,11
Kon10	0	1	left	occipital	4,63
Kon10	0	1	central	occipital	2,33
Kon10	0	1	right	occipital	1,54
Kon01	1	1	left	anterior	-3,88
Kon01	1	1	central	anterior	-4,7
Kon01	1	1	right	anterior	-4,85
Kon01	1	1	left	central	-1,44
Kon01	1	1	central	central	-2,05
Kon01	1	1	right	central	0,22
Kon01	1	1	left	parietal	2,72
Kon01	1	1	central	parietal	2,74
Kon01	1	1	right	parietal	6,32
Kon01	1	1	left	occipital	3,68
Kon01	1	1	central	occipital	4,39
Kon01	1	1	right	occipital	6,42
Kon02	1	1	left	anterior	-0,77
Kon02	1	1	central	anterior	-2,33
Kon02	1	1	right	anterior	-1,94
Kon02	1	1	left	central	-3,1
Kon02	1	1	central	central	-7,02
Kon02	1	1	right	central	-4,36
Kon02	1	1	left	parietal	0,69
Kon02	1	1	central	parietal	-2,03
Kon02	1	1	right	parietal	-0,04
Kon02	1	1	left	occipital	6,73
Kon02	1	1	central	occipital	3,57
Kon02	1	1	right	occipital	4,74
Kon03	1	1	left	anterior	-3,12
Kon03	1	1	central	anterior	-4,52
Kon03	1	1	right	anterior	-3,65
Kon03	1	1	left	central	-3,27
Kon03	1	1	central	central	-5,42
Kon03	1	1	right	central	-3,96
Kon03	1	1	left	parietal	0,31
Kon03	1	1	central	parietal	0,82
Kon03	1	1	right	parietal	0,78
Kon03	1	1	left	occipital	4,25
Kon03	1	1	central	occipital	3,82
Kon03	1	1	right	occipital	5,41
Kon04	1	1	left	anterior	-4,8
Kon04	1	1	central	anterior	-6,82
Kon04	1	1	right	anterior	-3,99
Kon04	1	1	left	central	-6,64
Kon04	1	1	central	central	-9,44
Kon04	1	1	right	central	-4,93
Kon04	1	1	left	parietal	-3,88
Kon04	1	1	central	parietal	-5,42
Kon04	1	1	right	parietal	-3,3
Kon04	1	1	left	occipital	-4,82
Kon04	1	1	central	occipital	-5,2
Kon04	1	1	right	occipital	-3,3
Kon05	1	1	left	anterior	-1,64
Kon05	1	1	central	anterior	-1,96
Kon05	1	1	right	anterior	-1,5
Kon05	1	1	left	central	-1,27
Kon05	1	1	central	central	-2,29
Kon05	1	1	right	central	-0,72
Kon05	1	1	left	parietal	1,93
Kon05	1	1	central	parietal	2,82
Kon05	1	1	right	parietal	2,86
Kon05	1	1	left	occipital	5,96
Kon05	1	1	central	occipital	5,21
Kon05	1	1	right	occipital	4,58
Kon06	1	1	left	anterior	0,16
Kon06	1	1	central	anterior	-0,48
Kon06	1	1	right	anterior	-1,66
Kon06	1	1	left	central	1,84
Kon06	1	1	central	central	2,23
Kon06	1	1	right	central	1,35
Kon06	1	1	left	parietal	5,6
Kon06	1	1	central	parietal	8,31
Kon06	1	1	right	parietal	7,46
Kon06	1	1	left	occipital	7,1
Kon06	1	1	central	occipital	7,53
Kon06	1	1	right	occipital	12,69
Kon07	1	1	left	anterior	1,73
Kon07	1	1	central	anterior	2,73
Kon07	1	1	right	anterior	4,14
Kon07	1	1	left	central	4,14
Kon07	1	1	central	central	4,73
Kon07	1	1	right	central	5,63
Kon07	1	1	left	parietal	6,89
Kon07	1	1	central	parietal	8,19
Kon07	1	1	right	parietal	6,73
Kon07	1	1	left	occipital	6,77
Kon07	1	1	central	occipital	5,38
Kon07	1	1	right	occipital	3,63
Kon08	1	1	left	anterior	2,6
Kon08	1	1	central	anterior	3,01
Kon08	1	1	right	anterior	3,51
Kon08	1	1	left	central	1,7
Kon08	1	1	central	central	0,44
Kon08	1	1	right	central	1,52
Kon08	1	1	left	parietal	4,38
Kon08	1	1	central	parietal	4,21
Kon08	1	1	right	parietal	4,91
Kon08	1	1	left	occipital	5,37
Kon08	1	1	central	occipital	4,42
Kon08	1	1	right	occipital	4,23
Kon09	1	1	left	anterior	3,7
Kon09	1	1	central	anterior	4,18
Kon09	1	1	right	anterior	5,02
Kon09	1	1	left	central	1,38
Kon09	1	1	central	central	-0,79
Kon09	1	1	right	central	1,38
Kon09	1	1	left	parietal	0,82
Kon09	1	1	central	parietal	1
Kon09	1	1	right	parietal	1,65
Kon09	1	1	left	occipital	-0,36
Kon09	1	1	central	occipital	-0,02
Kon09	1	1	right	occipital	0,79
Kon10	1	1	left	anterior	0,33
Kon10	1	1	central	anterior	-0,57
Kon10	1	1	right	anterior	-0,78
Kon10	1	1	left	central	-0,04
Kon10	1	1	central	central	-0,97
Kon10	1	1	right	central	-0,48
Kon10	1	1	left	parietal	3,5
Kon10	1	1	central	parietal	2,05
Kon10	1	1	right	parietal	1,96
Kon10	1	1	left	occipital	2,06
Kon10	1	1	central	occipital	-1,22
Kon10	1	1	right	occipital	-0,65
