# Supplementary material for: Electrophysiological correlates of aesthetic processing of webpages: a comparison of experts and laypersons
Source: PeerJ. 2017 Jun 6;5:e3440. doi: 10.7717/peerj.3440 (PMC5463973; doi:10.7717/peerj.3440)
Supplement: Supplemental Information 1 — Grand averages for the individual participants [file peerj-05-3440-s001.zip › Data/370-600ms_meanamplitude.csv]

Subject	Rating_Response	Group	hemisphere	frontback	MeanAmplitude�V
Exp01	0	0	left	anterior	-2,81
Exp01	0	0	central	anterior	-5,36
Exp01	0	0	right	anterior	-4,38
Exp01	0	0	left	central	-4,57
Exp01	0	0	central	central	-9,37
Exp01	0	0	right	central	-5,88
Exp01	0	0	left	parietal	0,6
Exp01	0	0	central	parietal	-4,62
Exp01	0	0	right	parietal	-4,71
Exp01	0	0	left	occipital	0,2
Exp01	0	0	central	occipital	-8,82
Exp01	0	0	right	occipital	-9,94
Exp02	0	0	left	anterior	-13,58
Exp02	0	0	central	anterior	-18,03
Exp02	0	0	right	anterior	-17,43
Exp02	0	0	left	central	-9,98
Exp02	0	0	central	central	-12,64
Exp02	0	0	right	central	-10,14
Exp02	0	0	left	parietal	-2,41
Exp02	0	0	central	parietal	0,01
Exp02	0	0	right	parietal	1,38
Exp02	0	0	left	occipital	4,04
Exp02	0	0	central	occipital	3,57
Exp02	0	0	right	occipital	5,32
Exp03	0	0	left	anterior	-1,11
Exp03	0	0	central	anterior	-4,08
Exp03	0	0	right	anterior	-5,94
Exp03	0	0	left	central	-1,99
Exp03	0	0	central	central	-3,98
Exp03	0	0	right	central	-1,83
Exp03	0	0	left	parietal	0,63
Exp03	0	0	central	parietal	2
Exp03	0	0	right	parietal	4,22
Exp03	0	0	left	occipital	1,49
Exp03	0	0	central	occipital	0,44
Exp03	0	0	right	occipital	1,73
Exp04	0	0	left	anterior	-2,91
Exp04	0	0	central	anterior	-3,36
Exp04	0	0	right	anterior	-4,53
Exp04	0	0	left	central	-0,89
Exp04	0	0	central	central	-3,52
Exp04	0	0	right	central	-3,22
Exp04	0	0	left	parietal	2,36
Exp04	0	0	central	parietal	2,87
Exp04	0	0	right	parietal	1,77
Exp04	0	0	left	occipital	1,14
Exp04	0	0	central	occipital	0,79
Exp04	0	0	right	occipital	0,51
Exp05	0	0	left	anterior	3,4
Exp05	0	0	central	anterior	2,91
Exp05	0	0	right	anterior	3,68
Exp05	0	0	left	central	-1,21
Exp05	0	0	central	central	-1,68
Exp05	0	0	right	central	-1,59
Exp05	0	0	left	parietal	-0,67
Exp05	0	0	central	parietal	-1,93
Exp05	0	0	right	parietal	-1,73
Exp05	0	0	left	occipital	-0,58
Exp05	0	0	central	occipital	-2,16
Exp05	0	0	right	occipital	-3,62
Exp06	0	0	left	anterior	-9,61
Exp06	0	0	central	anterior	-11,43
Exp06	0	0	right	anterior	-10,92
Exp06	0	0	left	central	-16,48
Exp06	0	0	central	central	-24,17
Exp06	0	0	right	central	-16,16
Exp06	0	0	left	parietal	-11,64
Exp06	0	0	central	parietal	-13,42
Exp06	0	0	right	parietal	-8,08
Exp06	0	0	left	occipital	-9,61
Exp06	0	0	central	occipital	-12,05
Exp06	0	0	right	occipital	-12,52
Exp07	0	0	left	anterior	-3,64
Exp07	0	0	central	anterior	-6,62
Exp07	0	0	right	anterior	-5,79
Exp07	0	0	left	central	-4,24
Exp07	0	0	central	central	-7,64
Exp07	0	0	right	central	-8,12
Exp07	0	0	left	parietal	0,87
Exp07	0	0	central	parietal	-0,36
Exp07	0	0	right	parietal	0,73
Exp07	0	0	left	occipital	3,66
Exp07	0	0	central	occipital	1,34
Exp07	0	0	right	occipital	3,34
Exp08	0	0	left	anterior	-8,27
Exp08	0	0	central	anterior	-9,59
Exp08	0	0	right	anterior	-8,88
Exp08	0	0	left	central	-7,18
Exp08	0	0	central	central	-13,14
Exp08	0	0	right	central	-7,49
Exp08	0	0	left	parietal	-2,09
Exp08	0	0	central	parietal	-4,89
Exp08	0	0	right	parietal	-3,36
Exp08	0	0	left	occipital	-0,11
Exp08	0	0	central	occipital	-1,95
Exp08	0	0	right	occipital	-0,15
Exp09	0	0	left	anterior	-0,97
Exp09	0	0	central	anterior	-2,03
Exp09	0	0	right	anterior	-0,69
Exp09	0	0	left	central	-4,94
Exp09	0	0	central	central	-11,59
Exp09	0	0	right	central	-5,11
Exp09	0	0	left	parietal	-3,59
Exp09	0	0	central	parietal	-7,4
Exp09	0	0	right	parietal	-6,09
Exp09	0	0	left	occipital	-2,06
Exp09	0	0	central	occipital	-5,18
Exp09	0	0	right	occipital	-4,8
Exp10	0	0	left	anterior	5,82
Exp10	0	0	central	anterior	4,11
Exp10	0	0	right	anterior	2,68
Exp10	0	0	left	central	0,48
Exp10	0	0	central	central	-1,69
Exp10	0	0	right	central	-0,42
Exp10	0	0	left	parietal	-0,86
Exp10	0	0	central	parietal	-0,78
Exp10	0	0	right	parietal	-0,23
Exp10	0	0	left	occipital	-0,06
Exp10	0	0	central	occipital	-1,74
Exp10	0	0	right	occipital	-1,92
Exp01	1	0	left	anterior	2,59
Exp01	1	0	central	anterior	-0,66
Exp01	1	0	right	anterior	-1,09
Exp01	1	0	left	central	1,25
Exp01	1	0	central	central	-4,89
Exp01	1	0	right	central	-2,16
Exp01	1	0	left	parietal	4,3
Exp01	1	0	central	parietal	-0,1
Exp01	1	0	right	parietal	-1,23
Exp01	1	0	left	occipital	2,36
Exp01	1	0	central	occipital	-6,81
Exp01	1	0	right	occipital	-8,9
Exp02	1	0	left	anterior	-11,49
Exp02	1	0	central	anterior	-14,24
Exp02	1	0	right	anterior	-14,26
Exp02	1	0	left	central	-9,02
Exp02	1	0	central	central	-9,99
Exp02	1	0	right	central	-8,16
Exp02	1	0	left	parietal	-2,92
Exp02	1	0	central	parietal	-1,32
Exp02	1	0	right	parietal	0,34
Exp02	1	0	left	occipital	1,73
Exp02	1	0	central	occipital	1,08
Exp02	1	0	right	occipital	2,73
Exp03	1	0	left	anterior	-3,12
Exp03	1	0	central	anterior	-5,4
Exp03	1	0	right	anterior	-7,38
Exp03	1	0	left	central	-3,56
Exp03	1	0	central	central	-6,07
Exp03	1	0	right	central	-4,18
Exp03	1	0	left	parietal	-1,74
Exp03	1	0	central	parietal	-1,44
Exp03	1	0	right	parietal	-0,19
Exp03	1	0	left	occipital	-1,96
Exp03	1	0	central	occipital	-3,22
Exp03	1	0	right	occipital	-2,53
Exp04	1	0	left	anterior	-3,44
Exp04	1	0	central	anterior	-4,9
Exp04	1	0	right	anterior	-4,94
Exp04	1	0	left	central	-0,93
Exp04	1	0	central	central	-3,66
Exp04	1	0	right	central	-2,51
Exp04	1	0	left	parietal	1,85
Exp04	1	0	central	parietal	1,52
Exp04	1	0	right	parietal	1,01
Exp04	1	0	left	occipital	0,75
Exp04	1	0	central	occipital	0,57
Exp04	1	0	right	occipital	0,57
Exp05	1	0	left	anterior	2,33
Exp05	1	0	central	anterior	1,51
Exp05	1	0	right	anterior	1,26
Exp05	1	0	left	central	0,89
Exp05	1	0	central	central	0,37
Exp05	1	0	right	central	0,64
Exp05	1	0	left	parietal	1,5
Exp05	1	0	central	parietal	1,13
Exp05	1	0	right	parietal	1,19
Exp05	1	0	left	occipital	1,47
Exp05	1	0	central	occipital	-0,56
Exp05	1	0	right	occipital	-1,4
Exp06	1	0	left	anterior	-8,19
Exp06	1	0	central	anterior	-9,31
Exp06	1	0	right	anterior	-9,69
Exp06	1	0	left	central	-13,25
Exp06	1	0	central	central	-20,35
Exp06	1	0	right	central	-12,7
Exp06	1	0	left	parietal	-7,81
Exp06	1	0	central	parietal	-9,65
Exp06	1	0	right	parietal	-4,84
Exp06	1	0	left	occipital	-8,31
Exp06	1	0	central	occipital	-10,4
Exp06	1	0	right	occipital	-10,13
Exp07	1	0	left	anterior	-4,98
Exp07	1	0	central	anterior	-4,99
Exp07	1	0	right	anterior	-3,84
Exp07	1	0	left	central	-3,65
Exp07	1	0	central	central	-3,96
Exp07	1	0	right	central	-3,48
Exp07	1	0	left	parietal	0,88
Exp07	1	0	central	parietal	1,42
Exp07	1	0	right	parietal	2,79
Exp07	1	0	left	occipital	2,03
Exp07	1	0	central	occipital	0,42
Exp07	1	0	right	occipital	1,66
Exp08	1	0	left	anterior	-5,02
Exp08	1	0	central	anterior	-4,51
Exp08	1	0	right	anterior	-4,11
Exp08	1	0	left	central	-2,4
Exp08	1	0	central	central	-7,09
Exp08	1	0	right	central	-3,49
Exp08	1	0	left	parietal	2,27
Exp08	1	0	central	parietal	0,95
Exp08	1	0	right	parietal	-0,07
Exp08	1	0	left	occipital	2,07
Exp08	1	0	central	occipital	1,15
Exp08	1	0	right	occipital	1,62
Exp09	1	0	left	anterior	-2,94
Exp09	1	0	central	anterior	-3,54
Exp09	1	0	right	anterior	-2,78
Exp09	1	0	left	central	-3,6
Exp09	1	0	central	central	-7,95
Exp09	1	0	right	central	-3,82
Exp09	1	0	left	parietal	-2,91
Exp09	1	0	central	parietal	-5,11
Exp09	1	0	right	parietal	-4,3
Exp09	1	0	left	occipital	-2,62
Exp09	1	0	central	occipital	-4,7
Exp09	1	0	right	occipital	-3,83
Exp10	1	0	left	anterior	6,82
Exp10	1	0	central	anterior	5,68
Exp10	1	0	right	anterior	4,89
Exp10	1	0	left	central	0,92
Exp10	1	0	central	central	-0,14
Exp10	1	0	right	central	0,86
Exp10	1	0	left	parietal	-0,22
Exp10	1	0	central	parietal	-0,91
Exp10	1	0	right	parietal	-0,48
Exp10	1	0	left	occipital	-1,9
Exp10	1	0	central	occipital	-3,33
Exp10	1	0	right	occipital	-3,11
Kon01	0	1	left	anterior	0,01
Kon01	0	1	central	anterior	-1,89
Kon01	0	1	right	anterior	-2,55
Kon01	0	1	left	central	-0,05
Kon01	0	1	central	central	-3,14
Kon01	0	1	right	central	-0,25
Kon01	0	1	left	parietal	3,2
Kon01	0	1	central	parietal	3,47
Kon01	0	1	right	parietal	5,62
Kon01	0	1	left	occipital	0,54
Kon01	0	1	central	occipital	1,32
Kon01	0	1	right	occipital	1,91
Kon02	0	1	left	anterior	-6,12
Kon02	0	1	central	anterior	-8,28
Kon02	0	1	right	anterior	-8
Kon02	0	1	left	central	-5,63
Kon02	0	1	central	central	-10,66
Kon02	0	1	right	central	-7,51
Kon02	0	1	left	parietal	-0,25
Kon02	0	1	central	parietal	-3,12
Kon02	0	1	right	parietal	-1,21
Kon02	0	1	left	occipital	5,53
Kon02	0	1	central	occipital	2,44
Kon02	0	1	right	occipital	2,91
Kon03	0	1	left	anterior	-4,71
Kon03	0	1	central	anterior	-4,89
Kon03	0	1	right	anterior	-4,15
Kon03	0	1	left	central	-4,22
Kon03	0	1	central	central	-6,17
Kon03	0	1	right	central	-2,59
Kon03	0	1	left	parietal	1,57
Kon03	0	1	central	parietal	0,36
Kon03	0	1	right	parietal	2,32
Kon03	0	1	left	occipital	1,69
Kon03	0	1	central	occipital	0,91
Kon03	0	1	right	occipital	2,29
Kon04	0	1	left	anterior	-4,57
Kon04	0	1	central	anterior	-5,02
Kon04	0	1	right	anterior	-3,45
Kon04	0	1	left	central	-3,16
Kon04	0	1	central	central	-5,26
Kon04	0	1	right	central	-0,83
Kon04	0	1	left	parietal	-0,69
Kon04	0	1	central	parietal	-1,99
Kon04	0	1	right	parietal	-0,29
Kon04	0	1	left	occipital	-1,91
Kon04	0	1	central	occipital	-2,86
Kon04	0	1	right	occipital	-0,63
Kon05	0	1	left	anterior	-3,83
Kon05	0	1	central	anterior	-4
Kon05	0	1	right	anterior	-4,01
Kon05	0	1	left	central	-5,29
Kon05	0	1	central	central	-7,11
Kon05	0	1	right	central	-3,91
Kon05	0	1	left	parietal	-2,65
Kon05	0	1	central	parietal	-1,94
Kon05	0	1	right	parietal	0,4
Kon05	0	1	left	occipital	-0,5
Kon05	0	1	central	occipital	-1,17
Kon05	0	1	right	occipital	-0,52
Kon06	0	1	left	anterior	-2,67
Kon06	0	1	central	anterior	-2,19
Kon06	0	1	right	anterior	-3,25
Kon06	0	1	left	central	-0,93
Kon06	0	1	central	central	-1,8
Kon06	0	1	right	central	-1,36
Kon06	0	1	left	parietal	2,28
Kon06	0	1	central	parietal	2,57
Kon06	0	1	right	parietal	2,52
Kon06	0	1	left	occipital	-1,13
Kon06	0	1	central	occipital	-1,58
Kon06	0	1	right	occipital	0,48
Kon07	0	1	left	anterior	-3,34
Kon07	0	1	central	anterior	-2,87
Kon07	0	1	right	anterior	-1,48
Kon07	0	1	left	central	0,53
Kon07	0	1	central	central	0,29
Kon07	0	1	right	central	3,26
Kon07	0	1	left	parietal	2,75
Kon07	0	1	central	parietal	2,71
Kon07	0	1	right	parietal	3,81
Kon07	0	1	left	occipital	-1,16
Kon07	0	1	central	occipital	-5,57
Kon07	0	1	right	occipital	-7,18
Kon08	0	1	left	anterior	5,08
Kon08	0	1	central	anterior	4,72
Kon08	0	1	right	anterior	3,71
Kon08	0	1	left	central	3,03
Kon08	0	1	central	central	1,28
Kon08	0	1	right	central	2,28
Kon08	0	1	left	parietal	6,29
Kon08	0	1	central	parietal	6,23
Kon08	0	1	right	parietal	6,01
Kon08	0	1	left	occipital	4,77
Kon08	0	1	central	occipital	3,45
Kon08	0	1	right	occipital	3,5
Kon09	0	1	left	anterior	2,63
Kon09	0	1	central	anterior	4,24
Kon09	0	1	right	anterior	4,8
Kon09	0	1	left	central	1,54
Kon09	0	1	central	central	-2,13
Kon09	0	1	right	central	2,11
Kon09	0	1	left	parietal	1,55
Kon09	0	1	central	parietal	0,13
Kon09	0	1	right	parietal	1,75
Kon09	0	1	left	occipital	-3,76
Kon09	0	1	central	occipital	-4,48
Kon09	0	1	right	occipital	-3,6
Kon10	0	1	left	anterior	5,21
Kon10	0	1	central	anterior	5,59
Kon10	0	1	right	anterior	5,15
Kon10	0	1	left	central	3,91
Kon10	0	1	central	central	4,43
Kon10	0	1	right	central	5,54
Kon10	0	1	left	parietal	6,56
Kon10	0	1	central	parietal	6,5
Kon10	0	1	right	parietal	6,83
Kon10	0	1	left	occipital	3,91
Kon10	0	1	central	occipital	0,25
Kon10	0	1	right	occipital	-0,99
Kon01	1	1	left	anterior	0,7
Kon01	1	1	central	anterior	-1,15
Kon01	1	1	right	anterior	-2,63
Kon01	1	1	left	central	1,52
Kon01	1	1	central	central	0,18
Kon01	1	1	right	central	2,42
Kon01	1	1	left	parietal	4,1
Kon01	1	1	central	parietal	5,3
Kon01	1	1	right	parietal	7,49
Kon01	1	1	left	occipital	0,61
Kon01	1	1	central	occipital	1,53
Kon01	1	1	right	occipital	2,09
Kon02	1	1	left	anterior	-3,09
Kon02	1	1	central	anterior	-6,18
Kon02	1	1	right	anterior	-6,13
Kon02	1	1	left	central	-4,97
Kon02	1	1	central	central	-11,31
Kon02	1	1	right	central	-7,36
Kon02	1	1	left	parietal	-1,69
Kon02	1	1	central	parietal	-4,97
Kon02	1	1	right	parietal	-3,34
Kon02	1	1	left	occipital	2,73
Kon02	1	1	central	occipital	-0,51
Kon02	1	1	right	occipital	-0,01
Kon03	1	1	left	anterior	-1,45
Kon03	1	1	central	anterior	-2,84
Kon03	1	1	right	anterior	-2,22
Kon03	1	1	left	central	0,07
Kon03	1	1	central	central	-2,9
Kon03	1	1	right	central	0,53
Kon03	1	1	left	parietal	4,05
Kon03	1	1	central	parietal	3,92
Kon03	1	1	right	parietal	5,42
Kon03	1	1	left	occipital	2,74
Kon03	1	1	central	occipital	2,43
Kon03	1	1	right	occipital	4,27
Kon04	1	1	left	anterior	-4,14
Kon04	1	1	central	anterior	-4,93
Kon04	1	1	right	anterior	-2,11
Kon04	1	1	left	central	-5,07
Kon04	1	1	central	central	-6,61
Kon04	1	1	right	central	-1,62
Kon04	1	1	left	parietal	-4,11
Kon04	1	1	central	parietal	-4,27
Kon04	1	1	right	parietal	-2,46
Kon04	1	1	left	occipital	-4,52
Kon04	1	1	central	occipital	-3,98
Kon04	1	1	right	occipital	-2,51
Kon05	1	1	left	anterior	-1,64
Kon05	1	1	central	anterior	-2,03
Kon05	1	1	right	anterior	-1,24
Kon05	1	1	left	central	-1,5
Kon05	1	1	central	central	-2,83
Kon05	1	1	right	central	-0,02
Kon05	1	1	left	parietal	1,49
Kon05	1	1	central	parietal	3
Kon05	1	1	right	parietal	3,35
Kon05	1	1	left	occipital	2,42
Kon05	1	1	central	occipital	1,68
Kon05	1	1	right	occipital	1,66
Kon06	1	1	left	anterior	0,3
Kon06	1	1	central	anterior	-0,29
Kon06	1	1	right	anterior	-0,47
Kon06	1	1	left	central	2,1
Kon06	1	1	central	central	1,01
Kon06	1	1	right	central	2,42
Kon06	1	1	left	parietal	4,9
Kon06	1	1	central	parietal	5,1
Kon06	1	1	right	parietal	5,69
Kon06	1	1	left	occipital	0,44
Kon06	1	1	central	occipital	-0,75
Kon06	1	1	right	occipital	1,92
Kon07	1	1	left	anterior	-2,85
Kon07	1	1	central	anterior	-2,33
Kon07	1	1	right	anterior	-0,34
Kon07	1	1	left	central	1,08
Kon07	1	1	central	central	2,81
Kon07	1	1	right	central	4,9
Kon07	1	1	left	parietal	3,83
Kon07	1	1	central	parietal	5,29
Kon07	1	1	right	parietal	5,81
Kon07	1	1	left	occipital	-1,23
Kon07	1	1	central	occipital	-4,16
Kon07	1	1	right	occipital	-5,41
Kon08	1	1	left	anterior	7,63
Kon08	1	1	central	anterior	8,65
Kon08	1	1	right	anterior	7,59
Kon08	1	1	left	central	6,39
Kon08	1	1	central	central	4,67
Kon08	1	1	right	central	5,37
Kon08	1	1	left	parietal	8,51
Kon08	1	1	central	parietal	8,15
Kon08	1	1	right	parietal	8,74
Kon08	1	1	left	occipital	5,19
Kon08	1	1	central	occipital	4,37
Kon08	1	1	right	occipital	4,18
Kon09	1	1	left	anterior	3,46
Kon09	1	1	central	anterior	4,02
Kon09	1	1	right	anterior	4,84
Kon09	1	1	left	central	2,75
Kon09	1	1	central	central	-1,51
Kon09	1	1	right	central	1,8
Kon09	1	1	left	parietal	1,43
Kon09	1	1	central	parietal	-0,05
Kon09	1	1	right	parietal	1,11
Kon09	1	1	left	occipital	-3,67
Kon09	1	1	central	occipital	-3,47
Kon09	1	1	right	occipital	-3,11
Kon10	1	1	left	anterior	5,1
Kon10	1	1	central	anterior	3,65
Kon10	1	1	right	anterior	2,89
Kon10	1	1	left	central	6,25
Kon10	1	1	central	central	3,46
Kon10	1	1	right	central	4,37
Kon10	1	1	left	parietal	7,53
Kon10	1	1	central	parietal	6,33
Kon10	1	1	right	parietal	6,16
Kon10	1	1	left	occipital	0,97
Kon10	1	1	central	occipital	-3,33
Kon10	1	1	right	occipital	-3,58
