# Supplementary material for: Electrophysiological correlates of aesthetic processing of webpages: a comparison of experts and laypersons
Source: PeerJ. 2017 Jun 6;5:e3440. doi: 10.7717/peerj.3440 (PMC5463973; doi:10.7717/peerj.3440)
Supplement: Supplemental Information 1 — Grand averages for the individual participants [file peerj-05-3440-s001.zip › Data/600-800ms_meanamplitude.csv]

Subject	Rating_Response	Group	hemisphere	frontback	MeanAmplitude�V
Exp01	0	0	left	anterior	4,23
Exp01	0	0	central	anterior	0,03
Exp01	0	0	right	anterior	-0,4
Exp01	0	0	left	central	1,54
Exp01	0	0	central	central	-3,1
Exp01	0	0	right	central	-1,14
Exp01	0	0	left	parietal	3,53
Exp01	0	0	central	parietal	-1,26
Exp01	0	0	right	parietal	-1,96
Exp01	0	0	left	occipital	-0,49
Exp01	0	0	central	occipital	-7,6
Exp01	0	0	right	occipital	-9,18
Exp02	0	0	left	anterior	-6,86
Exp02	0	0	central	anterior	-11,41
Exp02	0	0	right	anterior	-11,42
Exp02	0	0	left	central	-4,89
Exp02	0	0	central	central	-7,96
Exp02	0	0	right	central	-6,43
Exp02	0	0	left	parietal	-3,31
Exp02	0	0	central	parietal	-2,82
Exp02	0	0	right	parietal	-1,14
Exp02	0	0	left	occipital	-0,53
Exp02	0	0	central	occipital	-0,89
Exp02	0	0	right	occipital	0,79
Exp03	0	0	left	anterior	11,62
Exp03	0	0	central	anterior	6,97
Exp03	0	0	right	anterior	4,27
Exp03	0	0	left	central	6,66
Exp03	0	0	central	central	4,19
Exp03	0	0	right	central	4,71
Exp03	0	0	left	parietal	4,5
Exp03	0	0	central	parietal	4,23
Exp03	0	0	right	parietal	5,03
Exp03	0	0	left	occipital	-0,43
Exp03	0	0	central	occipital	-1,43
Exp03	0	0	right	occipital	-1,05
Exp04	0	0	left	anterior	0,49
Exp04	0	0	central	anterior	0,34
Exp04	0	0	right	anterior	0,56
Exp04	0	0	left	central	3,29
Exp04	0	0	central	central	0,57
Exp04	0	0	right	central	1,69
Exp04	0	0	left	parietal	3,83
Exp04	0	0	central	parietal	3,59
Exp04	0	0	right	parietal	3,38
Exp04	0	0	left	occipital	0,14
Exp04	0	0	central	occipital	0,2
Exp04	0	0	right	occipital	-0,24
Exp05	0	0	left	anterior	3,23
Exp05	0	0	central	anterior	2,43
Exp05	0	0	right	anterior	3,85
Exp05	0	0	left	central	-1,92
Exp05	0	0	central	central	-2
Exp05	0	0	right	central	-0,51
Exp05	0	0	left	parietal	-2,8
Exp05	0	0	central	parietal	-3,45
Exp05	0	0	right	parietal	-2,92
Exp05	0	0	left	occipital	-4,14
Exp05	0	0	central	occipital	-5,91
Exp05	0	0	right	occipital	-6,28
Exp06	0	0	left	anterior	-9,72
Exp06	0	0	central	anterior	-12,6
Exp06	0	0	right	anterior	-11,54
Exp06	0	0	left	central	-14,37
Exp06	0	0	central	central	-22,48
Exp06	0	0	right	central	-13,78
Exp06	0	0	left	parietal	-10,14
Exp06	0	0	central	parietal	-10,84
Exp06	0	0	right	parietal	-6,32
Exp06	0	0	left	occipital	-10,57
Exp06	0	0	central	occipital	-11,73
Exp06	0	0	right	occipital	-11,8
Exp07	0	0	left	anterior	4,09
Exp07	0	0	central	anterior	-1,29
Exp07	0	0	right	anterior	-0,78
Exp07	0	0	left	central	2,74
Exp07	0	0	central	central	-1,84
Exp07	0	0	right	central	-1,8
Exp07	0	0	left	parietal	3,96
Exp07	0	0	central	parietal	2,72
Exp07	0	0	right	parietal	2,56
Exp07	0	0	left	occipital	2,41
Exp07	0	0	central	occipital	0,71
Exp07	0	0	right	occipital	2,23
Exp08	0	0	left	anterior	-5,89
Exp08	0	0	central	anterior	-6,66
Exp08	0	0	right	anterior	-6,57
Exp08	0	0	left	central	-3,96
Exp08	0	0	central	central	-10,54
Exp08	0	0	right	central	-6,5
Exp08	0	0	left	parietal	-0,11
Exp08	0	0	central	parietal	-2,69
Exp08	0	0	right	parietal	-2,23
Exp08	0	0	left	occipital	-0,26
Exp08	0	0	central	occipital	-1,92
Exp08	0	0	right	occipital	-0,68
Exp09	0	0	left	anterior	-1,91
Exp09	0	0	central	anterior	-2,7
Exp09	0	0	right	anterior	-1,28
Exp09	0	0	left	central	-3,57
Exp09	0	0	central	central	-11,55
Exp09	0	0	right	central	-4,71
Exp09	0	0	left	parietal	-3,94
Exp09	0	0	central	parietal	-8,27
Exp09	0	0	right	parietal	-6,8
Exp09	0	0	left	occipital	-3,46
Exp09	0	0	central	occipital	-6,24
Exp09	0	0	right	occipital	-5,84
Exp10	0	0	left	anterior	10,01
Exp10	0	0	central	anterior	7,88
Exp10	0	0	right	anterior	5,7
Exp10	0	0	left	central	3,52
Exp10	0	0	central	central	0,71
Exp10	0	0	right	central	1,7
Exp10	0	0	left	parietal	0,33
Exp10	0	0	central	parietal	-0,38
Exp10	0	0	right	parietal	-0,32
Exp10	0	0	left	occipital	-0,97
Exp10	0	0	central	occipital	-2,36
Exp10	0	0	right	occipital	-2,5
Exp01	1	0	left	anterior	6,84
Exp01	1	0	central	anterior	2,08
Exp01	1	0	right	anterior	0,03
Exp01	1	0	left	central	3,91
Exp01	1	0	central	central	-2,81
Exp01	1	0	right	central	-0,9
Exp01	1	0	left	parietal	3,66
Exp01	1	0	central	parietal	-1,5
Exp01	1	0	right	parietal	-2,27
Exp01	1	0	left	occipital	-1,17
Exp01	1	0	central	occipital	-7,31
Exp01	1	0	right	occipital	-9,56
Exp02	1	0	left	anterior	-5,68
Exp02	1	0	central	anterior	-8,44
Exp02	1	0	right	anterior	-8,53
Exp02	1	0	left	central	-5,42
Exp02	1	0	central	central	-7,13
Exp02	1	0	right	central	-5,89
Exp02	1	0	left	parietal	-4,71
Exp02	1	0	central	parietal	-5,1
Exp02	1	0	right	parietal	-2,88
Exp02	1	0	left	occipital	-2,41
Exp02	1	0	central	occipital	-3,05
Exp02	1	0	right	occipital	-1,85
Exp03	1	0	left	anterior	4,49
Exp03	1	0	central	anterior	2,48
Exp03	1	0	right	anterior	0,14
Exp03	1	0	left	central	2,2
Exp03	1	0	central	central	0,24
Exp03	1	0	right	central	0,81
Exp03	1	0	left	parietal	0,79
Exp03	1	0	central	parietal	-0,42
Exp03	1	0	right	parietal	0,32
Exp03	1	0	left	occipital	-2,56
Exp03	1	0	central	occipital	-3,69
Exp03	1	0	right	occipital	-3,52
Exp04	1	0	left	anterior	-0,15
Exp04	1	0	central	anterior	-1,28
Exp04	1	0	right	anterior	-1,48
Exp04	1	0	left	central	1,14
Exp04	1	0	central	central	-1,23
Exp04	1	0	right	central	-0,04
Exp04	1	0	left	parietal	1,83
Exp04	1	0	central	parietal	0,83
Exp04	1	0	right	parietal	0,88
Exp04	1	0	left	occipital	-0,84
Exp04	1	0	central	occipital	-0,53
Exp04	1	0	right	occipital	-0,84
Exp05	1	0	left	anterior	6,23
Exp05	1	0	central	anterior	4,92
Exp05	1	0	right	anterior	3,94
Exp05	1	0	left	central	4,13
Exp05	1	0	central	central	3,25
Exp05	1	0	right	central	2,83
Exp05	1	0	left	parietal	2,01
Exp05	1	0	central	parietal	1,52
Exp05	1	0	right	parietal	1,32
Exp05	1	0	left	occipital	-0,73
Exp05	1	0	central	occipital	-2,6
Exp05	1	0	right	occipital	-3,06
Exp06	1	0	left	anterior	-9,5
Exp06	1	0	central	anterior	-10,06
Exp06	1	0	right	anterior	-9,44
Exp06	1	0	left	central	-11,68
Exp06	1	0	central	central	-17,55
Exp06	1	0	right	central	-9,31
Exp06	1	0	left	parietal	-6,57
Exp06	1	0	central	parietal	-6,17
Exp06	1	0	right	parietal	-2,21
Exp06	1	0	left	occipital	-6,85
Exp06	1	0	central	occipital	-7,82
Exp06	1	0	right	occipital	-7,89
Exp07	1	0	left	anterior	1,57
Exp07	1	0	central	anterior	0,98
Exp07	1	0	right	anterior	1,57
Exp07	1	0	left	central	2,59
Exp07	1	0	central	central	1,87
Exp07	1	0	right	central	3,22
Exp07	1	0	left	parietal	4,68
Exp07	1	0	central	parietal	4,67
Exp07	1	0	right	parietal	4,96
Exp07	1	0	left	occipital	2,09
Exp07	1	0	central	occipital	0,82
Exp07	1	0	right	occipital	1,08
Exp08	1	0	left	anterior	-5,57
Exp08	1	0	central	anterior	-4,8
Exp08	1	0	right	anterior	-4,26
Exp08	1	0	left	central	-2,4
Exp08	1	0	central	central	-5,51
Exp08	1	0	right	central	-2,98
Exp08	1	0	left	parietal	1,56
Exp08	1	0	central	parietal	-0,03
Exp08	1	0	right	parietal	-1,2
Exp08	1	0	left	occipital	0,1
Exp08	1	0	central	occipital	-0,85
Exp08	1	0	right	occipital	-0,38
Exp09	1	0	left	anterior	-1,16
Exp09	1	0	central	anterior	-0,99
Exp09	1	0	right	anterior	-0,15
Exp09	1	0	left	central	-3,42
Exp09	1	0	central	central	-7,31
Exp09	1	0	right	central	-3,05
Exp09	1	0	left	parietal	-5,63
Exp09	1	0	central	parietal	-7,55
Exp09	1	0	right	parietal	-6,14
Exp09	1	0	left	occipital	-6,29
Exp09	1	0	central	occipital	-7,14
Exp09	1	0	right	occipital	-6,17
Exp10	1	0	left	anterior	9,47
Exp10	1	0	central	anterior	6,87
Exp10	1	0	right	anterior	4,79
Exp10	1	0	left	central	1,63
Exp10	1	0	central	central	-1,01
Exp10	1	0	right	central	-0,57
Exp10	1	0	left	parietal	-1,4
Exp10	1	0	central	parietal	-2,75
Exp10	1	0	right	parietal	-2,49
Exp10	1	0	left	occipital	-2,89
Exp10	1	0	central	occipital	-4,06
Exp10	1	0	right	occipital	-4
Kon01	0	1	left	anterior	5,31
Kon01	0	1	central	anterior	3,79
Kon01	0	1	right	anterior	2,12
Kon01	0	1	left	central	4,12
Kon01	0	1	central	central	2,53
Kon01	0	1	right	central	4,31
Kon01	0	1	left	parietal	4,82
Kon01	0	1	central	parietal	5,33
Kon01	0	1	right	parietal	6,71
Kon01	0	1	left	occipital	-1,67
Kon01	0	1	central	occipital	-0,28
Kon01	0	1	right	occipital	0,08
Kon02	0	1	left	anterior	-4,22
Kon02	0	1	central	anterior	-6,53
Kon02	0	1	right	anterior	-5,54
Kon02	0	1	left	central	-4,87
Kon02	0	1	central	central	-10,79
Kon02	0	1	right	central	-6,49
Kon02	0	1	left	parietal	-1,24
Kon02	0	1	central	parietal	-4,02
Kon02	0	1	right	parietal	-2,48
Kon02	0	1	left	occipital	2,42
Kon02	0	1	central	occipital	-0,16
Kon02	0	1	right	occipital	-0,26
Kon03	0	1	left	anterior	-1,29
Kon03	0	1	central	anterior	-1,65
Kon03	0	1	right	anterior	-1,06
Kon03	0	1	left	central	-0,6
Kon03	0	1	central	central	-3,38
Kon03	0	1	right	central	0,7
Kon03	0	1	left	parietal	3,81
Kon03	0	1	central	parietal	1,12
Kon03	0	1	right	parietal	3,49
Kon03	0	1	left	occipital	0,75
Kon03	0	1	central	occipital	-0,08
Kon03	0	1	right	occipital	0,87
Kon04	0	1	left	anterior	-1,17
Kon04	0	1	central	anterior	-0,74
Kon04	0	1	right	anterior	0,66
Kon04	0	1	left	central	-0,59
Kon04	0	1	central	central	-1,76
Kon04	0	1	right	central	1,66
Kon04	0	1	left	parietal	-3,04
Kon04	0	1	central	parietal	-4,31
Kon04	0	1	right	parietal	-2,42
Kon04	0	1	left	occipital	-3,8
Kon04	0	1	central	occipital	-4,43
Kon04	0	1	right	occipital	-2,21
Kon05	0	1	left	anterior	-2,6
Kon05	0	1	central	anterior	-2,01
Kon05	0	1	right	anterior	-1,45
Kon05	0	1	left	central	-3,49
Kon05	0	1	central	central	-4,52
Kon05	0	1	right	central	-1,12
Kon05	0	1	left	parietal	-1,86
Kon05	0	1	central	parietal	-1,3
Kon05	0	1	right	parietal	1,1
Kon05	0	1	left	occipital	-1,36
Kon05	0	1	central	occipital	-2
Kon05	0	1	right	occipital	-1,26
Kon06	0	1	left	anterior	0,57
Kon06	0	1	central	anterior	1,65
Kon06	0	1	right	anterior	0,84
Kon06	0	1	left	central	1,42
Kon06	0	1	central	central	-0,16
Kon06	0	1	right	central	0,58
Kon06	0	1	left	parietal	2,47
Kon06	0	1	central	parietal	1,88
Kon06	0	1	right	parietal	1,52
Kon06	0	1	left	occipital	-4,56
Kon06	0	1	central	occipital	-4,71
Kon06	0	1	right	occipital	-4,01
Kon07	0	1	left	anterior	2,72
Kon07	0	1	central	anterior	3,92
Kon07	0	1	right	anterior	5,37
Kon07	0	1	left	central	4,13
Kon07	0	1	central	central	3,68
Kon07	0	1	right	central	6,75
Kon07	0	1	left	parietal	3,54
Kon07	0	1	central	parietal	1,82
Kon07	0	1	right	parietal	2,47
Kon07	0	1	left	occipital	-5,01
Kon07	0	1	central	occipital	-10,01
Kon07	0	1	right	occipital	-12
Kon08	0	1	left	anterior	7,75
Kon08	0	1	central	anterior	6,06
Kon08	0	1	right	anterior	5,35
Kon08	0	1	left	central	4,91
Kon08	0	1	central	central	1,78
Kon08	0	1	right	central	2,69
Kon08	0	1	left	parietal	5,53
Kon08	0	1	central	parietal	4
Kon08	0	1	right	parietal	3,82
Kon08	0	1	left	occipital	2,57
Kon08	0	1	central	occipital	0,87
Kon08	0	1	right	occipital	1,04
Kon09	0	1	left	anterior	5,22
Kon09	0	1	central	anterior	4,95
Kon09	0	1	right	anterior	5,56
Kon09	0	1	left	central	2,94
Kon09	0	1	central	central	-1,63
Kon09	0	1	right	central	2,31
Kon09	0	1	left	parietal	-0,31
Kon09	0	1	central	parietal	-2,52
Kon09	0	1	right	parietal	-1,2
Kon09	0	1	left	occipital	-7,52
Kon09	0	1	central	occipital	-8
Kon09	0	1	right	occipital	-7,67
Kon10	0	1	left	anterior	9,7
Kon10	0	1	central	anterior	10,06
Kon10	0	1	right	anterior	8,78
Kon10	0	1	left	central	8,63
Kon10	0	1	central	central	9,55
Kon10	0	1	right	central	10,66
Kon10	0	1	left	parietal	8,94
Kon10	0	1	central	parietal	9,05
Kon10	0	1	right	parietal	9,9
Kon10	0	1	left	occipital	4,42
Kon10	0	1	central	occipital	0,22
Kon10	0	1	right	occipital	-1,13
Kon01	1	1	left	anterior	5
Kon01	1	1	central	anterior	2,81
Kon01	1	1	right	anterior	-0,27
Kon01	1	1	left	central	4,1
Kon01	1	1	central	central	3,04
Kon01	1	1	right	central	4,07
Kon01	1	1	left	parietal	4,06
Kon01	1	1	central	parietal	4,8
Kon01	1	1	right	parietal	6,12
Kon01	1	1	left	occipital	-2,15
Kon01	1	1	central	occipital	-0,79
Kon01	1	1	right	occipital	-1,37
Kon02	1	1	left	anterior	-2,89
Kon02	1	1	central	anterior	-6,36
Kon02	1	1	right	anterior	-6,45
Kon02	1	1	left	central	-4,8
Kon02	1	1	central	central	-11,32
Kon02	1	1	right	central	-7,06
Kon02	1	1	left	parietal	-2,82
Kon02	1	1	central	parietal	-6,06
Kon02	1	1	right	parietal	-4,5
Kon02	1	1	left	occipital	0,76
Kon02	1	1	central	occipital	-1,91
Kon02	1	1	right	occipital	-1,63
Kon03	1	1	left	anterior	3,8
Kon03	1	1	central	anterior	2,66
Kon03	1	1	right	anterior	3,35
Kon03	1	1	left	central	4,64
Kon03	1	1	central	central	1,69
Kon03	1	1	right	central	4,59
Kon03	1	1	left	parietal	5,89
Kon03	1	1	central	parietal	4,43
Kon03	1	1	right	parietal	6,14
Kon03	1	1	left	occipital	0,66
Kon03	1	1	central	occipital	0
Kon03	1	1	right	occipital	1,58
Kon04	1	1	left	anterior	-0,76
Kon04	1	1	central	anterior	0,01
Kon04	1	1	right	anterior	2,22
Kon04	1	1	left	central	-2,73
Kon04	1	1	central	central	-2,62
Kon04	1	1	right	central	1,47
Kon04	1	1	left	parietal	-5,67
Kon04	1	1	central	parietal	-5,25
Kon04	1	1	right	parietal	-3,04
Kon04	1	1	left	occipital	-4,87
Kon04	1	1	central	occipital	-3,84
Kon04	1	1	right	occipital	-2,67
Kon05	1	1	left	anterior	0,59
Kon05	1	1	central	anterior	0,77
Kon05	1	1	right	anterior	1,58
Kon05	1	1	left	central	-0,36
Kon05	1	1	central	central	-0,93
Kon05	1	1	right	central	1,83
Kon05	1	1	left	parietal	0,93
Kon05	1	1	central	parietal	2,23
Kon05	1	1	right	parietal	2,59
Kon05	1	1	left	occipital	-0,33
Kon05	1	1	central	occipital	-0,96
Kon05	1	1	right	occipital	-1,13
Kon06	1	1	left	anterior	1,58
Kon06	1	1	central	anterior	1,01
Kon06	1	1	right	anterior	0,8
Kon06	1	1	left	central	1,87
Kon06	1	1	central	central	0,04
Kon06	1	1	right	central	1,37
Kon06	1	1	left	parietal	2,19
Kon06	1	1	central	parietal	0,99
Kon06	1	1	right	parietal	1,47
Kon06	1	1	left	occipital	-4,56
Kon06	1	1	central	occipital	-5,4
Kon06	1	1	right	occipital	-4,82
Kon07	1	1	left	anterior	2,4
Kon07	1	1	central	anterior	3,32
Kon07	1	1	right	anterior	4,72
Kon07	1	1	left	central	3,2
Kon07	1	1	central	central	5,06
Kon07	1	1	right	central	6,73
Kon07	1	1	left	parietal	3,07
Kon07	1	1	central	parietal	2,88
Kon07	1	1	right	parietal	2,39
Kon07	1	1	left	occipital	-7,29
Kon07	1	1	central	occipital	-10,32
Kon07	1	1	right	occipital	-11,63
Kon08	1	1	left	anterior	7,35
Kon08	1	1	central	anterior	6,53
Kon08	1	1	right	anterior	5,39
Kon08	1	1	left	central	6,03
Kon08	1	1	central	central	2,45
Kon08	1	1	right	central	3,2
Kon08	1	1	left	parietal	7,15
Kon08	1	1	central	parietal	4,84
Kon08	1	1	right	parietal	5,43
Kon08	1	1	left	occipital	3,14
Kon08	1	1	central	occipital	2,5
Kon08	1	1	right	occipital	2,27
Kon09	1	1	left	anterior	5,54
Kon09	1	1	central	anterior	4,5
Kon09	1	1	right	anterior	4,69
Kon09	1	1	left	central	3,51
Kon09	1	1	central	central	-1,39
Kon09	1	1	right	central	1,58
Kon09	1	1	left	parietal	-0,27
Kon09	1	1	central	parietal	-2,34
Kon09	1	1	right	parietal	-1,5
Kon09	1	1	left	occipital	-6,31
Kon09	1	1	central	occipital	-6,23
Kon09	1	1	right	occipital	-6,37
Kon10	1	1	left	anterior	9,65
Kon10	1	1	central	anterior	8,38
Kon10	1	1	right	anterior	7,86
Kon10	1	1	left	central	9,49
Kon10	1	1	central	central	6,93
Kon10	1	1	right	central	8,62
Kon10	1	1	left	parietal	7,4
Kon10	1	1	central	parietal	6,87
Kon10	1	1	right	parietal	7,21
Kon10	1	1	left	occipital	-0,71
Kon10	1	1	central	occipital	-5,14
Kon10	1	1	right	occipital	-5,92
