# Supplementary material for: Electrophysiological correlates of aesthetic processing of webpages: a comparison of experts and laypersons
Source: PeerJ. 2017 Jun 6;5:e3440. doi: 10.7717/peerj.3440 (PMC5463973; doi:10.7717/peerj.3440)
Supplement: Supplemental Information 1 — Grand averages for the individual participants [file peerj-05-3440-s001.zip › Data/80-105ms_meanamplitude.csv]

Subject	Rating_Response	Group	hemisphere	frontback	MeanAmplitude�V
Exp01	0	0	left	anterior	-6,28
Exp01	0	0	central	anterior	-8,59
Exp01	0	0	right	anterior	-7,1
Exp01	0	0	left	central	-6,82
Exp01	0	0	central	central	-9,58
Exp01	0	0	right	central	-6,02
Exp01	0	0	left	parietal	-3
Exp01	0	0	central	parietal	-9,76
Exp01	0	0	right	parietal	-2,67
Exp01	0	0	left	occipital	1,6
Exp01	0	0	central	occipital	-13,14
Exp01	0	0	right	occipital	-3,67
Exp02	0	0	left	anterior	-8,16
Exp02	0	0	central	anterior	-8,74
Exp02	0	0	right	anterior	-9,4
Exp02	0	0	left	central	-6,05
Exp02	0	0	central	central	-6,95
Exp02	0	0	right	central	-5,66
Exp02	0	0	left	parietal	-1,86
Exp02	0	0	central	parietal	-3,34
Exp02	0	0	right	parietal	-0,13
Exp02	0	0	left	occipital	3,76
Exp02	0	0	central	occipital	3,07
Exp02	0	0	right	occipital	3,61
Exp03	0	0	left	anterior	-1,34
Exp03	0	0	central	anterior	-1,37
Exp03	0	0	right	anterior	-1,29
Exp03	0	0	left	central	-0,9
Exp03	0	0	central	central	-0,71
Exp03	0	0	right	central	1,28
Exp03	0	0	left	parietal	-0,66
Exp03	0	0	central	parietal	1,35
Exp03	0	0	right	parietal	4,92
Exp03	0	0	left	occipital	-6,78
Exp03	0	0	central	occipital	-6,08
Exp03	0	0	right	occipital	-1,37
Exp04	0	0	left	anterior	-3,17
Exp04	0	0	central	anterior	-2,33
Exp04	0	0	right	anterior	-3,38
Exp04	0	0	left	central	-1,66
Exp04	0	0	central	central	-1,73
Exp04	0	0	right	central	-1,77
Exp04	0	0	left	parietal	0,51
Exp04	0	0	central	parietal	0,93
Exp04	0	0	right	parietal	0,99
Exp04	0	0	left	occipital	-0,06
Exp04	0	0	central	occipital	-1,13
Exp04	0	0	right	occipital	-0,35
Exp05	0	0	left	anterior	-3,62
Exp05	0	0	central	anterior	-3,64
Exp05	0	0	right	anterior	-2,34
Exp05	0	0	left	central	-1,37
Exp05	0	0	central	central	-2,05
Exp05	0	0	right	central	-1,75
Exp05	0	0	left	parietal	1,29
Exp05	0	0	central	parietal	0,71
Exp05	0	0	right	parietal	2,06
Exp05	0	0	left	occipital	7,24
Exp05	0	0	central	occipital	5,97
Exp05	0	0	right	occipital	6,59
Exp06	0	0	left	anterior	-2,92
Exp06	0	0	central	anterior	-2,97
Exp06	0	0	right	anterior	-1,78
Exp06	0	0	left	central	-1,38
Exp06	0	0	central	central	-2,15
Exp06	0	0	right	central	-0,63
Exp06	0	0	left	parietal	0,51
Exp06	0	0	central	parietal	1,04
Exp06	0	0	right	parietal	1,72
Exp06	0	0	left	occipital	3,86
Exp06	0	0	central	occipital	2,96
Exp06	0	0	right	occipital	5,27
Exp07	0	0	left	anterior	-10,7
Exp07	0	0	central	anterior	-11,1
Exp07	0	0	right	anterior	-10,09
Exp07	0	0	left	central	-10,2
Exp07	0	0	central	central	-11,12
Exp07	0	0	right	central	-9,37
Exp07	0	0	left	parietal	-8,48
Exp07	0	0	central	parietal	-9,89
Exp07	0	0	right	parietal	-4,29
Exp07	0	0	left	occipital	2,23
Exp07	0	0	central	occipital	1,05
Exp07	0	0	right	occipital	5,24
Exp08	0	0	left	anterior	-2,72
Exp08	0	0	central	anterior	-2,64
Exp08	0	0	right	anterior	-2,76
Exp08	0	0	left	central	-2,86
Exp08	0	0	central	central	-2,75
Exp08	0	0	right	central	-2,14
Exp08	0	0	left	parietal	-2
Exp08	0	0	central	parietal	-4,17
Exp08	0	0	right	parietal	-2,74
Exp08	0	0	left	occipital	-1,38
Exp08	0	0	central	occipital	-2,73
Exp08	0	0	right	occipital	-2,21
Exp09	0	0	left	anterior	-3,76
Exp09	0	0	central	anterior	-3,63
Exp09	0	0	right	anterior	-3,91
Exp09	0	0	left	central	-5,55
Exp09	0	0	central	central	-6,38
Exp09	0	0	right	central	-5,72
Exp09	0	0	left	parietal	-5,5
Exp09	0	0	central	parietal	-7,6
Exp09	0	0	right	parietal	-6,6
Exp09	0	0	left	occipital	-5,75
Exp09	0	0	central	occipital	-6,91
Exp09	0	0	right	occipital	-6,05
Exp10	0	0	left	anterior	-3,52
Exp10	0	0	central	anterior	-3,43
Exp10	0	0	right	anterior	-3,39
Exp10	0	0	left	central	-2,89
Exp10	0	0	central	central	-3,42
Exp10	0	0	right	central	-3,28
Exp10	0	0	left	parietal	-2,6
Exp10	0	0	central	parietal	-3,85
Exp10	0	0	right	parietal	-4,15
Exp10	0	0	left	occipital	-4,6
Exp10	0	0	central	occipital	-7,84
Exp10	0	0	right	occipital	-8,56
Exp01	1	0	left	anterior	-3,54
Exp01	1	0	central	anterior	-4,58
Exp01	1	0	right	anterior	-4,66
Exp01	1	0	left	central	-2,85
Exp01	1	0	central	central	-6,48
Exp01	1	0	right	central	-3,58
Exp01	1	0	left	parietal	1,96
Exp01	1	0	central	parietal	-3,62
Exp01	1	0	right	parietal	2,41
Exp01	1	0	left	occipital	7,4
Exp01	1	0	central	occipital	-5,84
Exp01	1	0	right	occipital	3,27
Exp02	1	0	left	anterior	-3,26
Exp02	1	0	central	anterior	-3,22
Exp02	1	0	right	anterior	-3,2
Exp02	1	0	left	central	-4,48
Exp02	1	0	central	central	-5,06
Exp02	1	0	right	central	-3,65
Exp02	1	0	left	parietal	-1,66
Exp02	1	0	central	parietal	-2,91
Exp02	1	0	right	parietal	-0,69
Exp02	1	0	left	occipital	3,3
Exp02	1	0	central	occipital	2,47
Exp02	1	0	right	occipital	2,46
Exp03	1	0	left	anterior	-2,01
Exp03	1	0	central	anterior	-1,72
Exp03	1	0	right	anterior	-0,69
Exp03	1	0	left	central	-2,84
Exp03	1	0	central	central	-2,29
Exp03	1	0	right	central	-0,64
Exp03	1	0	left	parietal	-3,47
Exp03	1	0	central	parietal	-1,47
Exp03	1	0	right	parietal	1,52
Exp03	1	0	left	occipital	-9,13
Exp03	1	0	central	occipital	-8,52
Exp03	1	0	right	occipital	-4,14
Exp04	1	0	left	anterior	-2,11
Exp04	1	0	central	anterior	-2,91
Exp04	1	0	right	anterior	-3,3
Exp04	1	0	left	central	-1,05
Exp04	1	0	central	central	-2,18
Exp04	1	0	right	central	-1,9
Exp04	1	0	left	parietal	0,92
Exp04	1	0	central	parietal	-0,03
Exp04	1	0	right	parietal	0,74
Exp04	1	0	left	occipital	0,14
Exp04	1	0	central	occipital	-1,11
Exp04	1	0	right	occipital	-0,38
Exp05	1	0	left	anterior	-3,38
Exp05	1	0	central	anterior	-3,91
Exp05	1	0	right	anterior	-3,94
Exp05	1	0	left	central	-3,29
Exp05	1	0	central	central	-4,06
Exp05	1	0	right	central	-3,58
Exp05	1	0	left	parietal	-1,79
Exp05	1	0	central	parietal	-2,59
Exp05	1	0	right	parietal	-1,31
Exp05	1	0	left	occipital	4,23
Exp05	1	0	central	occipital	2,89
Exp05	1	0	right	occipital	3,41
Exp06	1	0	left	anterior	-4,86
Exp06	1	0	central	anterior	-4,55
Exp06	1	0	right	anterior	-4,19
Exp06	1	0	left	central	-3,47
Exp06	1	0	central	central	-3,59
Exp06	1	0	right	central	-3
Exp06	1	0	left	parietal	-0,68
Exp06	1	0	central	parietal	-2,88
Exp06	1	0	right	parietal	-0,2
Exp06	1	0	left	occipital	3,7
Exp06	1	0	central	occipital	1,93
Exp06	1	0	right	occipital	5,33
Exp07	1	0	left	anterior	-8,45
Exp07	1	0	central	anterior	-8,15
Exp07	1	0	right	anterior	-6,49
Exp07	1	0	left	central	-8,26
Exp07	1	0	central	central	-8,69
Exp07	1	0	right	central	-6,24
Exp07	1	0	left	parietal	-6,37
Exp07	1	0	central	parietal	-6,96
Exp07	1	0	right	parietal	-2,61
Exp07	1	0	left	occipital	2,84
Exp07	1	0	central	occipital	1,48
Exp07	1	0	right	occipital	4,71
Exp08	1	0	left	anterior	-3,49
Exp08	1	0	central	anterior	-3,61
Exp08	1	0	right	anterior	-3,61
Exp08	1	0	left	central	0,36
Exp08	1	0	central	central	-0,63
Exp08	1	0	right	central	-1,8
Exp08	1	0	left	parietal	2,53
Exp08	1	0	central	parietal	1,2
Exp08	1	0	right	parietal	0,59
Exp08	1	0	left	occipital	2,17
Exp08	1	0	central	occipital	1,83
Exp08	1	0	right	occipital	3,4
Exp09	1	0	left	anterior	-2,73
Exp09	1	0	central	anterior	-3,19
Exp09	1	0	right	anterior	-2,02
Exp09	1	0	left	central	-2,51
Exp09	1	0	central	central	-3,79
Exp09	1	0	right	central	-2,16
Exp09	1	0	left	parietal	-1,21
Exp09	1	0	central	parietal	-3,52
Exp09	1	0	right	parietal	-2,39
Exp09	1	0	left	occipital	-2,26
Exp09	1	0	central	occipital	-3,86
Exp09	1	0	right	occipital	-2,8
Exp10	1	0	left	anterior	-0,07
Exp10	1	0	central	anterior	0,58
Exp10	1	0	right	anterior	0,58
Exp10	1	0	left	central	-0,03
Exp10	1	0	central	central	-0,04
Exp10	1	0	right	central	0,05
Exp10	1	0	left	parietal	-0,61
Exp10	1	0	central	parietal	-1,54
Exp10	1	0	right	parietal	-1,88
Exp10	1	0	left	occipital	-4,39
Exp10	1	0	central	occipital	-7,26
Exp10	1	0	right	occipital	-7,82
Kon01	0	1	left	anterior	-2,75
Kon01	0	1	central	anterior	-1,73
Kon01	0	1	right	anterior	-2,59
Kon01	0	1	left	central	-1,11
Kon01	0	1	central	central	-1,17
Kon01	0	1	right	central	-0,37
Kon01	0	1	left	parietal	2,71
Kon01	0	1	central	parietal	-0,12
Kon01	0	1	right	parietal	2,25
Kon01	0	1	left	occipital	3,32
Kon01	0	1	central	occipital	1,48
Kon01	0	1	right	occipital	1,3
Kon02	0	1	left	anterior	-3,63
Kon02	0	1	central	anterior	-4,29
Kon02	0	1	right	anterior	-3,96
Kon02	0	1	left	central	-2,85
Kon02	0	1	central	central	-4,07
Kon02	0	1	right	central	-2,4
Kon02	0	1	left	parietal	2,02
Kon02	0	1	central	parietal	1,48
Kon02	0	1	right	parietal	3,72
Kon02	0	1	left	occipital	8,51
Kon02	0	1	central	occipital	7,29
Kon02	0	1	right	occipital	9,06
Kon03	0	1	left	anterior	-5,59
Kon03	0	1	central	anterior	-4,86
Kon03	0	1	right	anterior	-4,95
Kon03	0	1	left	central	-2,25
Kon03	0	1	central	central	-4,04
Kon03	0	1	right	central	-3,73
Kon03	0	1	left	parietal	2,16
Kon03	0	1	central	parietal	0,25
Kon03	0	1	right	parietal	1,02
Kon03	0	1	left	occipital	11,64
Kon03	0	1	central	occipital	9,78
Kon03	0	1	right	occipital	9,43
Kon04	0	1	left	anterior	-5,72
Kon04	0	1	central	anterior	-6,14
Kon04	0	1	right	anterior	-5,78
Kon04	0	1	left	central	-3,88
Kon04	0	1	central	central	-7,09
Kon04	0	1	right	central	-4,7
Kon04	0	1	left	parietal	-0,23
Kon04	0	1	central	parietal	-5,7
Kon04	0	1	right	parietal	-1,2
Kon04	0	1	left	occipital	2,5
Kon04	0	1	central	occipital	0,1
Kon04	0	1	right	occipital	1,13
Kon05	0	1	left	anterior	-3,67
Kon05	0	1	central	anterior	-3,36
Kon05	0	1	right	anterior	-2,8
Kon05	0	1	left	central	-4,66
Kon05	0	1	central	central	-4,41
Kon05	0	1	right	central	-2,68
Kon05	0	1	left	parietal	-2,73
Kon05	0	1	central	parietal	-2,77
Kon05	0	1	right	parietal	0,35
Kon05	0	1	left	occipital	0,32
Kon05	0	1	central	occipital	-1,1
Kon05	0	1	right	occipital	0,14
Kon06	0	1	left	anterior	-6,75
Kon06	0	1	central	anterior	-6,84
Kon06	0	1	right	anterior	-6,01
Kon06	0	1	left	central	-6,94
Kon06	0	1	central	central	-7,32
Kon06	0	1	right	central	-4,65
Kon06	0	1	left	parietal	-3,72
Kon06	0	1	central	parietal	-5,19
Kon06	0	1	right	parietal	2,16
Kon06	0	1	left	occipital	5,79
Kon06	0	1	central	occipital	6,22
Kon06	0	1	right	occipital	17,86
Kon07	0	1	left	anterior	-2,32
Kon07	0	1	central	anterior	-1,16
Kon07	0	1	right	anterior	0,21
Kon07	0	1	left	central	-2,85
Kon07	0	1	central	central	-2,58
Kon07	0	1	right	central	-0,19
Kon07	0	1	left	parietal	-3,59
Kon07	0	1	central	parietal	-3,26
Kon07	0	1	right	parietal	1,95
Kon07	0	1	left	occipital	-4,62
Kon07	0	1	central	occipital	-8,24
Kon07	0	1	right	occipital	-4,58
Kon08	0	1	left	anterior	-4,17
Kon08	0	1	central	anterior	-4,43
Kon08	0	1	right	anterior	-4,77
Kon08	0	1	left	central	-2,48
Kon08	0	1	central	central	-3,25
Kon08	0	1	right	central	-3,09
Kon08	0	1	left	parietal	0,6
Kon08	0	1	central	parietal	-0,03
Kon08	0	1	right	parietal	0,35
Kon08	0	1	left	occipital	3,86
Kon08	0	1	central	occipital	3,12
Kon08	0	1	right	occipital	2,79
Kon09	0	1	left	anterior	-3,8
Kon09	0	1	central	anterior	-4,62
Kon09	0	1	right	anterior	-4,17
Kon09	0	1	left	central	-3,13
Kon09	0	1	central	central	-4,59
Kon09	0	1	right	central	-3,64
Kon09	0	1	left	parietal	1,56
Kon09	0	1	central	parietal	-1,3
Kon09	0	1	right	parietal	0,37
Kon09	0	1	left	occipital	7,79
Kon09	0	1	central	occipital	4,76
Kon09	0	1	right	occipital	6,74
Kon10	0	1	left	anterior	-4,87
Kon10	0	1	central	anterior	-5,03
Kon10	0	1	right	anterior	-4,41
Kon10	0	1	left	central	-6,06
Kon10	0	1	central	central	-4,65
Kon10	0	1	right	central	-3,46
Kon10	0	1	left	parietal	-3,05
Kon10	0	1	central	parietal	-1,55
Kon10	0	1	right	parietal	-0,38
Kon10	0	1	left	occipital	0,88
Kon10	0	1	central	occipital	-0,74
Kon10	0	1	right	occipital	1,76
Kon01	1	1	left	anterior	-3,78
Kon01	1	1	central	anterior	-4,07
Kon01	1	1	right	anterior	-4,23
Kon01	1	1	left	central	-2,26
Kon01	1	1	central	central	-2,92
Kon01	1	1	right	central	-1,79
Kon01	1	1	left	parietal	0,98
Kon01	1	1	central	parietal	-1,84
Kon01	1	1	right	parietal	0,52
Kon01	1	1	left	occipital	1,63
Kon01	1	1	central	occipital	0,31
Kon01	1	1	right	occipital	1,39
Kon02	1	1	left	anterior	-3,81
Kon02	1	1	central	anterior	-4,42
Kon02	1	1	right	anterior	-3,97
Kon02	1	1	left	central	-2,94
Kon02	1	1	central	central	-3,77
Kon02	1	1	right	central	-2,85
Kon02	1	1	left	parietal	1,26
Kon02	1	1	central	parietal	0,35
Kon02	1	1	right	parietal	2,03
Kon02	1	1	left	occipital	8,47
Kon02	1	1	central	occipital	6,57
Kon02	1	1	right	occipital	7,44
Kon03	1	1	left	anterior	-8,44
Kon03	1	1	central	anterior	-6,87
Kon03	1	1	right	anterior	-6,27
Kon03	1	1	left	central	-4,96
Kon03	1	1	central	central	-6,29
Kon03	1	1	right	central	-5,84
Kon03	1	1	left	parietal	-0,94
Kon03	1	1	central	parietal	-1,41
Kon03	1	1	right	parietal	-0,91
Kon03	1	1	left	occipital	9,9
Kon03	1	1	central	occipital	8,73
Kon03	1	1	right	occipital	8,43
Kon04	1	1	left	anterior	-7,15
Kon04	1	1	central	anterior	-8,18
Kon04	1	1	right	anterior	-6,93
Kon04	1	1	left	central	-5,56
Kon04	1	1	central	central	-8
Kon04	1	1	right	central	-5,65
Kon04	1	1	left	parietal	-0,71
Kon04	1	1	central	parietal	-5,82
Kon04	1	1	right	parietal	-2,35
Kon04	1	1	left	occipital	2,13
Kon04	1	1	central	occipital	0,37
Kon04	1	1	right	occipital	0,78
Kon05	1	1	left	anterior	-4,46
Kon05	1	1	central	anterior	-4,5
Kon05	1	1	right	anterior	-3,62
Kon05	1	1	left	central	-4,51
Kon05	1	1	central	central	-5,26
Kon05	1	1	right	central	-3
Kon05	1	1	left	parietal	-1,98
Kon05	1	1	central	parietal	-3,17
Kon05	1	1	right	parietal	1,16
Kon05	1	1	left	occipital	1,28
Kon05	1	1	central	occipital	0,2
Kon05	1	1	right	occipital	1,98
Kon06	1	1	left	anterior	-5,02
Kon06	1	1	central	anterior	-4,26
Kon06	1	1	right	anterior	-4,26
Kon06	1	1	left	central	-5,09
Kon06	1	1	central	central	-4,06
Kon06	1	1	right	central	-2,35
Kon06	1	1	left	parietal	-1,45
Kon06	1	1	central	parietal	-1,28
Kon06	1	1	right	parietal	4,83
Kon06	1	1	left	occipital	7,83
Kon06	1	1	central	occipital	8,99
Kon06	1	1	right	occipital	19,74
Kon07	1	1	left	anterior	-1,67
Kon07	1	1	central	anterior	-0,87
Kon07	1	1	right	anterior	-0,13
Kon07	1	1	left	central	-0,94
Kon07	1	1	central	central	-0,54
Kon07	1	1	right	central	1,09
Kon07	1	1	left	parietal	-0,81
Kon07	1	1	central	parietal	-0,29
Kon07	1	1	right	parietal	3,03
Kon07	1	1	left	occipital	-1,09
Kon07	1	1	central	occipital	-3,72
Kon07	1	1	right	occipital	-1,04
Kon08	1	1	left	anterior	-4,52
Kon08	1	1	central	anterior	-3,66
Kon08	1	1	right	anterior	-3,62
Kon08	1	1	left	central	-1,52
Kon08	1	1	central	central	-1,83
Kon08	1	1	right	central	-1,18
Kon08	1	1	left	parietal	1,11
Kon08	1	1	central	parietal	0,49
Kon08	1	1	right	parietal	1,26
Kon08	1	1	left	occipital	3,19
Kon08	1	1	central	occipital	3,02
Kon08	1	1	right	occipital	2,4
Kon09	1	1	left	anterior	-4,68
Kon09	1	1	central	anterior	-5,98
Kon09	1	1	right	anterior	-5,3
Kon09	1	1	left	central	-4,83
Kon09	1	1	central	central	-6,33
Kon09	1	1	right	central	-5,61
Kon09	1	1	left	parietal	-0,76
Kon09	1	1	central	parietal	-3,6
Kon09	1	1	right	parietal	-1,64
Kon09	1	1	left	occipital	5,46
Kon09	1	1	central	occipital	3,52
Kon09	1	1	right	occipital	5,31
Kon10	1	1	left	anterior	-1,8
Kon10	1	1	central	anterior	-2,06
Kon10	1	1	right	anterior	-2,17
Kon10	1	1	left	central	-1,86
Kon10	1	1	central	central	-1,68
Kon10	1	1	right	central	-1,59
Kon10	1	1	left	parietal	1,1
Kon10	1	1	central	parietal	1,13
Kon10	1	1	right	parietal	1,65
Kon10	1	1	left	occipital	1,9
Kon10	1	1	central	occipital	0,06
Kon10	1	1	right	occipital	1,46
