# Supplementary material for: Electrophysiological correlates of aesthetic processing of webpages: a comparison of experts and laypersons
Source: PeerJ. 2017 Jun 6;5:e3440. doi: 10.7717/peerj.3440 (PMC5463973; doi:10.7717/peerj.3440)
Supplement: Supplemental Information 1 — Grand averages for the individual participants [file peerj-05-3440-s001.zip › Data/demographics+CVPA.csv]

	Code	Group	Sex	Age	Education	Prof_Experience	Handedness	CVPA_01	CVPA_02	CVPA_03	CVPA_04	CVPA_05	CVPA_06	CVPA_07	CVPA_08	CVPA_09	CVPA_10	CVPA_11	CVPA_12
1	Exp01	0	female	NA	0	3	0	5	5	5	5	5	5	5	5	4	3	3	3
2	Exp02	0	male	NA	0	1	0	5	5	5	5	5	5	5	5	5	4	2	5
3	Exp03	0	female	NA	0	2	0	5	4	4	3	5	4	4	3	3	2	2	2
4	Exp04	0	male	NA	0	3	0	5	5	5	4	5	5	5	5	5	3	3	2
5	Exp05	0	male	NA	0	16	0	4	4	4	3	5	5	5	5	4	3	3	5
6	Exp06	0	female	NA	0	8	0	4	5	5	3	4	4	4	3	4	4	2	3
7	Exp07	0	female	NA	0	9	0	4	5	5	5	5	5	5	5	5	4	3	5
8	Exp08	0	male	NA	1	36	0	5	5	5	5	5	4	3	4	5	2	2	3
9	Exp09	0	female	NA	0	11	0	4	5	4	4	5	5	3	4	5	3	2	3
10	Exp10	0	male	NA	0	19	2	5	5	5	5	5	5	5	5	5	2	4	3
11	Kon01	1	male	NA	0	0	0	4	4	3	3	2	2	2	3	2	1	1	3
12	Kon02	1	male	NA	0	0	0	4	4	4	3	4	3	4	3	3	2	3	2
13	Kon03	1	female	NA	0	0	0	3	4	4	5	1	1	4	3	2	2	2	4
14	Kon04	1	male	NA	0	0	0	3	4	4	2	2	1	2	2	4	3	3	2
15	Kon05	1	female	NA	0	0	0	4	4	5	5	2	3	5	4	5	5	3	4
16	Kon06	1	female	NA	0	0	0	4	3	4	3	2	1	2	2	1	4	4	3
17	Kon07	1	female	NA	0	0	0	4	3	4	2	2	2	3	2	1	2	1	2
18	Kon08	1	male	NA	0	0	0	5	3	3	4	4	3	4	3	4	3	2	1
19	Kon09	1	female	NA	0	0	0	2	4	5	5	1	1	4	1	3	3	4	2
20	Kon10	1	male	NA	0	0	0	2	3	3	3	3	2	3	2	2	2	2	2
