# Supplementary material for: Electrophysiological correlates of aesthetic processing of webpages: a comparison of experts and laypersons
Source: PeerJ. 2017 Jun 6;5:e3440. doi: 10.7717/peerj.3440 (PMC5463973; doi:10.7717/peerj.3440)
Supplement: Supplemental Information 1 — Grand averages for the individual participants [file peerj-05-3440-s001.zip › Data/Luminance.csv]

Image	Brightness	Luminance
100toparbeitgeber.de.jpg	908013,689	0,210445361
ab-in-den-urlaub.de.jpg	631583,1803	0,31019033
absolventa.de.jpg	842677,3832	0,261382913
acoon.de.jpg	997241,7947	0,102401644
allekochen.com.jpg	779776,5186	0,324628658
allianz-jobchecker.de:start.html.jpg	786463,2355	0,205096516
altavista.de.jpg	998941,5054	0,106844018
amazon.de.jpg	817031,4624	0,296970877
aol.de.jpg	776729,047	0,253068374
apollo7.de.jpg	868868,4944	0,266964146
arbeitsagentur.de.jpg	865304,8214	0,244128401
arcor.de.jpg	740427,4707	0,25750336
arts-outdoors.de:Shop:index.php.jpg	367740,9556	0,259579362
artvoll.de.jpg	799234,6609	0,28709238
ask.com.jpg	1007253,102	0,074514573
audi.de.jpg	509960,1784	0,249137404
backinjob.de.jpg	796841,6549	0,313040388
basf.de.jpg	719246,0101	0,367873869
baur.de.jpg	719322,0311	0,357609223
bayer.de.jpg	921434,0973	0,190830157
beiersdorf.de.jpg	822759,6505	0,200597545
bellnet.de.jpg	906396,1115	0,243686227
bergsteiger.de.jpg	822181,2342	0,287966295
bertelsmann.de.jpg	918551,1699	0,192464552
berufs-karriere.de.jpg	905334,4263	0,225479852
bild.de.jpg	676375,6599	0,395703058
bildung.at.jpg	730821,1253	0,259431181
bildungsportal.sachsen.de.jpg	944864,9415	0,19143391
bildungsserver.de.jpg	955146,3514	0,177899143
billiger.de.jpg	891911,3216	0,215792914
bing.de.jpg	562265,7769	0,255913907
biokurs.de.jpg	842582,6017	0,252935307
blog.de.jpg	907072,4049	0,214145258
boconcept.de.jpg	459216,035	0,283828106
boehmarchitektur.de.jpg	381729,5531	0,252062774
boing.de.jpg	837819,3894	0,29156942
brothersoft.com.jpg	778465,0757	0,307757513
checkpoint-elearning.de.jpg	902549,6583	0,227164202
chilloutzone.net.jpg	877592,7714	0,224418097
chip.de:Downloads.jpg	792801,974	0,338415573
clipfish.de.jpg	686748,1498	0,376817847
coachservice.com.jpg	879123,0376	0,212733116
commerzbank.de.jpg	889800,6097	0,218459635
d-living.de.jpg	858737,2134	0,250625987
daimler.com:dccom:home:de.jpg	845727,6676	0,226626801
daniel-libeskind.com.jpg	222248,9795	0,216845197
danto.de.jpg	723487,5703	0,318331829
dark-fashion-shop.de.jpg	154024,2681	0,298089551
das-energieportal.de.jpg	894672,6633	0,228669715
das-filmportal.de.jpg	554924,0796	0,262842207
das-gesundheitsportal.com.jpg	834144,0033	0,285351323
daswohnkonzept.com.jpg	873726,8779	0,226681758
de.bigpoint.com.jpg	516008,1277	0,312651759
de.partypoker.com.jpg	205256,193	0,245919411
de.wikipedia.org.jpg	900015,1741	0,241338183
deanguitars.de.jpg	99210,15484	0,223537513
derbauer.de.jpg	78006,97623	0,155511204
deutschebank.de.jpg	694275,377	0,359050401
deutschland.de.jpg	799338,2599	0,239582916
dhm.de:lemo:home.html.jpg	1001211,023	0,128507585
die-insel.de.jpg	832968,2463	0,277265205
dmoz.de.jpg	981748,7739	0,152117258
download-archiv.de.jpg	869674,9045	0,261407073
download-software-kostenlos.de.jpg	764658,1362	0,341753116
download-tipp.de.jpg	911287,0035	0,213598108
download.chip.eu:de.jpg	809697,5498	0,303004332
downloadmix.de.jpg	733635,511	0,334291555
ds-ag.com.jpg	647123,483	0,33864016
dukasi.de.jpg	839851,15	0,226755172
e-learning-chemie.de.jpg	959609,1397	0,126387663
eads.com:eads:germany:de.html.jpg	764779,4071	0,293214112
ebay.de.jpg	893270,4724	0,23133276
ecosia.org.jpg	655930,5398	0,11050578
ehrensenf.de.jpg	692566,9679	0,255908035
einfach-teilhaben.de.jpg	824733,4543	0,263240899
einfranzose.de.jpg	821996,2565	0,274178601
elearningeuropa.info.jpg	865630,9021	0,26313854
emp.de.jpg	282684,7298	0,272885816
energieportal24.de.jpg	846614,8991	0,248822539
englisch-lehrbuch.de.jpg	847638,6296	0,214352587
epubli.de.jpg	664937,8964	0,413959457
eu.battle.net:wow:de.jpg	267616,9425	0,248206616
eurobuch.com.jpg	778106,821	0,275373626
evendi.com.jpg	715686,2426	0,292863732
expedia.de.jpg	760747,2568	0,299830567
facebook.de.jpg	894493,1759	0,205474096
fahrschuleonline.de.jpg	718940,5448	0,188058733
fastguide.de.jpg	899491,481	0,237394411
faz.net.jpg	836213,0949	0,27193877
fender.de.jpg	587274,6108	0,319918303
filezilla.de.jpg	976477,6206	0,186027543
finanzen-nachrichten.com.jpg	767451,9706	0,308816345
finanzen.net.jpg	773547,5861	0,240173649
finanznachrichten.de.jpg	745967,1872	0,311602383
findmybook.de.jpg	922412,5219	0,233534063
finest-jobs.com.jpg	872420,2844	0,192715267
fireball.de.jpg	999660,0023	0,082687221
fit-fuer-den-aufschwung.de.jpg	650048,6171	0,291919778
fixsuche.com.jpg	964112,9969	0,127880433
flashgames.de.jpg	559354,9715	0,341533545
flockshots.de.jpg	206787,0955	0,22746072
focus.de.jpg	755335,6038	0,326708932
franzoesisch-lernen-online.de.jpg	915280,3174	0,23821441
freenet.de.jpg	733567,6748	0,273205938
freeware-base.de.jpg	730578,5855	0,338371418
freeware-download.com.jpg	868258,6655	0,226888133
freeware.de.jpg	851161,2827	0,258584605
freewarepage.de.jpg	883229,8752	0,276722909
freizeitfreunde.de.jpg	790040,9119	0,274796034
ftd.de.jpg	809105,8936	0,317312842
fulltiltpoker.com:de.jpg	345638,6426	0,403960724
gamesload.de.jpg	857317,0084	0,242766741
gamesplanet.com.jpg	515202,0627	0,377166671
gameworld.de.jpg	872033,2215	0,265896234
gibson.de.jpg	823214,3083	0,288636869
gigajobs.de.jpg	804136,8767	0,271493343
global-ethic-now.de.jpg	857207,6515	0,278048438
gmx.de.jpg	709388,1889	0,327786857
goertz.de.jpg	729752,987	0,345470547
golem.de.jpg	870091,4049	0,273585428
golop.de.jpg	878836,1525	0,242340335
google.de.jpg	997946,1364	0,088756317
gratissoftware.de.jpg	862396,6973	0,265726172
greenspring.de.jpg	230275,1464	0,114819591
guenstiger.de.jpg	841557,7893	0,343399075
handelsblatt.com.jpg	731331,2655	0,308424676
heise.de:software.jpg	876265,1491	0,259987074
hi5.com.jpg	780667,395	0,342108482
hochtief.de.jpg	858944,2172	0,233476655
icq.de.jpg	746508,4188	0,283368878
ihk.elearningspace.de.jpg	926539,2779	0,217197167
infinion.de.jpg	964698,0317	0,164282756
instagr.am.jpg	661238,1677	0,386646272
ixquick.com:deu.jpg	985802,3387	0,093829378
jappy.de.jpg	809349,0922	0,158826729
java.de.jpg	873229,8993	0,20933765
jetztspielen.de.jpg	760595,0172	0,294005813
job-consult.com.jpg	891371,6492	0,234122392
jobboerse.de.jpg	896169,0247	0,208007945
jobboerse.org.jpg	795467,8579	0,321678783
jobisjob.de.jpg	982410,5624	0,1130272
jobpilot.de.jpg	889504,163	0,258285234
jobrapido.de.jpg	606266,6304	0,308298002
jobrobot.de.jpg	857014,8969	0,252566035
jobs.de.jpg	1011067,533	0,080858816
jobscout24.de.jpg	914827,1892	0,183265794
jobsintime.de.jpg	850715,9198	0,238787629
jobsintown.de.jpg	826479,7526	0,321929105
jobsuche.net.jpg	847638,2162	0,260629493
jobware.de.jpg	775617,639	0,223958219
joindiaspora.com.jpg	916558,1778	0,239723745
jurastudium.de.jpg	954461,4375	0,166632705
jurawiki.de.jpg	902261,6542	0,205173702
kelkoo.de.jpg	922398,4266	0,202696475
kicker.de.jpg	717977,0419	0,360929785
kolibrishop.com.jpg	861202,9651	0,24798167
kostenlose-kartenspiele.de.jpg	755980,2154	0,318525506
kreuzwort-raetsel.net.jpg	565483,0628	0,367174338
kununu.com.jpg	919496,4737	0,198856422
kwick.de.jpg	649013,5702	0,297025377
lastfm.de.jpg	807240,9567	0,268786463
latein-online.net.jpg	868921,5775	0,315541908
lateinweb.net.jpg	869243,0284	0,241660873
leshop.ch.jpg	870464,5542	0,23825462
linkedin.com.jpg	984952,6261	0,10903019
lokalisten.de.jpg	894538,66	0,208290479
lsg.musin.de:geschichte.jpg	756764,4483	0,278946094
lycos.de.jpg	550306,3475	0,285920666
mathe-online.at.jpg	928360,0632	0,162358043
mathemathe.de.jpg	833333,0496	0,237081461
meinbuchportal.de.jpg	813475,1081	0,283694865
metager.de.jpg	948209,1961	0,159602434
metrogroup.de.jpg	949701,5493	0,192829899
mirus.de:shop2.jpg	289006,1027	0,208908334
mister-wong.de.jpg	874959,0334	0,265418299
mobile.de.jpg	862437,2098	0,283006269
monster.de.jpg	620152,8512	0,341637629
moodle.de.jpg	899943,485	0,257844411
musicload.de.jpg	806534,4103	0,30158724
musiksuche.de.jpg	983091,0876	0,150906184
myalbum.com.jpg	849914,7243	0,234394102
myspace.de.jpg	614313,5623	0,367194983
myspass.de.jpg	663403,5875	0,380771143
n-tv.de.jpg	715675,2907	0,360820881
n24.de.jpg	690243,8784	0,302690362
neckermann.de.jpg	744225,3413	0,282772115
netzeitung.de.jpg	527488,3283	0,404004336
niedersachsen.de.jpg	871091,109	0,258730166
nobile-wohnen.de.jpg	965733,4168	0,07995477
ok-magazin.de.jpg	622673,8472	0,331764128
omster.de.jpg	936647,4571	0,137438811
online-spanisch.com.jpg	939254,1986	0,198921159
onlinegames.de.jpg	498385,2228	0,32262559
onmeda.de.jpg	947291,8544	0,152598743
ooowiki.de.jpg	928097,9627	0,217073311
opportuno.de.jpg	946012,0824	0,147983565
paukr.de.jpg	896140,0753	0,170249425
pausenberger.com.jpg	856089,3986	0,322033833
pcwelt.de.jpg	706593,8069	0,373811651
piczo.de.jpg	505014,5593	0,381936666
play89.de.jpg	812801,7102	0,298451634
pokerstars.com:de.jpg	360951,4575	0,275657539
porsche.de.jpg	708601,8701	0,33329327
preissuchmaschine.de.jpg	880520,3406	0,249830235
presseurop.eu:de.jpg	816953,8141	0,282131143
promi-news.eu.jpg	645735,5117	0,347923281
promi-star.de.jpg	699565,3965	0,329503623
promiflash.de.jpg	667376,4001	0,405843912
promipranger.de.jpg	706947,9923	0,343489319
puzzlespiele.net.jpg	725918,2071	0,271125938
qvc.de.jpg	872864,7784	0,226399131
radsport-aktiv.de.jpg	765020,8906	0,312699235
raetselfieber.de.jpg	330301,1826	0,320483886
redcoon.de.jpg	653772,9896	0,375807264
regionale-jobsuche.de.jpg	861896,4149	0,242634251
rekruter.de.jpg	889699,8563	0,256252898
rewe-group.de.jpg	851442,9124	0,246014118
ruhr-nachrichten.de.jpg	454218,2391	0,411217911
runterladen.de.jpg	846000,5346	0,237593889
sap.de.jpg	657980,7801	0,209951418
sat1spiele.de.jpg	776728,9629	0,3219859
schottenland.de.jpg	657761,0756	0,379736975
scoyo.com.jpg	608049,9176	0,246815243
seekoo.de.jpg	900268,3388	0,194726188
sgd.de.jpg	897056,4697	0,233464806
sharelook.de.jpg	916251,9869	0,213569909
shoppiwiki.de.jpg	932667,64	0,191320079
shortnews.de.jpg	866450,7199	0,220972491
skat-online.com.jpg	787309,3828	0,279666855
skill7.com.jpg	516741,8171	0,306611244
skype.de.jpg	743423,0825	0,264296443
soft-ware.net.jpg	742354,181	0,290660005
softonic.de.jpg	862196,7886	0,233281174
solarserver.de.jpg	744363,6285	0,282749164
spanisch-live.de:onlinekurse:index.php.jpg	907218,0343	0,259597405
spiegel.de.jpg	789455,6581	0,337375893
spielaffe.de.jpg	539318,7338	0,337921756
spiele-zone.de.jpg	607268,2076	0,358117605
spieleportal.de.jpg	854762,3067	0,262571304
spin.de.jpg	811161,0613	0,281631974
spirofrog.de.jpg	893371,8937	0,205860635
sport1.de.jpg	633551,3884	0,281131889
sportbild.bild.de.jpg	576973,4081	0,294918026
sportscheck.de.jpg	849205,4648	0,259691579
sprachenstudio.net:l:latein.jpg	822902,7471	0,198878963
sprachenstudio.net.jpg	885087,4902	0,076198886
spreeblick.com.jpg	614701,2721	0,43134972
staufenbiel.de.jpg	758785,0594	0,353602075
stayfriends.de.jpg	996285,3878	0,101209793
steinberg.de.jpg	831155,368	0,301411109
stellenanzeigen.de.jpg	871357,5854	0,227046595
stepstone.de.jpg	851558,3096	0,289231486
stern.de.jpg	767250,6816	0,32194047
store.steampowered.com.jpg	223063,4961	0,245443056
studivz.net.jpg	873075,0019	0,277026483
suchnase.de.jpg	868877,5016	0,289752134
sueddeutsche.de.jpg	766794,581	0,344390806
swarovski.com:Web_DE:de:online_shop?origin=landing.jpg	908503,5871	0,190642291
t-online.de.jpg	736855,6146	0,3948047
tagesschau.de.jpg	565142,5045	0,33252623
tagesspiegel.de.jpg	704402,7972	0,341497512
taz.de.jpg	688771,3854	0,340484148
thalia.de.jpg	907043,94	0,201654898
tw-h.de.jpg	806489,246	0,350626138
twitter.com.jpg	661698,0249	0,282246368
typeset.de.jpg	924824,8128	0,231190561
unitedlabels.com.jpg	951567,0582	0,178500299
unterwegs.biz.jpg	856073,9052	0,233011655
utopia.de.jpg	794813,5604	0,301842683
vip-bestseller.de.jpg	814822,0975	0,304252266
vip.de.jpg	743142,0349	0,349732364
virtualuniversity.ch.jpg	805903,2889	0,308742259
voodoo-it.de.jpg	936636,9323	0,216609977
web.de.jpg	837463,2119	0,269410411
webportal24.de.jpg	854199,7673	0,246010598
webportal4u.de.jpg	908488,6632	0,176300886
weg.de.jpg	736007,426	0,311296245
weiseundtreuner.de.jpg	444187,3945	0,257671
welt.de.jpg	833606,5432	0,241546376
wer-kennt-wen.de.jpg	852354,7874	0,20713674
wikio.de.jpg	748715,8521	0,321600667
worldofsweets.de.jpg	684107,8883	0,335598909
xing.de.jpg	870600,4999	0,268845452
yahoo.de.jpg	883025,9145	0,250661487
yippy.com.jpg	909426,8689	0,208922903
youtube.de.jpg	842573,672	0,270265467
zeit.de.jpg	877481,3492	0,258215391
