# Supplementary material for: Electrophysiological correlates of aesthetic processing of webpages: a comparison of experts and laypersons
Source: PeerJ. 2017 Jun 6;5:e3440. doi: 10.7717/peerj.3440 (PMC5463973; doi:10.7717/peerj.3440)
Supplement: Supplemental Information 1 — Grand averages for the individual participants [file peerj-05-3440-s001.zip › Data/responses.csv]

Subject	Group	Trial	Stimulus_Name	Stimulus_Code	Stimulus_Rating	Response
Exp01	0	1	deutschland.de.jpg	7_7	1	1
Exp01	0	2	spanisch-live.de_onlinekurse_index.php.jpg	3_27	0	0
Exp01	0	3	gamesplanet.com.jpg	1_15	0	0
Exp01	0	4	opportuno.de.jpg	4_24	1	1
Exp01	0	5	suchnase.de.jpg	10_27	0	1
Exp01	0	6	runterladen.de.jpg	1_22	0	0
Exp01	0	7	dukasi.de.jpg	2_10	0	0
Exp01	0	8	jobware.de.jpg	4_21	1	1
Exp01	0	9	filezilla.de.jpg	1_9	0	1
Exp01	0	10	porsche.de.jpg	8_24	1	1
Exp01	0	11	brothersoft.com.jpg	1_1	0	0
Exp01	0	12	fireball.de.jpg	10_15	0	1
Exp01	0	13	wer-kennt-wen.de.jpg	9_29	1	0
Exp01	0	14	kostenlose-kartenspiele.de.jpg	5_11	0	0
Exp01	0	15	boing.de.jpg	8_7	0	0
Exp01	0	16	download-archiv.de.jpg	1_3	0	0
Exp01	0	17	gratissoftware.de.jpg	1_17	0	0
Exp01	0	18	metager.de.jpg	10_21	0	0
Exp01	0	19	artvoll.de.jpg	2_3	1	1
Exp01	0	20	bayer.de.jpg	8_3	1	1
Exp01	0	21	promipranger.de.jpg	5_21	0	0
Exp01	0	22	einfach-teilhaben.de.jpg	7_8	1	1
Exp01	0	23	lsg.musin.de_geschichte.jpg	3_19	0	0
Exp01	0	24	raetselfieber.de.jpg	5_23	0	0
Exp01	0	25	ruhr-nachrichten.de.jpg	6_18	0	0
Exp01	0	26	freizeitfreunde.de.jpg	5_8	0	0
Exp01	0	27	boehmarchitektur.de.jpg	8_6	1	1
Exp01	0	28	mirus.de_shop2.jpg	2_19	0	1
Exp01	0	29	jurawiki.de.jpg	9_12	0	0
Exp01	0	30	daimler.com_dccom_home_de.jpg	8_10	1	1
Exp01	0	31	boconcept.de.jpg	2_5	1	1
Exp01	0	32	radsport-aktiv.de.jpg	7_20	0	0
Exp01	0	33	basf.de.jpg	8_2	1	1
Exp01	0	34	finest-jobs.com.jpg	4_7	0	0
Exp01	0	35	das-gesundheitsportal.com.jpg	7_6	0	0
Exp01	0	36	unterwegs.biz.jpg	2_29	1	1
Exp01	0	37	spirofrog.de.jpg	4_27	1	0
Exp01	0	38	one.de.jpg	2_23	0	0
Exp01	0	39	das-filmportal.de.jpg	7_5	0	0
Exp01	0	40	sharelook.de.jpg	10_26	0	0
Exp01	0	41	dhm.de_lemo_home.html.jpg	3_6	0	1
Exp01	0	42	metrogroup.de.jpg	8_23	1	0
Exp01	0	43	n24.de.jpg	6_13	1	1
Exp01	0	44	musiksuche.de.jpg	10_22	0	0
Exp01	0	45	steinberg.de.jpg	8_27	1	1
Exp01	0	46	bellnet.de.jpg	10_6	0	0
Exp01	0	47	mister-wong.de.jpg	9_17	1	1
Exp01	0	48	spieleportal.de.jpg	1_27	0	0
Exp01	0	49	piczo.de.jpg	9_21	1	1
Exp01	0	50	virtualuniversity.ch.jpg	3_30	0	0
Exp01	0	51	pcwelt.de.jpg	1_21	0	1
Exp01	0	52	freeware-base.de.jpg	1_10	0	0
Exp01	0	53	das-energieportal.de.jpg	7_4	1	1
Exp01	0	54	onmeda.de.jpg	7_18	1	0
Exp01	0	55	bildung.at.jpg	3_1	1	0
Exp01	0	56	blog.de.jpg	9_2	1	0
Exp01	0	57	rekruter.de.jpg	4_26	0	0
Exp01	0	58	biokurs.de.jpg	3_4	0	0
Exp01	0	59	deanguitars.de.jpg	8_12	1	0
Exp01	0	60	webportal24.de.jpg	7_28	0	0
Exp01	0	61	apollo7.de.jpg	10_4	0	0
Exp01	0	62	seekoo.de.jpg	10_25	0	0
Exp01	0	63	twitter.com.jpg	9_28	1	1
Exp01	0	64	niedersachsen.de.jpg	7_16	1	1
Exp01	0	65	gibson.de.jpg	8_19	1	1
Exp01	0	66	pausenberger.com.jpg	7_19	0	0
Exp01	0	67	monster.de.jpg	4_23	1	1
Exp01	0	68	fastguide.de.jpg	7_10	0	0
Exp01	0	69	absolventa.de.jpg	4_2	1	1
Exp01	0	70	typeset.de.jpg	8_28	1	0
Exp01	0	71	englisch-lehrbuch.de.jpg	3_10	1	1
Exp01	0	72	wikio.de.jpg	7_29	1	0
Exp01	0	73	backinjob.de.jpg	4_5	1	0
Exp01	0	74	instagr.am.jpg	9_9	1	1
Exp01	0	75	downloads.de.jpg	1_8	0	0
Exp01	0	76	regionale-jobsuche.de.jpg	4_25	0	0
Exp01	0	77	schottenland.de.jpg	10_24	0	0
Exp01	0	78	lastfm.de.jpg	9_14	1	1
Exp01	0	79	news.de.jpg	6_15	0	0
Exp01	0	80	gamesload.de.jpg	1_14	0	0
Exp01	0	81	fahrrad.de.jpg	2_13	0	0
Exp01	0	82	fotocommunity.de.jpg	9_6	1	1
Exp01	0	83	ecosia.org.jpg	10_10	1	1
Exp01	0	84	kreuzwort-raetsel.net.jpg	5_12	0	0
Exp01	0	85	infinion.de.jpg	8_22	0	0
Exp01	0	86	jobsuche.net.jpg	4_20	1	1
Exp01	0	87	onlinegames.de.jpg	5_15	0	0
Exp01	0	88	eads.com_eads_germany_de.html.jpg	8_16	1	1
Exp01	0	89	presseurop.eu_de.jpg	6_17	1	1
Exp01	0	90	latein-online.net.jpg	3_17	0	0
Exp01	0	91	bildungsportal.sachsen.de.jpg	3_2	1	1
Exp01	0	92	freewarepage.de.jpg	1_13	0	0
Exp01	0	93	tw-h.de.jpg	7_23	0	0
Exp01	0	94	paukr.de.jpg	3_24	1	0
Exp01	0	95	flockshots.de.jpg	9_5	1	0
Exp01	0	96	joindiaspora.com.jpg	9_11	1	1
Exp01	0	97	goertz.de.jpg	2_14	1	1
Exp01	0	98	myspace.de.jpg	9_19	1	1
Exp01	0	99	franzoesisch-lernen-online.de.jpg	3_13	0	0
Exp01	0	100	spiele-zone.de.jpg	5_28	0	0
Exp01	0	101	myspass.de.jpg	5_13	0	0
Exp01	0	102	myalbum.com.jpg	9_18	1	0
Exp01	0	103	vollversion.de.jpg	1_29	0	0
Exp01	0	104	ihk.elearningspace.de.jpg	3_15	0	0
Exp01	0	105	dmoz.de.jpg	10_9	0	0
Exp01	0	106	nonstopnews.de.jpg	6_16	0	0
Exp01	0	107	soft-ware.net.jpg	1_24	0	0
Exp01	0	108	java.de.jpg	1_19	0	1
Exp01	0	109	allianz-jobchecker.de_start.html.jpg	4_3	1	1
Exp01	0	110	shoppiwiki.de.jpg	9_22	0	0
Exp01	0	111	berufs-karriere.de.jpg	4_6	0	0
Exp01	0	112	bing.de.jpg	10_8	1	1
Exp01	0	113	online-spanisch.com.jpg	3_23	1	0
Exp01	0	114	bildungsserver.de.jpg	3_3	1	0
Exp01	0	115	jobrobot.de.jpg	4_15	0	0
Exp01	0	116	global-ethic-now.de.jpg	3_14	1	1
Exp01	0	117	fender.de.jpg	8_18	1	1
Exp01	0	118	promiflash.de.jpg	5_20	0	0
Exp01	0	119	tageszeitung.info.jpg	6_27	1	1
Exp01	0	120	finanzen-nachrichten.com.jpg	6_4	0	0
Exp01	0	121	spreeblick.com.jpg	9_25	1	1
Exp01	0	122	download-software-kostenlos.de.jpg	1_4	0	0
Exp01	0	123	checkpoint-elearning.de.jpg	3_5	1	1
Exp01	0	124	staufenbiel.de.jpg	4_28	1	1
Exp01	0	125	sportbild.bild.de.jpg	6_22	0	0
Exp01	0	126	weiseundtreuner.de.jpg	8_30	1	1
Exp01	0	127	taz.de.jpg	6_28	1	0
Exp01	0	128	kolibrishop.com.jpg	2_17	1	1
Exp01	0	129	download-tipp.de.jpg	1_5	0	0
Exp01	0	130	epubli.de.jpg	8_17	1	1
Exp01	0	131	jobboerse.org.jpg	4_11	1	1
Exp01	0	132	jobsintime.de.jpg	4_18	1	1
Exp01	0	133	bertelsmann.de.jpg	8_5	1	1
Exp01	0	134	de.partypoker.com.jpg	5_4	1	0
Exp01	0	135	beiersdorf.de.jpg	8_4	1	1
Exp01	0	136	webportal4u.de.jpg	7_27	0	0
Exp01	0	137	hi5.com.jpg	9_7	0	0
Exp01	0	138	rewe-group.de.jpg	8_25	1	1
Exp01	0	139	sap.de.jpg	8_26	1	1
Exp01	0	140	arts-outdoors.de_Shop_index.php.jpg	2_2	1	0
Exp01	0	141	aol.de.jpg	7_1	0	0
Exp01	0	142	sprachenstudio.net.jpg	3_28	1	1
Exp01	0	143	acoon.de.jpg	10_2	0	1
Exp01	0	144	jappy.de.jpg	9_10	1	0
Exp01	0	145	flashgames.de.jpg	5_7	0	0
Exp01	0	146	baur.de.jpg	2_4	1	0
Exp01	0	147	netzeitung.de.jpg	6_14	0	0
Exp01	0	148	mathemathe.de.jpg	3_21	1	0
Exp01	0	149	ds-ag.com.jpg	8_15	1	1
Exp01	0	150	coachservice.com.jpg	8_8	1	1
Exp02	0	1	filezilla.de.jpg	1_9	0	0
Exp02	0	2	fotocommunity.de.jpg	9_6	1	1
Exp02	0	3	latein-online.net.jpg	3_17	0	1
Exp02	0	4	allianz-jobchecker.de_start.html.jpg	4_3	1	1
Exp02	0	5	onlinegames.de.jpg	5_15	0	0
Exp02	0	6	dhm.de_lemo_home.html.jpg	3_6	0	0
Exp02	0	7	webportal24.de.jpg	7_28	0	0
Exp02	0	8	einfach-teilhaben.de.jpg	7_8	1	1
Exp02	0	9	download-tipp.de.jpg	1_5	0	0
Exp02	0	10	shoppiwiki.de.jpg	9_22	0	0
Exp02	0	11	rekruter.de.jpg	4_26	0	0
Exp02	0	12	download-archiv.de.jpg	1_3	0	0
Exp02	0	13	fireball.de.jpg	10_15	0	1
Exp02	0	14	jobrobot.de.jpg	4_15	0	0
Exp02	0	15	absolventa.de.jpg	4_2	1	1
Exp02	0	16	monster.de.jpg	4_23	1	1
Exp02	0	17	sprachenstudio.net.jpg	3_28	1	1
Exp02	0	18	myspace.de.jpg	9_19	1	1
Exp02	0	19	soft-ware.net.jpg	1_24	0	0
Exp02	0	20	ecosia.org.jpg	10_10	1	0
Exp02	0	21	boconcept.de.jpg	2_5	1	1
Exp02	0	22	jobboerse.org.jpg	4_11	1	0
Exp02	0	23	myspass.de.jpg	5_13	0	1
Exp02	0	24	gratissoftware.de.jpg	1_17	0	0
Exp02	0	25	opportuno.de.jpg	4_24	1	0
Exp02	0	26	finest-jobs.com.jpg	4_7	0	0
Exp02	0	27	musiksuche.de.jpg	10_22	0	0
Exp02	0	28	deanguitars.de.jpg	8_12	1	0
Exp02	0	29	apollo7.de.jpg	10_4	0	0
Exp02	0	30	radsport-aktiv.de.jpg	7_20	0	0
Exp02	0	31	franzoesisch-lernen-online.de.jpg	3_13	0	0
Exp02	0	32	netzeitung.de.jpg	6_14	0	0
Exp02	0	33	wikio.de.jpg	7_29	1	1
Exp02	0	34	eads.com_eads_germany_de.html.jpg	8_16	1	1
Exp02	0	35	niedersachsen.de.jpg	7_16	1	0
Exp02	0	36	lastfm.de.jpg	9_14	1	0
Exp02	0	37	steinberg.de.jpg	8_27	1	1
Exp02	0	38	artvoll.de.jpg	2_3	1	1
Exp02	0	39	suchnase.de.jpg	10_27	0	0
Exp02	0	40	one.de.jpg	2_23	0	0
Exp02	0	41	kostenlose-kartenspiele.de.jpg	5_11	0	0
Exp02	0	42	n24.de.jpg	6_13	1	0
Exp02	0	43	nonstopnews.de.jpg	6_16	0	0
Exp02	0	44	download-software-kostenlos.de.jpg	1_4	0	0
Exp02	0	45	gamesplanet.com.jpg	1_15	0	1
Exp02	0	46	joindiaspora.com.jpg	9_11	1	1
Exp02	0	47	downloads.de.jpg	1_8	0	0
Exp02	0	48	mirus.de_shop2.jpg	2_19	0	0
Exp02	0	49	schottenland.de.jpg	10_24	0	0
Exp02	0	50	spiele-zone.de.jpg	5_28	0	0
Exp02	0	51	promiflash.de.jpg	5_20	0	0
Exp02	0	52	bildung.at.jpg	3_1	1	0
Exp02	0	53	gamesload.de.jpg	1_14	0	0
Exp02	0	54	webportal4u.de.jpg	7_27	0	0
Exp02	0	55	epubli.de.jpg	8_17	1	1
Exp02	0	56	englisch-lehrbuch.de.jpg	3_10	1	0
Exp02	0	57	rewe-group.de.jpg	8_25	1	0
Exp02	0	58	promipranger.de.jpg	5_21	0	0
Exp02	0	59	dmoz.de.jpg	10_9	0	0
Exp02	0	60	jobware.de.jpg	4_21	1	0
Exp02	0	61	aol.de.jpg	7_1	0	0
Exp02	0	62	news.de.jpg	6_15	0	0
Exp02	0	63	freizeitfreunde.de.jpg	5_8	0	0
Exp02	0	64	fahrrad.de.jpg	2_13	0	0
Exp02	0	65	typeset.de.jpg	8_28	1	0
Exp02	0	66	jappy.de.jpg	9_10	1	0
Exp02	0	67	seekoo.de.jpg	10_25	0	0
Exp02	0	68	boing.de.jpg	8_7	0	0
Exp02	0	69	runterladen.de.jpg	1_22	0	0
Exp02	0	70	wer-kennt-wen.de.jpg	9_29	1	0
Exp02	0	71	ihk.elearningspace.de.jpg	3_15	0	0
Exp02	0	72	infinion.de.jpg	8_22	0	0
Exp02	0	73	piczo.de.jpg	9_21	1	1
Exp02	0	74	acoon.de.jpg	10_2	0	0
Exp02	0	75	brothersoft.com.jpg	1_1	0	0
Exp02	0	76	flockshots.de.jpg	9_5	1	0
Exp02	0	77	sportbild.bild.de.jpg	6_22	0	0
Exp02	0	78	instagr.am.jpg	9_9	1	1
Exp02	0	79	freewarepage.de.jpg	1_13	0	0
Exp02	0	80	presseurop.eu_de.jpg	6_17	1	0
Exp02	0	81	bildungsserver.de.jpg	3_3	1	0
Exp02	0	82	spreeblick.com.jpg	9_25	1	1
Exp02	0	83	virtualuniversity.ch.jpg	3_30	0	0
Exp02	0	84	taz.de.jpg	6_28	1	0
Exp02	0	85	twitter.com.jpg	9_28	1	1
Exp02	0	86	dukasi.de.jpg	2_10	0	0
Exp02	0	87	myalbum.com.jpg	9_18	1	0
Exp02	0	88	spirofrog.de.jpg	4_27	1	0
Exp02	0	89	baur.de.jpg	2_4	1	0
Exp02	0	90	bayer.de.jpg	8_3	1	0
Exp02	0	91	bildungsportal.sachsen.de.jpg	3_2	1	0
Exp02	0	92	checkpoint-elearning.de.jpg	3_5	1	0
Exp02	0	93	biokurs.de.jpg	3_4	0	0
Exp02	0	94	flashgames.de.jpg	5_7	0	0
Exp02	0	95	ruhr-nachrichten.de.jpg	6_18	0	0
Exp02	0	96	paukr.de.jpg	3_24	1	0
Exp02	0	97	online-spanisch.com.jpg	3_23	1	0
Exp02	0	98	freeware-base.de.jpg	1_10	0	0
Exp02	0	99	boehmarchitektur.de.jpg	8_6	1	0
Exp02	0	100	metrogroup.de.jpg	8_23	1	0
Exp02	0	101	das-filmportal.de.jpg	7_5	0	0
Exp02	0	102	deutschland.de.jpg	7_7	1	0
Exp02	0	103	das-gesundheitsportal.com.jpg	7_6	0	0
Exp02	0	104	staufenbiel.de.jpg	4_28	1	0
Exp02	0	105	spanisch-live.de_onlinekurse_index.php.jpg	3_27	0	0
Exp02	0	106	berufs-karriere.de.jpg	4_6	0	0
Exp02	0	107	fender.de.jpg	8_18	1	1
Exp02	0	108	jobsuche.net.jpg	4_20	1	0
Exp02	0	109	goertz.de.jpg	2_14	1	1
Exp02	0	110	jobsintime.de.jpg	4_18	1	0
Exp02	0	111	lsg.musin.de_geschichte.jpg	3_19	0	0
Exp02	0	112	bellnet.de.jpg	10_6	0	0
Exp02	0	113	fastguide.de.jpg	7_10	0	0
Exp02	0	114	daimler.com_dccom_home_de.jpg	8_10	1	0
Exp02	0	115	arts-outdoors.de_Shop_index.php.jpg	2_2	1	0
Exp02	0	116	sap.de.jpg	8_26	1	0
Exp02	0	117	porsche.de.jpg	8_24	1	1
Exp02	0	118	bertelsmann.de.jpg	8_5	1	0
Exp02	0	119	tw-h.de.jpg	7_23	0	0
Exp02	0	120	das-energieportal.de.jpg	7_4	1	0
Exp02	0	121	kolibrishop.com.jpg	2_17	1	1
Exp02	0	122	mathemathe.de.jpg	3_21	1	0
Exp02	0	123	coachservice.com.jpg	8_8	1	0
Exp02	0	124	java.de.jpg	1_19	0	0
Exp02	0	125	unterwegs.biz.jpg	2_29	1	0
Exp02	0	126	global-ethic-now.de.jpg	3_14	1	0
Exp02	0	127	pausenberger.com.jpg	7_19	0	0
Exp02	0	128	sharelook.de.jpg	10_26	0	0
Exp02	0	129	blog.de.jpg	9_2	1	0
Exp02	0	130	ds-ag.com.jpg	8_15	1	1
Exp02	0	131	de.partypoker.com.jpg	5_4	1	0
Exp02	0	132	raetselfieber.de.jpg	5_23	0	0
Exp02	0	133	bing.de.jpg	10_8	1	1
Exp02	0	134	vollversion.de.jpg	1_29	0	0
Exp02	0	135	weiseundtreuner.de.jpg	8_30	1	0
Exp02	0	136	jurawiki.de.jpg	9_12	0	0
Exp02	0	137	tageszeitung.info.jpg	6_27	1	0
Exp02	0	138	hi5.com.jpg	9_7	0	0
Exp02	0	139	gibson.de.jpg	8_19	1	1
Exp02	0	140	spieleportal.de.jpg	1_27	0	0
Exp02	0	141	onmeda.de.jpg	7_18	1	0
Exp02	0	142	mister-wong.de.jpg	9_17	1	0
Exp02	0	143	backinjob.de.jpg	4_5	1	0
Exp02	0	144	pcwelt.de.jpg	1_21	0	0
Exp02	0	145	kreuzwort-raetsel.net.jpg	5_12	0	0
Exp02	0	146	basf.de.jpg	8_2	1	0
Exp02	0	147	metager.de.jpg	10_21	0	0
Exp02	0	148	beiersdorf.de.jpg	8_4	1	1
Exp02	0	149	regionale-jobsuche.de.jpg	4_25	0	0
Exp02	0	150	finanzen-nachrichten.com.jpg	6_4	0	0
Exp03	0	1	gamesload.de.jpg	1_14	0	0
Exp03	0	2	jobboerse.org.jpg	4_11	1	0
Exp03	0	3	presseurop.eu_de.jpg	6_17	1	1
Exp03	0	4	tw-h.de.jpg	7_23	0	0
Exp03	0	5	regionale-jobsuche.de.jpg	4_25	0	0
Exp03	0	6	one.de.jpg	2_23	0	0
Exp03	0	7	porsche.de.jpg	8_24	1	1
Exp03	0	8	absolventa.de.jpg	4_2	1	0
Exp03	0	9	shoppiwiki.de.jpg	9_22	0	0
Exp03	0	10	mister-wong.de.jpg	9_17	1	0
Exp03	0	11	kreuzwort-raetsel.net.jpg	5_12	0	0
Exp03	0	12	onmeda.de.jpg	7_18	1	0
Exp03	0	13	typeset.de.jpg	8_28	1	1
Exp03	0	14	download-tipp.de.jpg	1_5	0	0
Exp03	0	15	das-energieportal.de.jpg	7_4	1	0
Exp03	0	16	lastfm.de.jpg	9_14	1	1
Exp03	0	17	spanisch-live.de_onlinekurse_index.php.jpg	3_27	0	0
Exp03	0	18	sap.de.jpg	8_26	1	1
Exp03	0	19	webportal24.de.jpg	7_28	0	0
Exp03	0	20	berufs-karriere.de.jpg	4_6	0	0
Exp03	0	21	wer-kennt-wen.de.jpg	9_29	1	1
Exp03	0	22	tageszeitung.info.jpg	6_27	1	0
Exp03	0	23	seekoo.de.jpg	10_25	0	0
Exp03	0	24	pausenberger.com.jpg	7_19	0	0
Exp03	0	25	jappy.de.jpg	9_10	1	0
Exp03	0	26	backinjob.de.jpg	4_5	1	0
Exp03	0	27	ruhr-nachrichten.de.jpg	6_18	0	1
Exp03	0	28	staufenbiel.de.jpg	4_28	1	1
Exp03	0	29	wikio.de.jpg	7_29	1	0
Exp03	0	30	unterwegs.biz.jpg	2_29	1	0
Exp03	0	31	nonstopnews.de.jpg	6_16	0	0
Exp03	0	32	filezilla.de.jpg	1_9	0	0
Exp03	0	33	freeware-base.de.jpg	1_10	0	0
Exp03	0	34	online-spanisch.com.jpg	3_23	1	1
Exp03	0	35	spreeblick.com.jpg	9_25	1	1
Exp03	0	36	joindiaspora.com.jpg	9_11	1	1
Exp03	0	37	acoon.de.jpg	10_2	0	0
Exp03	0	38	flockshots.de.jpg	9_5	1	0
Exp03	0	39	musiksuche.de.jpg	10_22	0	0
Exp03	0	40	suchnase.de.jpg	10_27	0	0
Exp03	0	41	ihk.elearningspace.de.jpg	3_15	0	0
Exp03	0	42	mirus.de_shop2.jpg	2_19	0	0
Exp03	0	43	myspass.de.jpg	5_13	0	1
Exp03	0	44	jobsuche.net.jpg	4_20	1	0
Exp03	0	45	brothersoft.com.jpg	1_1	0	0
Exp03	0	46	virtualuniversity.ch.jpg	3_30	0	0
Exp03	0	47	n24.de.jpg	6_13	1	0
Exp03	0	48	ecosia.org.jpg	10_10	1	0
Exp03	0	49	ds-ag.com.jpg	8_15	1	1
Exp03	0	50	basf.de.jpg	8_2	1	0
Exp03	0	51	netzeitung.de.jpg	6_14	0	0
Exp03	0	52	eads.com_eads_germany_de.html.jpg	8_16	1	1
Exp03	0	53	de.partypoker.com.jpg	5_4	1	0
Exp03	0	54	niedersachsen.de.jpg	7_16	1	0
Exp03	0	55	artvoll.de.jpg	2_3	1	1
Exp03	0	56	epubli.de.jpg	8_17	1	1
Exp03	0	57	das-filmportal.de.jpg	7_5	0	0
Exp03	0	58	onlinegames.de.jpg	5_15	0	0
Exp03	0	59	fender.de.jpg	8_18	1	1
Exp03	0	60	weiseundtreuner.de.jpg	8_30	1	0
Exp03	0	61	boing.de.jpg	8_7	0	0
Exp03	0	62	beiersdorf.de.jpg	8_4	1	1
Exp03	0	63	lsg.musin.de_geschichte.jpg	3_19	0	0
Exp03	0	64	taz.de.jpg	6_28	1	0
Exp03	0	65	sprachenstudio.net.jpg	3_28	1	0
Exp03	0	66	goertz.de.jpg	2_14	1	1
Exp03	0	67	spirofrog.de.jpg	4_27	1	0
Exp03	0	68	news.de.jpg	6_15	0	0
Exp03	0	69	metager.de.jpg	10_21	0	0
Exp03	0	70	soft-ware.net.jpg	1_24	0	0
Exp03	0	71	myspace.de.jpg	9_19	1	1
Exp03	0	72	promiflash.de.jpg	5_20	0	0
Exp03	0	73	metrogroup.de.jpg	8_23	1	0
Exp03	0	74	rewe-group.de.jpg	8_25	1	1
Exp03	0	75	arts-outdoors.de_Shop_index.php.jpg	2_2	1	0
Exp03	0	76	sharelook.de.jpg	10_26	0	0
Exp03	0	77	bing.de.jpg	10_8	1	1
Exp03	0	78	franzoesisch-lernen-online.de.jpg	3_13	0	0
Exp03	0	79	bellnet.de.jpg	10_6	0	0
Exp03	0	80	finanzen-nachrichten.com.jpg	6_4	0	0
Exp03	0	81	boehmarchitektur.de.jpg	8_6	1	1
Exp03	0	82	dmoz.de.jpg	10_9	0	0
Exp03	0	83	jobware.de.jpg	4_21	1	0
Exp03	0	84	blog.de.jpg	9_2	1	0
Exp03	0	85	biokurs.de.jpg	3_4	0	0
Exp03	0	86	bayer.de.jpg	8_3	1	0
Exp03	0	87	mathemathe.de.jpg	3_21	1	1
Exp03	0	88	myalbum.com.jpg	9_18	1	0
Exp03	0	89	fahrrad.de.jpg	2_13	0	0
Exp03	0	90	bildungsportal.sachsen.de.jpg	3_2	1	0
Exp03	0	91	schottenland.de.jpg	10_24	0	0
Exp03	0	92	das-gesundheitsportal.com.jpg	7_6	0	0
Exp03	0	93	radsport-aktiv.de.jpg	7_20	0	0
Exp03	0	94	gratissoftware.de.jpg	1_17	0	0
Exp03	0	95	paukr.de.jpg	3_24	1	0
Exp03	0	96	pcwelt.de.jpg	1_21	0	0
Exp03	0	97	vollversion.de.jpg	1_29	0	0
Exp03	0	98	kolibrishop.com.jpg	2_17	1	1
Exp03	0	99	gibson.de.jpg	8_19	1	1
Exp03	0	100	twitter.com.jpg	9_28	1	0
Exp03	0	101	fotocommunity.de.jpg	9_6	1	0
Exp03	0	102	checkpoint-elearning.de.jpg	3_5	1	0
Exp03	0	103	kostenlose-kartenspiele.de.jpg	5_11	0	0
Exp03	0	104	einfach-teilhaben.de.jpg	7_8	1	1
Exp03	0	105	dhm.de_lemo_home.html.jpg	3_6	0	0
Exp03	0	106	promipranger.de.jpg	5_21	0	0
Exp03	0	107	java.de.jpg	1_19	0	0
Exp03	0	108	raetselfieber.de.jpg	5_23	0	0
Exp03	0	109	bildung.at.jpg	3_1	1	0
Exp03	0	110	fireball.de.jpg	10_15	0	0
Exp03	0	111	englisch-lehrbuch.de.jpg	3_10	1	0
Exp03	0	112	daimler.com_dccom_home_de.jpg	8_10	1	0
Exp03	0	113	freizeitfreunde.de.jpg	5_8	0	0
Exp03	0	114	sportbild.bild.de.jpg	6_22	0	0
Exp03	0	115	deutschland.de.jpg	7_7	1	0
Exp03	0	116	piczo.de.jpg	9_21	1	1
Exp03	0	117	spiele-zone.de.jpg	5_28	0	0
Exp03	0	118	spieleportal.de.jpg	1_27	0	0
Exp03	0	119	latein-online.net.jpg	3_17	0	0
Exp03	0	120	bildungsserver.de.jpg	3_3	1	0
Exp03	0	121	global-ethic-now.de.jpg	3_14	1	1
Exp03	0	122	download-software-kostenlos.de.jpg	1_4	0	0
Exp03	0	123	baur.de.jpg	2_4	1	1
Exp03	0	124	boconcept.de.jpg	2_5	1	1
Exp03	0	125	finest-jobs.com.jpg	4_7	0	0
Exp03	0	126	opportuno.de.jpg	4_24	1	0
Exp03	0	127	gamesplanet.com.jpg	1_15	0	0
Exp03	0	128	freewarepage.de.jpg	1_13	0	0
Exp03	0	129	bertelsmann.de.jpg	8_5	1	0
Exp03	0	130	aol.de.jpg	7_1	0	0
Exp03	0	131	allianz-jobchecker.de_start.html.jpg	4_3	1	1
Exp03	0	132	monster.de.jpg	4_23	1	0
Exp03	0	133	downloads.de.jpg	1_8	0	0
Exp03	0	134	fastguide.de.jpg	7_10	0	0
Exp03	0	135	jurawiki.de.jpg	9_12	0	0
Exp03	0	136	infinion.de.jpg	8_22	0	0
Exp03	0	137	flashgames.de.jpg	5_7	0	0
Exp03	0	138	rekruter.de.jpg	4_26	0	0
Exp03	0	139	coachservice.com.jpg	8_8	1	0
Exp03	0	140	deanguitars.de.jpg	8_12	1	0
Exp03	0	141	dukasi.de.jpg	2_10	0	0
Exp03	0	142	jobrobot.de.jpg	4_15	0	0
Exp03	0	143	hi5.com.jpg	9_7	0	0
Exp03	0	144	download-archiv.de.jpg	1_3	0	0
Exp03	0	145	steinberg.de.jpg	8_27	1	1
Exp03	0	146	instagr.am.jpg	9_9	1	1
Exp03	0	147	webportal4u.de.jpg	7_27	0	0
Exp03	0	148	jobsintime.de.jpg	4_18	1	0
Exp03	0	149	runterladen.de.jpg	1_22	0	0
Exp03	0	150	apollo7.de.jpg	10_4	0	0
Exp04	0	1	berufs-karriere.de.jpg	4_6	0	0
Exp04	0	2	download-software-kostenlos.de.jpg	1_4	0	0
Exp04	0	3	boehmarchitektur.de.jpg	8_6	1	0
Exp04	0	4	jurawiki.de.jpg	9_12	0	0
Exp04	0	5	metrogroup.de.jpg	8_23	1	0
Exp04	0	6	bayer.de.jpg	8_3	1	0
Exp04	0	7	joindiaspora.com.jpg	9_11	1	0
Exp04	0	8	fender.de.jpg	8_18	1	1
Exp04	0	9	lsg.musin.de_geschichte.jpg	3_19	0	0
Exp04	0	10	webportal4u.de.jpg	7_27	0	0
Exp04	0	11	sap.de.jpg	8_26	1	1
Exp04	0	12	vollversion.de.jpg	1_29	0	0
Exp04	0	13	spanisch-live.de_onlinekurse_index.php.jpg	3_27	0	0
Exp04	0	14	jobware.de.jpg	4_21	1	0
Exp04	0	15	twitter.com.jpg	9_28	1	1
Exp04	0	16	nonstopnews.de.jpg	6_16	0	0
Exp04	0	17	wikio.de.jpg	7_29	1	0
Exp04	0	18	allianz-jobchecker.de_start.html.jpg	4_3	1	1
Exp04	0	19	bildungsserver.de.jpg	3_3	1	0
Exp04	0	20	acoon.de.jpg	10_2	0	0
Exp04	0	21	kolibrishop.com.jpg	2_17	1	1
Exp04	0	22	epubli.de.jpg	8_17	1	1
Exp04	0	23	metager.de.jpg	10_21	0	0
Exp04	0	24	fahrrad.de.jpg	2_13	0	0
Exp04	0	25	boconcept.de.jpg	2_5	1	1
Exp04	0	26	seekoo.de.jpg	10_25	0	0
Exp04	0	27	biokurs.de.jpg	3_4	0	0
Exp04	0	28	bertelsmann.de.jpg	8_5	1	0
Exp04	0	29	ds-ag.com.jpg	8_15	1	0
Exp04	0	30	finanzen-nachrichten.com.jpg	6_4	0	0
Exp04	0	31	rewe-group.de.jpg	8_25	1	1
Exp04	0	32	jobrobot.de.jpg	4_15	0	0
Exp04	0	33	schottenland.de.jpg	10_24	0	0
Exp04	0	34	regionale-jobsuche.de.jpg	4_25	0	0
Exp04	0	35	kostenlose-kartenspiele.de.jpg	5_11	0	0
Exp04	0	36	bildung.at.jpg	3_1	1	0
Exp04	0	37	sharelook.de.jpg	10_26	0	0
Exp04	0	38	fotocommunity.de.jpg	9_6	1	1
Exp04	0	39	sportbild.bild.de.jpg	6_22	0	0
Exp04	0	40	deutschland.de.jpg	7_7	1	1
Exp04	0	41	hi5.com.jpg	9_7	0	0
Exp04	0	42	jobsintime.de.jpg	4_18	1	0
Exp04	0	43	basf.de.jpg	8_2	1	1
Exp04	0	44	das-energieportal.de.jpg	7_4	1	0
Exp04	0	45	freizeitfreunde.de.jpg	5_8	0	0
Exp04	0	46	tageszeitung.info.jpg	6_27	1	0
Exp04	0	47	ecosia.org.jpg	10_10	1	0
Exp04	0	48	goertz.de.jpg	2_14	1	0
Exp04	0	49	freeware-base.de.jpg	1_10	0	0
Exp04	0	50	ihk.elearningspace.de.jpg	3_15	0	0
Exp04	0	51	monster.de.jpg	4_23	1	0
Exp04	0	52	eads.com_eads_germany_de.html.jpg	8_16	1	1
Exp04	0	53	einfach-teilhaben.de.jpg	7_8	1	0
Exp04	0	54	jappy.de.jpg	9_10	1	1
Exp04	0	55	piczo.de.jpg	9_21	1	1
Exp04	0	56	pausenberger.com.jpg	7_19	0	0
Exp04	0	57	artvoll.de.jpg	2_3	1	1
Exp04	0	58	jobsuche.net.jpg	4_20	1	0
Exp04	0	59	flockshots.de.jpg	9_5	1	0
Exp04	0	60	taz.de.jpg	6_28	1	0
Exp04	0	61	englisch-lehrbuch.de.jpg	3_10	1	0
Exp04	0	62	absolventa.de.jpg	4_2	1	0
Exp04	0	63	deanguitars.de.jpg	8_12	1	0
Exp04	0	64	gamesload.de.jpg	1_14	0	0
Exp04	0	65	sprachenstudio.net.jpg	3_28	1	1
Exp04	0	66	bildungsportal.sachsen.de.jpg	3_2	1	0
Exp04	0	67	franzoesisch-lernen-online.de.jpg	3_13	0	0
Exp04	0	68	beiersdorf.de.jpg	8_4	1	1
Exp04	0	69	mathemathe.de.jpg	3_21	1	0
Exp04	0	70	de.partypoker.com.jpg	5_4	1	0
Exp04	0	71	typeset.de.jpg	8_28	1	0
Exp04	0	72	musiksuche.de.jpg	10_22	0	0
Exp04	0	73	dmoz.de.jpg	10_9	0	0
Exp04	0	74	global-ethic-now.de.jpg	3_14	1	0
Exp04	0	75	finest-jobs.com.jpg	4_7	0	0
Exp04	0	76	news.de.jpg	6_15	0	0
Exp04	0	77	staufenbiel.de.jpg	4_28	1	0
Exp04	0	78	promipranger.de.jpg	5_21	0	0
Exp04	0	79	brothersoft.com.jpg	1_1	0	0
Exp04	0	80	baur.de.jpg	2_4	1	0
Exp04	0	81	unterwegs.biz.jpg	2_29	1	0
Exp04	0	82	n24.de.jpg	6_13	1	1
Exp04	0	83	virtualuniversity.ch.jpg	3_30	0	0
Exp04	0	84	suchnase.de.jpg	10_27	0	0
Exp04	0	85	mirus.de_shop2.jpg	2_19	0	0
Exp04	0	86	das-gesundheitsportal.com.jpg	7_6	0	0
Exp04	0	87	dukasi.de.jpg	2_10	0	0
Exp04	0	88	blog.de.jpg	9_2	1	0
Exp04	0	89	checkpoint-elearning.de.jpg	3_5	1	0
Exp04	0	90	download-tipp.de.jpg	1_5	0	0
Exp04	0	91	spieleportal.de.jpg	1_27	0	0
Exp04	0	92	spiele-zone.de.jpg	5_28	0	0
Exp04	0	93	tw-h.de.jpg	7_23	0	0
Exp04	0	94	fastguide.de.jpg	7_10	0	0
Exp04	0	95	filezilla.de.jpg	1_9	0	0
Exp04	0	96	ruhr-nachrichten.de.jpg	6_18	0	0
Exp04	0	97	gratissoftware.de.jpg	1_17	0	0
Exp04	0	98	spirofrog.de.jpg	4_27	1	0
Exp04	0	99	bellnet.de.jpg	10_6	0	0
Exp04	0	100	one.de.jpg	2_23	0	0
Exp04	0	101	backinjob.de.jpg	4_5	1	0
Exp04	0	102	arts-outdoors.de_Shop_index.php.jpg	2_2	1	0
Exp04	0	103	myalbum.com.jpg	9_18	1	0
Exp04	0	104	coachservice.com.jpg	8_8	1	0
Exp04	0	105	fireball.de.jpg	10_15	0	0
Exp04	0	106	jobboerse.org.jpg	4_11	1	0
Exp04	0	107	paukr.de.jpg	3_24	1	0
Exp04	0	108	flashgames.de.jpg	5_7	0	0
Exp04	0	109	online-spanisch.com.jpg	3_23	1	0
Exp04	0	110	pcwelt.de.jpg	1_21	0	0
Exp04	0	111	download-archiv.de.jpg	1_3	0	0
Exp04	0	112	apollo7.de.jpg	10_4	0	0
Exp04	0	113	gamesplanet.com.jpg	1_15	0	0
Exp04	0	114	spreeblick.com.jpg	9_25	1	1
Exp04	0	115	kreuzwort-raetsel.net.jpg	5_12	0	0
Exp04	0	116	wer-kennt-wen.de.jpg	9_29	1	0
Exp04	0	117	raetselfieber.de.jpg	5_23	0	0
Exp04	0	118	aol.de.jpg	7_1	0	0
Exp04	0	119	porsche.de.jpg	8_24	1	1
Exp04	0	120	daimler.com_dccom_home_de.jpg	8_10	1	0
Exp04	0	121	dhm.de_lemo_home.html.jpg	3_6	0	0
Exp04	0	122	steinberg.de.jpg	8_27	1	1
Exp04	0	123	shoppiwiki.de.jpg	9_22	0	0
Exp04	0	124	instagr.am.jpg	9_9	1	1
Exp04	0	125	presseurop.eu_de.jpg	6_17	1	0
Exp04	0	126	rekruter.de.jpg	4_26	0	0
Exp04	0	127	soft-ware.net.jpg	1_24	0	0
Exp04	0	128	boing.de.jpg	8_7	0	0
Exp04	0	129	netzeitung.de.jpg	6_14	0	0
Exp04	0	130	latein-online.net.jpg	3_17	0	0
Exp04	0	131	myspass.de.jpg	5_13	0	0
Exp04	0	132	java.de.jpg	1_19	0	0
Exp04	0	133	radsport-aktiv.de.jpg	7_20	0	0
Exp04	0	134	webportal24.de.jpg	7_28	0	0
Exp04	0	135	promiflash.de.jpg	5_20	0	0
Exp04	0	136	myspace.de.jpg	9_19	1	0
Exp04	0	137	onlinegames.de.jpg	5_15	0	0
Exp04	0	138	downloads.de.jpg	1_8	0	0
Exp04	0	139	weiseundtreuner.de.jpg	8_30	1	1
Exp04	0	140	infinion.de.jpg	8_22	0	0
Exp04	0	141	runterladen.de.jpg	1_22	0	0
Exp04	0	142	opportuno.de.jpg	4_24	1	0
Exp04	0	143	onmeda.de.jpg	7_18	1	0
Exp04	0	144	mister-wong.de.jpg	9_17	1	0
Exp04	0	145	freewarepage.de.jpg	1_13	0	0
Exp04	0	146	lastfm.de.jpg	9_14	1	1
Exp04	0	147	bing.de.jpg	10_8	1	1
Exp04	0	148	gibson.de.jpg	8_19	1	1
Exp04	0	149	das-filmportal.de.jpg	7_5	0	0
Exp04	0	150	niedersachsen.de.jpg	7_16	1	0
Exp05	0	1	jurawiki.de.jpg	9_12	0	0
Exp05	0	2	blog.de.jpg	9_2	1	0
Exp05	0	3	daimler.com_dccom_home_de.jpg	8_10	1	0
Exp05	0	4	sharelook.de.jpg	10_26	0	0
Exp05	0	5	epubli.de.jpg	8_17	1	1
Exp05	0	6	jobboerse.org.jpg	4_11	1	0
Exp05	0	7	vollversion.de.jpg	1_29	0	0
Exp05	0	8	piczo.de.jpg	9_21	1	1
Exp05	0	9	staufenbiel.de.jpg	4_28	1	1
Exp05	0	10	wikio.de.jpg	7_29	1	0
Exp05	0	11	flashgames.de.jpg	5_7	0	0
Exp05	0	12	seekoo.de.jpg	10_25	0	0
Exp05	0	13	onlinegames.de.jpg	5_15	0	0
Exp05	0	14	infinion.de.jpg	8_22	0	0
Exp05	0	15	bertelsmann.de.jpg	8_5	1	0
Exp05	0	16	filezilla.de.jpg	1_9	0	0
Exp05	0	17	lsg.musin.de_geschichte.jpg	3_19	0	0
Exp05	0	18	paukr.de.jpg	3_24	1	0
Exp05	0	19	tageszeitung.info.jpg	6_27	1	0
Exp05	0	20	metager.de.jpg	10_21	0	0
Exp05	0	21	finanzen-nachrichten.com.jpg	6_4	0	0
Exp05	0	22	ecosia.org.jpg	10_10	1	0
Exp05	0	23	boing.de.jpg	8_7	0	1
Exp05	0	24	jobsuche.net.jpg	4_20	1	0
Exp05	0	25	boconcept.de.jpg	2_5	1	0
Exp05	0	26	englisch-lehrbuch.de.jpg	3_10	1	0
Exp05	0	27	boehmarchitektur.de.jpg	8_6	1	1
Exp05	0	28	fastguide.de.jpg	7_10	0	0
Exp05	0	29	mister-wong.de.jpg	9_17	1	0
Exp05	0	30	myalbum.com.jpg	9_18	1	0
Exp05	0	31	weiseundtreuner.de.jpg	8_30	1	1
Exp05	0	32	gibson.de.jpg	8_19	1	1
Exp05	0	33	unterwegs.biz.jpg	2_29	1	0
Exp05	0	34	coachservice.com.jpg	8_8	1	1
Exp05	0	35	virtualuniversity.ch.jpg	3_30	0	0
Exp05	0	36	radsport-aktiv.de.jpg	7_20	0	0
Exp05	0	37	spanisch-live.de_onlinekurse_index.php.jpg	3_27	0	0
Exp05	0	38	spreeblick.com.jpg	9_25	1	0
Exp05	0	39	deutschland.de.jpg	7_7	1	0
Exp05	0	40	deanguitars.de.jpg	8_12	1	0
Exp05	0	41	instagr.am.jpg	9_9	1	1
Exp05	0	42	bildungsserver.de.jpg	3_3	1	0
Exp05	0	43	suchnase.de.jpg	10_27	0	0
Exp05	0	44	jappy.de.jpg	9_10	1	0
Exp05	0	45	eads.com_eads_germany_de.html.jpg	8_16	1	1
Exp05	0	46	finest-jobs.com.jpg	4_7	0	0
Exp05	0	47	de.partypoker.com.jpg	5_4	1	0
Exp05	0	48	beiersdorf.de.jpg	8_4	1	0
Exp05	0	49	gamesload.de.jpg	1_14	0	0
Exp05	0	50	shoppiwiki.de.jpg	9_22	0	0
Exp05	0	51	dmoz.de.jpg	10_9	0	0
Exp05	0	52	acoon.de.jpg	10_2	0	0
Exp05	0	53	franzoesisch-lernen-online.de.jpg	3_13	0	0
Exp05	0	54	opportuno.de.jpg	4_24	1	0
Exp05	0	55	soft-ware.net.jpg	1_24	0	0
Exp05	0	56	niedersachsen.de.jpg	7_16	1	0
Exp05	0	57	promiflash.de.jpg	5_20	0	0
Exp05	0	58	one.de.jpg	2_23	0	0
Exp05	0	59	n24.de.jpg	6_13	1	0
Exp05	0	60	myspace.de.jpg	9_19	1	0
Exp05	0	61	artvoll.de.jpg	2_3	1	1
Exp05	0	62	bildung.at.jpg	3_1	1	0
Exp05	0	63	freizeitfreunde.de.jpg	5_8	0	0
Exp05	0	64	online-spanisch.com.jpg	3_23	1	0
Exp05	0	65	bellnet.de.jpg	10_6	0	0
Exp05	0	66	das-gesundheitsportal.com.jpg	7_6	0	0
Exp05	0	67	kostenlose-kartenspiele.de.jpg	5_11	0	0
Exp05	0	68	webportal4u.de.jpg	7_27	0	0
Exp05	0	69	sap.de.jpg	8_26	1	0
Exp05	0	70	berufs-karriere.de.jpg	4_6	0	0
Exp05	0	71	freewarepage.de.jpg	1_13	0	0
Exp05	0	72	aol.de.jpg	7_1	0	0
Exp05	0	73	twitter.com.jpg	9_28	1	1
Exp05	0	74	global-ethic-now.de.jpg	3_14	1	0
Exp05	0	75	kolibrishop.com.jpg	2_17	1	0
Exp05	0	76	mathemathe.de.jpg	3_21	1	0
Exp05	0	77	porsche.de.jpg	8_24	1	0
Exp05	0	78	spirofrog.de.jpg	4_27	1	0
Exp05	0	79	sprachenstudio.net.jpg	3_28	1	1
Exp05	0	80	myspass.de.jpg	5_13	0	0
Exp05	0	81	monster.de.jpg	4_23	1	0
Exp05	0	82	jobsintime.de.jpg	4_18	1	0
Exp05	0	83	latein-online.net.jpg	3_17	0	0
Exp05	0	84	kreuzwort-raetsel.net.jpg	5_12	0	0
Exp05	0	85	checkpoint-elearning.de.jpg	3_5	1	0
Exp05	0	86	jobware.de.jpg	4_21	1	0
Exp05	0	87	runterladen.de.jpg	1_22	0	0
Exp05	0	88	ihk.elearningspace.de.jpg	3_15	0	0
Exp05	0	89	goertz.de.jpg	2_14	1	0
Exp05	0	90	download-software-kostenlos.de.jpg	1_4	0	0
Exp05	0	91	regionale-jobsuche.de.jpg	4_25	0	0
Exp05	0	92	allianz-jobchecker.de_start.html.jpg	4_3	1	0
Exp05	0	93	presseurop.eu_de.jpg	6_17	1	0
Exp05	0	94	download-archiv.de.jpg	1_3	0	0
Exp05	0	95	rekruter.de.jpg	4_26	0	0
Exp05	0	96	metrogroup.de.jpg	8_23	1	0
Exp05	0	97	gratissoftware.de.jpg	1_17	0	0
Exp05	0	98	rewe-group.de.jpg	8_25	1	0
Exp05	0	99	fotocommunity.de.jpg	9_6	1	0
Exp05	0	100	dhm.de_lemo_home.html.jpg	3_6	0	0
Exp05	0	101	fireball.de.jpg	10_15	0	0
Exp05	0	102	onmeda.de.jpg	7_18	1	0
Exp05	0	103	das-filmportal.de.jpg	7_5	0	0
Exp05	0	104	bing.de.jpg	10_8	1	1
Exp05	0	105	pcwelt.de.jpg	1_21	0	0
Exp05	0	106	hi5.com.jpg	9_7	0	0
Exp05	0	107	flockshots.de.jpg	9_5	1	0
Exp05	0	108	apollo7.de.jpg	10_4	0	0
Exp05	0	109	nonstopnews.de.jpg	6_16	0	0
Exp05	0	110	bayer.de.jpg	8_3	1	0
Exp05	0	111	fender.de.jpg	8_18	1	1
Exp05	0	112	spieleportal.de.jpg	1_27	0	0
Exp05	0	113	jobrobot.de.jpg	4_15	0	0
Exp05	0	114	ds-ag.com.jpg	8_15	1	0
Exp05	0	115	webportal24.de.jpg	7_28	0	0
Exp05	0	116	sportbild.bild.de.jpg	6_22	0	0
Exp05	0	117	taz.de.jpg	6_28	1	0
Exp05	0	118	mirus.de_shop2.jpg	2_19	0	0
Exp05	0	119	spiele-zone.de.jpg	5_28	0	0
Exp05	0	120	fahrrad.de.jpg	2_13	0	0
Exp05	0	121	freeware-base.de.jpg	1_10	0	0
Exp05	0	122	downloads.de.jpg	1_8	0	0
Exp05	0	123	ruhr-nachrichten.de.jpg	6_18	0	0
Exp05	0	124	absolventa.de.jpg	4_2	1	0
Exp05	0	125	schottenland.de.jpg	10_24	0	0
Exp05	0	126	download-tipp.de.jpg	1_5	0	0
Exp05	0	127	brothersoft.com.jpg	1_1	0	0
Exp05	0	128	musiksuche.de.jpg	10_22	0	0
Exp05	0	129	raetselfieber.de.jpg	5_23	0	0
Exp05	0	130	bildungsportal.sachsen.de.jpg	3_2	1	1
Exp05	0	131	steinberg.de.jpg	8_27	1	0
Exp05	0	132	wer-kennt-wen.de.jpg	9_29	1	0
Exp05	0	133	biokurs.de.jpg	3_4	0	0
Exp05	0	134	basf.de.jpg	8_2	1	0
Exp05	0	135	arts-outdoors.de_Shop_index.php.jpg	2_2	1	0
Exp05	0	136	pausenberger.com.jpg	7_19	0	0
Exp05	0	137	lastfm.de.jpg	9_14	1	0
Exp05	0	138	einfach-teilhaben.de.jpg	7_8	1	0
Exp05	0	139	news.de.jpg	6_15	0	0
Exp05	0	140	netzeitung.de.jpg	6_14	0	0
Exp05	0	141	typeset.de.jpg	8_28	1	0
Exp05	0	142	joindiaspora.com.jpg	9_11	1	1
Exp05	0	143	backinjob.de.jpg	4_5	1	0
Exp05	0	144	gamesplanet.com.jpg	1_15	0	0
Exp05	0	145	baur.de.jpg	2_4	1	0
Exp05	0	146	java.de.jpg	1_19	0	0
Exp05	0	147	tw-h.de.jpg	7_23	0	0
Exp05	0	148	dukasi.de.jpg	2_10	0	0
Exp05	0	149	das-energieportal.de.jpg	7_4	1	0
Exp05	0	150	promipranger.de.jpg	5_21	0	0
Exp06	0	1	myspace.de.jpg	9_19	1	1
Exp06	0	2	shoppiwiki.de.jpg	9_22	0	0
Exp06	0	3	sprachenstudio.net.jpg	3_28	1	0
Exp06	0	4	typeset.de.jpg	8_28	1	0
Exp06	0	5	download-software-kostenlos.de.jpg	1_4	0	0
Exp06	0	6	paukr.de.jpg	3_24	1	0
Exp06	0	7	download-archiv.de.jpg	1_3	0	0
Exp06	0	8	das-filmportal.de.jpg	7_5	0	0
Exp06	0	9	berufs-karriere.de.jpg	4_6	0	0
Exp06	0	10	ihk.elearningspace.de.jpg	3_15	0	0
Exp06	0	11	radsport-aktiv.de.jpg	7_20	0	1
Exp06	0	12	staufenbiel.de.jpg	4_28	1	0
Exp06	0	13	epubli.de.jpg	8_17	1	0
Exp06	0	14	bing.de.jpg	10_8	1	1
Exp06	0	15	latein-online.net.jpg	3_17	0	0
Exp06	0	16	das-energieportal.de.jpg	7_4	1	0
Exp06	0	17	absolventa.de.jpg	4_2	1	0
Exp06	0	18	rewe-group.de.jpg	8_25	1	1
Exp06	0	19	onlinegames.de.jpg	5_15	0	0
Exp06	0	20	one.de.jpg	2_23	0	0
Exp06	0	21	freewarepage.de.jpg	1_13	0	0
Exp06	0	22	eads.com_eads_germany_de.html.jpg	8_16	1	1
Exp06	0	23	regionale-jobsuche.de.jpg	4_25	0	0
Exp06	0	24	flockshots.de.jpg	9_5	1	1
Exp06	0	25	musiksuche.de.jpg	10_22	0	0
Exp06	0	26	daimler.com_dccom_home_de.jpg	8_10	1	0
Exp06	0	27	goertz.de.jpg	2_14	1	1
Exp06	0	28	schottenland.de.jpg	10_24	0	0
Exp06	0	29	n24.de.jpg	6_13	1	1
Exp06	0	30	promipranger.de.jpg	5_21	0	1
Exp06	0	31	mathemathe.de.jpg	3_21	1	0
Exp06	0	32	suchnase.de.jpg	10_27	0	0
Exp06	0	33	metager.de.jpg	10_21	0	0
Exp06	0	34	blog.de.jpg	9_2	1	1
Exp06	0	35	spanisch-live.de_onlinekurse_index.php.jpg	3_27	0	0
Exp06	0	36	infinion.de.jpg	8_22	0	0
Exp06	0	37	pcwelt.de.jpg	1_21	0	1
Exp06	0	38	bellnet.de.jpg	10_6	0	0
Exp06	0	39	arts-outdoors.de_Shop_index.php.jpg	2_2	1	0
Exp06	0	40	flashgames.de.jpg	5_7	0	0
Exp06	0	41	kreuzwort-raetsel.net.jpg	5_12	0	0
Exp06	0	42	jobboerse.org.jpg	4_11	1	0
Exp06	0	43	acoon.de.jpg	10_2	0	1
Exp06	0	44	news.de.jpg	6_15	0	0
Exp06	0	45	deanguitars.de.jpg	8_12	1	1
Exp06	0	46	englisch-lehrbuch.de.jpg	3_10	1	0
Exp06	0	47	backinjob.de.jpg	4_5	1	0
Exp06	0	48	fastguide.de.jpg	7_10	0	0
Exp06	0	49	gamesload.de.jpg	1_14	0	1
Exp06	0	50	soft-ware.net.jpg	1_24	0	0
Exp06	0	51	allianz-jobchecker.de_start.html.jpg	4_3	1	1
Exp06	0	52	gratissoftware.de.jpg	1_17	0	0
Exp06	0	53	mirus.de_shop2.jpg	2_19	0	1
Exp06	0	54	basf.de.jpg	8_2	1	0
Exp06	0	55	jobrobot.de.jpg	4_15	0	0
Exp06	0	56	sap.de.jpg	8_26	1	0
Exp06	0	57	steinberg.de.jpg	8_27	1	1
Exp06	0	58	piczo.de.jpg	9_21	1	1
Exp06	0	59	brothersoft.com.jpg	1_1	0	0
Exp06	0	60	promiflash.de.jpg	5_20	0	1
Exp06	0	61	lastfm.de.jpg	9_14	1	1
Exp06	0	62	opportuno.de.jpg	4_24	1	0
Exp06	0	63	virtualuniversity.ch.jpg	3_30	0	0
Exp06	0	64	lsg.musin.de_geschichte.jpg	3_19	0	0
Exp06	0	65	gamesplanet.com.jpg	1_15	0	0
Exp06	0	66	weiseundtreuner.de.jpg	8_30	1	0
Exp06	0	67	jobsuche.net.jpg	4_20	1	0
Exp06	0	68	kostenlose-kartenspiele.de.jpg	5_11	0	0
Exp06	0	69	gibson.de.jpg	8_19	1	1
Exp06	0	70	boehmarchitektur.de.jpg	8_6	1	1
Exp06	0	71	vollversion.de.jpg	1_29	0	0
Exp06	0	72	porsche.de.jpg	8_24	1	1
Exp06	0	73	hi5.com.jpg	9_7	0	0
Exp06	0	74	onmeda.de.jpg	7_18	1	0
Exp06	0	75	dmoz.de.jpg	10_9	0	0
Exp06	0	76	ruhr-nachrichten.de.jpg	6_18	0	1
Exp06	0	77	finest-jobs.com.jpg	4_7	0	0
Exp06	0	78	beiersdorf.de.jpg	8_4	1	0
Exp06	0	79	webportal4u.de.jpg	7_27	0	0
Exp06	0	80	fahrrad.de.jpg	2_13	0	0
Exp06	0	81	artvoll.de.jpg	2_3	1	1
Exp06	0	82	presseurop.eu_de.jpg	6_17	1	0
Exp06	0	83	unterwegs.biz.jpg	2_29	1	0
Exp06	0	84	wikio.de.jpg	7_29	1	1
Exp06	0	85	ds-ag.com.jpg	8_15	1	0
Exp06	0	86	fender.de.jpg	8_18	1	1
Exp06	0	87	download-tipp.de.jpg	1_5	0	0
Exp06	0	88	freeware-base.de.jpg	1_10	0	0
Exp06	0	89	boing.de.jpg	8_7	0	0
Exp06	0	90	aol.de.jpg	7_1	0	0
Exp06	0	91	twitter.com.jpg	9_28	1	1
Exp06	0	92	tageszeitung.info.jpg	6_27	1	0
Exp06	0	93	checkpoint-elearning.de.jpg	3_5	1	0
Exp06	0	94	instagr.am.jpg	9_9	1	1
Exp06	0	95	mister-wong.de.jpg	9_17	1	1
Exp06	0	96	spieleportal.de.jpg	1_27	0	0
Exp06	0	97	bayer.de.jpg	8_3	1	0
Exp06	0	98	fireball.de.jpg	10_15	0	1
Exp06	0	99	metrogroup.de.jpg	8_23	1	0
Exp06	0	100	bertelsmann.de.jpg	8_5	1	0
Exp06	0	101	spreeblick.com.jpg	9_25	1	1
Exp06	0	102	runterladen.de.jpg	1_22	0	0
Exp06	0	103	raetselfieber.de.jpg	5_23	0	0
Exp06	0	104	filezilla.de.jpg	1_9	0	0
Exp06	0	105	myspass.de.jpg	5_13	0	1
Exp06	0	106	taz.de.jpg	6_28	1	1
Exp06	0	107	bildungsserver.de.jpg	3_3	1	1
Exp06	0	108	java.de.jpg	1_19	0	0
Exp06	0	109	apollo7.de.jpg	10_4	0	1
Exp06	0	110	sharelook.de.jpg	10_26	0	0
Exp06	0	111	netzeitung.de.jpg	6_14	0	1
Exp06	0	112	jobware.de.jpg	4_21	1	0
Exp06	0	113	tw-h.de.jpg	7_23	0	0
Exp06	0	114	kolibrishop.com.jpg	2_17	1	1
Exp06	0	115	joindiaspora.com.jpg	9_11	1	1
Exp06	0	116	bildung.at.jpg	3_1	1	1
Exp06	0	117	einfach-teilhaben.de.jpg	7_8	1	0
Exp06	0	118	dhm.de_lemo_home.html.jpg	3_6	0	1
Exp06	0	119	spirofrog.de.jpg	4_27	1	1
Exp06	0	120	franzoesisch-lernen-online.de.jpg	3_13	0	0
Exp06	0	121	rekruter.de.jpg	4_26	0	0
Exp06	0	122	jurawiki.de.jpg	9_12	0	0
Exp06	0	123	seekoo.de.jpg	10_25	0	0
Exp06	0	124	bildungsportal.sachsen.de.jpg	3_2	1	1
Exp06	0	125	jobsintime.de.jpg	4_18	1	1
Exp06	0	126	spiele-zone.de.jpg	5_28	0	0
Exp06	0	127	ecosia.org.jpg	10_10	1	1
Exp06	0	128	coachservice.com.jpg	8_8	1	0
Exp06	0	129	myalbum.com.jpg	9_18	1	0
Exp06	0	130	boconcept.de.jpg	2_5	1	1
Exp06	0	131	downloads.de.jpg	1_8	0	0
Exp06	0	132	sportbild.bild.de.jpg	6_22	0	1
Exp06	0	133	deutschland.de.jpg	7_7	1	1
Exp06	0	134	fotocommunity.de.jpg	9_6	1	1
Exp06	0	135	pausenberger.com.jpg	7_19	0	1
Exp06	0	136	jappy.de.jpg	9_10	1	0
Exp06	0	137	dukasi.de.jpg	2_10	0	0
Exp06	0	138	biokurs.de.jpg	3_4	0	0
Exp06	0	139	freizeitfreunde.de.jpg	5_8	0	0
Exp06	0	140	monster.de.jpg	4_23	1	1
Exp06	0	141	das-gesundheitsportal.com.jpg	7_6	0	0
Exp06	0	142	de.partypoker.com.jpg	5_4	1	0
Exp06	0	143	wer-kennt-wen.de.jpg	9_29	1	0
Exp06	0	144	finanzen-nachrichten.com.jpg	6_4	0	0
Exp06	0	145	global-ethic-now.de.jpg	3_14	1	0
Exp06	0	146	baur.de.jpg	2_4	1	0
Exp06	0	147	nonstopnews.de.jpg	6_16	0	0
Exp06	0	148	online-spanisch.com.jpg	3_23	1	0
Exp06	0	149	niedersachsen.de.jpg	7_16	1	0
Exp06	0	150	webportal24.de.jpg	7_28	0	0
Exp07	0	1	boconcept.de.jpg	2_5	1	1
Exp07	0	2	freeware-base.de.jpg	1_10	0	0
Exp07	0	3	spanisch-live.de_onlinekurse_index.php.jpg	3_27	0	0
Exp07	0	4	staufenbiel.de.jpg	4_28	1	1
Exp07	0	5	dukasi.de.jpg	2_10	0	0
Exp07	0	6	metager.de.jpg	10_21	0	0
Exp07	0	7	bildung.at.jpg	3_1	1	0
Exp07	0	8	freizeitfreunde.de.jpg	5_8	0	0
Exp07	0	9	mister-wong.de.jpg	9_17	1	1
Exp07	0	10	opportuno.de.jpg	4_24	1	0
Exp07	0	11	jappy.de.jpg	9_10	1	0
Exp07	0	12	kolibrishop.com.jpg	2_17	1	1
Exp07	0	13	ecosia.org.jpg	10_10	1	0
Exp07	0	14	fahrrad.de.jpg	2_13	0	0
Exp07	0	15	metrogroup.de.jpg	8_23	1	1
Exp07	0	16	sap.de.jpg	8_26	1	1
Exp07	0	17	bayer.de.jpg	8_3	1	0
Exp07	0	18	acoon.de.jpg	10_2	0	0
Exp07	0	19	goertz.de.jpg	2_14	1	1
Exp07	0	20	einfach-teilhaben.de.jpg	7_8	1	1
Exp07	0	21	gibson.de.jpg	8_19	1	1
Exp07	0	22	fastguide.de.jpg	7_10	0	0
Exp07	0	23	blog.de.jpg	9_2	1	1
Exp07	0	24	one.de.jpg	2_23	0	0
Exp07	0	25	franzoesisch-lernen-online.de.jpg	3_13	0	0
Exp07	0	26	weiseundtreuner.de.jpg	8_30	1	1
Exp07	0	27	piczo.de.jpg	9_21	1	1
Exp07	0	28	steinberg.de.jpg	8_27	1	1
Exp07	0	29	news.de.jpg	6_15	0	0
Exp07	0	30	checkpoint-elearning.de.jpg	3_5	1	0
Exp07	0	31	vollversion.de.jpg	1_29	0	0
Exp07	0	32	ruhr-nachrichten.de.jpg	6_18	0	1
Exp07	0	33	dhm.de_lemo_home.html.jpg	3_6	0	0
Exp07	0	34	fireball.de.jpg	10_15	0	0
Exp07	0	35	runterladen.de.jpg	1_22	0	0
Exp07	0	36	soft-ware.net.jpg	1_24	0	0
Exp07	0	37	sharelook.de.jpg	10_26	0	0
Exp07	0	38	sprachenstudio.net.jpg	3_28	1	0
Exp07	0	39	finest-jobs.com.jpg	4_7	0	0
Exp07	0	40	regionale-jobsuche.de.jpg	4_25	0	0
Exp07	0	41	jobrobot.de.jpg	4_15	0	0
Exp07	0	42	online-spanisch.com.jpg	3_23	1	0
Exp07	0	43	de.partypoker.com.jpg	5_4	1	1
Exp07	0	44	jobsintime.de.jpg	4_18	1	1
Exp07	0	45	twitter.com.jpg	9_28	1	1
Exp07	0	46	netzeitung.de.jpg	6_14	0	0
Exp07	0	47	berufs-karriere.de.jpg	4_6	0	0
Exp07	0	48	bertelsmann.de.jpg	8_5	1	0
Exp07	0	49	bildungsportal.sachsen.de.jpg	3_2	1	0
Exp07	0	50	bildungsserver.de.jpg	3_3	1	0
Exp07	0	51	englisch-lehrbuch.de.jpg	3_10	1	0
Exp07	0	52	bellnet.de.jpg	10_6	0	0
Exp07	0	53	paukr.de.jpg	3_24	1	0
Exp07	0	54	deutschland.de.jpg	7_7	1	1
Exp07	0	55	webportal24.de.jpg	7_28	0	0
Exp07	0	56	ds-ag.com.jpg	8_15	1	0
Exp07	0	57	pcwelt.de.jpg	1_21	0	0
Exp07	0	58	myalbum.com.jpg	9_18	1	0
Exp07	0	59	raetselfieber.de.jpg	5_23	0	0
Exp07	0	60	niedersachsen.de.jpg	7_16	1	0
Exp07	0	61	flashgames.de.jpg	5_7	0	0
Exp07	0	62	musiksuche.de.jpg	10_22	0	0
Exp07	0	63	tw-h.de.jpg	7_23	0	0
Exp07	0	64	myspass.de.jpg	5_13	0	1
Exp07	0	65	fender.de.jpg	8_18	1	1
Exp07	0	66	gamesload.de.jpg	1_14	0	0
Exp07	0	67	download-archiv.de.jpg	1_3	0	0
Exp07	0	68	filezilla.de.jpg	1_9	0	0
Exp07	0	69	kreuzwort-raetsel.net.jpg	5_12	0	0
Exp07	0	70	promipranger.de.jpg	5_21	0	0
Exp07	0	71	hi5.com.jpg	9_7	0	0
Exp07	0	72	jobboerse.org.jpg	4_11	1	0
Exp07	0	73	onmeda.de.jpg	7_18	1	0
Exp07	0	74	suchnase.de.jpg	10_27	0	0
Exp07	0	75	spreeblick.com.jpg	9_25	1	1
Exp07	0	76	download-tipp.de.jpg	1_5	0	0
Exp07	0	77	porsche.de.jpg	8_24	1	1
Exp07	0	78	deanguitars.de.jpg	8_12	1	1
Exp07	0	79	instagr.am.jpg	9_9	1	1
Exp07	0	80	finanzen-nachrichten.com.jpg	6_4	0	0
Exp07	0	81	artvoll.de.jpg	2_3	1	1
Exp07	0	82	spieleportal.de.jpg	1_27	0	0
Exp07	0	83	lastfm.de.jpg	9_14	1	1
Exp07	0	84	absolventa.de.jpg	4_2	1	1
Exp07	0	85	webportal4u.de.jpg	7_27	0	0
Exp07	0	86	wer-kennt-wen.de.jpg	9_29	1	0
Exp07	0	87	das-energieportal.de.jpg	7_4	1	0
Exp07	0	88	coachservice.com.jpg	8_8	1	1
Exp07	0	89	ihk.elearningspace.de.jpg	3_15	0	0
Exp07	0	90	pausenberger.com.jpg	7_19	0	0
Exp07	0	91	wikio.de.jpg	7_29	1	1
Exp07	0	92	typeset.de.jpg	8_28	1	0
Exp07	0	93	aol.de.jpg	7_1	0	0
Exp07	0	94	arts-outdoors.de_Shop_index.php.jpg	2_2	1	0
Exp07	0	95	spiele-zone.de.jpg	5_28	0	0
Exp07	0	96	tageszeitung.info.jpg	6_27	1	1
Exp07	0	97	freewarepage.de.jpg	1_13	0	0
Exp07	0	98	nonstopnews.de.jpg	6_16	0	0
Exp07	0	99	backinjob.de.jpg	4_5	1	0
Exp07	0	100	mirus.de_shop2.jpg	2_19	0	0
Exp07	0	101	daimler.com_dccom_home_de.jpg	8_10	1	1
Exp07	0	102	gamesplanet.com.jpg	1_15	0	0
Exp07	0	103	rewe-group.de.jpg	8_25	1	1
Exp07	0	104	apollo7.de.jpg	10_4	0	0
Exp07	0	105	unterwegs.biz.jpg	2_29	1	0
Exp07	0	106	gratissoftware.de.jpg	1_17	0	0
Exp07	0	107	radsport-aktiv.de.jpg	7_20	0	0
Exp07	0	108	download-software-kostenlos.de.jpg	1_4	0	0
Exp07	0	109	flockshots.de.jpg	9_5	1	0
Exp07	0	110	rekruter.de.jpg	4_26	0	0
Exp07	0	111	dmoz.de.jpg	10_9	0	0
Exp07	0	112	schottenland.de.jpg	10_24	0	0
Exp07	0	113	virtualuniversity.ch.jpg	3_30	0	0
Exp07	0	114	bing.de.jpg	10_8	1	1
Exp07	0	115	biokurs.de.jpg	3_4	0	0
Exp07	0	116	myspace.de.jpg	9_19	1	1
Exp07	0	117	basf.de.jpg	8_2	1	1
Exp07	0	118	epubli.de.jpg	8_17	1	1
Exp07	0	119	jurawiki.de.jpg	9_12	0	0
Exp07	0	120	infinion.de.jpg	8_22	0	0
Exp07	0	121	boing.de.jpg	8_7	0	0
Exp07	0	122	sportbild.bild.de.jpg	6_22	0	1
Exp07	0	123	das-gesundheitsportal.com.jpg	7_6	0	0
Exp07	0	124	promiflash.de.jpg	5_20	0	0
Exp07	0	125	downloads.de.jpg	1_8	0	0
Exp07	0	126	spirofrog.de.jpg	4_27	1	0
Exp07	0	127	brothersoft.com.jpg	1_1	0	0
Exp07	0	128	n24.de.jpg	6_13	1	0
Exp07	0	129	beiersdorf.de.jpg	8_4	1	1
Exp07	0	130	java.de.jpg	1_19	0	0
Exp07	0	131	latein-online.net.jpg	3_17	0	0
Exp07	0	132	baur.de.jpg	2_4	1	1
Exp07	0	133	global-ethic-now.de.jpg	3_14	1	0
Exp07	0	134	jobsuche.net.jpg	4_20	1	0
Exp07	0	135	seekoo.de.jpg	10_25	0	0
Exp07	0	136	shoppiwiki.de.jpg	9_22	0	0
Exp07	0	137	das-filmportal.de.jpg	7_5	0	0
Exp07	0	138	fotocommunity.de.jpg	9_6	1	1
Exp07	0	139	boehmarchitektur.de.jpg	8_6	1	1
Exp07	0	140	joindiaspora.com.jpg	9_11	1	1
Exp07	0	141	allianz-jobchecker.de_start.html.jpg	4_3	1	1
Exp07	0	142	monster.de.jpg	4_23	1	1
Exp07	0	143	mathemathe.de.jpg	3_21	1	0
Exp07	0	144	onlinegames.de.jpg	5_15	0	0
Exp07	0	145	lsg.musin.de_geschichte.jpg	3_19	0	0
Exp07	0	146	kostenlose-kartenspiele.de.jpg	5_11	0	0
Exp07	0	147	taz.de.jpg	6_28	1	0
Exp07	0	148	presseurop.eu_de.jpg	6_17	1	0
Exp07	0	149	eads.com_eads_germany_de.html.jpg	8_16	1	1
Exp07	0	150	jobware.de.jpg	4_21	1	0
Exp08	0	1	lsg.musin.de_geschichte.jpg	3_19	0	0
Exp08	0	2	boconcept.de.jpg	2_5	1	1
Exp08	0	3	ecosia.org.jpg	10_10	1	0
Exp08	0	4	flashgames.de.jpg	5_7	0	0
Exp08	0	5	news.de.jpg	6_15	0	0
Exp08	0	6	fireball.de.jpg	10_15	0	1
Exp08	0	7	opportuno.de.jpg	4_24	1	0
Exp08	0	8	bildungsportal.sachsen.de.jpg	3_2	1	0
Exp08	0	9	download-software-kostenlos.de.jpg	1_4	0	0
Exp08	0	10	apollo7.de.jpg	10_4	0	1
Exp08	0	11	webportal4u.de.jpg	7_27	0	1
Exp08	0	12	hi5.com.jpg	9_7	0	1
Exp08	0	13	wer-kennt-wen.de.jpg	9_29	1	1
Exp08	0	14	vollversion.de.jpg	1_29	0	1
Exp08	0	15	kreuzwort-raetsel.net.jpg	5_12	0	0
Exp08	0	16	myspace.de.jpg	9_19	1	0
Exp08	0	17	onlinegames.de.jpg	5_15	0	0
Exp08	0	18	rekruter.de.jpg	4_26	0	1
Exp08	0	19	metrogroup.de.jpg	8_23	1	1
Exp08	0	20	gamesload.de.jpg	1_14	0	1
Exp08	0	21	regionale-jobsuche.de.jpg	4_25	0	0
Exp08	0	22	basf.de.jpg	8_2	1	0
Exp08	0	23	sportbild.bild.de.jpg	6_22	0	0
Exp08	0	24	runterladen.de.jpg	1_22	0	1
Exp08	0	25	webportal24.de.jpg	7_28	0	0
Exp08	0	26	aol.de.jpg	7_1	0	1
Exp08	0	27	twitter.com.jpg	9_28	1	1
Exp08	0	28	acoon.de.jpg	10_2	0	0
Exp08	0	29	pcwelt.de.jpg	1_21	0	1
Exp08	0	30	freeware-base.de.jpg	1_10	0	0
Exp08	0	31	jobsintime.de.jpg	4_18	1	1
Exp08	0	32	one.de.jpg	2_23	0	0
Exp08	0	33	soft-ware.net.jpg	1_24	0	0
Exp08	0	34	pausenberger.com.jpg	7_19	0	0
Exp08	0	35	metager.de.jpg	10_21	0	0
Exp08	0	36	biokurs.de.jpg	3_4	0	1
Exp08	0	37	shoppiwiki.de.jpg	9_22	0	0
Exp08	0	38	freizeitfreunde.de.jpg	5_8	0	1
Exp08	0	39	bayer.de.jpg	8_3	1	1
Exp08	0	40	beiersdorf.de.jpg	8_4	1	1
Exp08	0	41	backinjob.de.jpg	4_5	1	1
Exp08	0	42	gamesplanet.com.jpg	1_15	0	0
Exp08	0	43	weiseundtreuner.de.jpg	8_30	1	1
Exp08	0	44	de.partypoker.com.jpg	5_4	1	0
Exp08	0	45	paukr.de.jpg	3_24	1	1
Exp08	0	46	gratissoftware.de.jpg	1_17	0	0
Exp08	0	47	rewe-group.de.jpg	8_25	1	1
Exp08	0	48	ruhr-nachrichten.de.jpg	6_18	0	1
Exp08	0	49	boing.de.jpg	8_7	0	1
Exp08	0	50	fastguide.de.jpg	7_10	0	0
Exp08	0	51	berufs-karriere.de.jpg	4_6	0	1
Exp08	0	52	flockshots.de.jpg	9_5	1	0
Exp08	0	53	bertelsmann.de.jpg	8_5	1	1
Exp08	0	54	jappy.de.jpg	9_10	1	1
Exp08	0	55	fender.de.jpg	8_18	1	1
Exp08	0	56	bellnet.de.jpg	10_6	0	0
Exp08	0	57	tageszeitung.info.jpg	6_27	1	1
Exp08	0	58	finest-jobs.com.jpg	4_7	0	1
Exp08	0	59	spreeblick.com.jpg	9_25	1	0
Exp08	0	60	myalbum.com.jpg	9_18	1	0
Exp08	0	61	mister-wong.de.jpg	9_17	1	0
Exp08	0	62	checkpoint-elearning.de.jpg	3_5	1	0
Exp08	0	63	fahrrad.de.jpg	2_13	0	0
Exp08	0	64	typeset.de.jpg	8_28	1	1
Exp08	0	65	lastfm.de.jpg	9_14	1	1
Exp08	0	66	goertz.de.jpg	2_14	1	1
Exp08	0	67	latein-online.net.jpg	3_17	0	1
Exp08	0	68	sap.de.jpg	8_26	1	0
Exp08	0	69	coachservice.com.jpg	8_8	1	0
Exp08	0	70	jobrobot.de.jpg	4_15	0	0
Exp08	0	71	bing.de.jpg	10_8	1	1
Exp08	0	72	schottenland.de.jpg	10_24	0	1
Exp08	0	73	daimler.com_dccom_home_de.jpg	8_10	1	0
Exp08	0	74	presseurop.eu_de.jpg	6_17	1	0
Exp08	0	75	download-archiv.de.jpg	1_3	0	0
Exp08	0	76	musiksuche.de.jpg	10_22	0	0
Exp08	0	77	baur.de.jpg	2_4	1	1
Exp08	0	78	promipranger.de.jpg	5_21	0	1
Exp08	0	79	das-gesundheitsportal.com.jpg	7_6	0	1
Exp08	0	80	sprachenstudio.net.jpg	3_28	1	1
Exp08	0	81	jobsuche.net.jpg	4_20	1	1
Exp08	0	82	allianz-jobchecker.de_start.html.jpg	4_3	1	1
Exp08	0	83	suchnase.de.jpg	10_27	0	1
Exp08	0	84	instagr.am.jpg	9_9	1	1
Exp08	0	85	myspass.de.jpg	5_13	0	1
Exp08	0	86	filezilla.de.jpg	1_9	0	1
Exp08	0	87	joindiaspora.com.jpg	9_11	1	1
Exp08	0	88	spiele-zone.de.jpg	5_28	0	1
Exp08	0	89	boehmarchitektur.de.jpg	8_6	1	1
Exp08	0	90	tw-h.de.jpg	7_23	0	0
Exp08	0	91	jobboerse.org.jpg	4_11	1	1
Exp08	0	92	einfach-teilhaben.de.jpg	7_8	1	0
Exp08	0	93	bildung.at.jpg	3_1	1	1
Exp08	0	94	spanisch-live.de_onlinekurse_index.php.jpg	3_27	0	1
Exp08	0	95	raetselfieber.de.jpg	5_23	0	0
Exp08	0	96	global-ethic-now.de.jpg	3_14	1	1
Exp08	0	97	ihk.elearningspace.de.jpg	3_15	0	1
Exp08	0	98	ds-ag.com.jpg	8_15	1	1
Exp08	0	99	promiflash.de.jpg	5_20	0	1
Exp08	0	100	dukasi.de.jpg	2_10	0	0
Exp08	0	101	brothersoft.com.jpg	1_1	0	1
Exp08	0	102	jurawiki.de.jpg	9_12	0	1
Exp08	0	103	mathemathe.de.jpg	3_21	1	1
Exp08	0	104	taz.de.jpg	6_28	1	1
Exp08	0	105	spieleportal.de.jpg	1_27	0	0
Exp08	0	106	mirus.de_shop2.jpg	2_19	0	0
Exp08	0	107	porsche.de.jpg	8_24	1	1
Exp08	0	108	das-filmportal.de.jpg	7_5	0	1
Exp08	0	109	online-spanisch.com.jpg	3_23	1	0
Exp08	0	110	nonstopnews.de.jpg	6_16	0	1
Exp08	0	111	deanguitars.de.jpg	8_12	1	1
Exp08	0	112	downloads.de.jpg	1_8	0	1
Exp08	0	113	epubli.de.jpg	8_17	1	1
Exp08	0	114	deutschland.de.jpg	7_7	1	1
Exp08	0	115	infinion.de.jpg	8_22	0	1
Exp08	0	116	piczo.de.jpg	9_21	1	1
Exp08	0	117	netzeitung.de.jpg	6_14	0	1
Exp08	0	118	niedersachsen.de.jpg	7_16	1	1
Exp08	0	119	java.de.jpg	1_19	0	1
Exp08	0	120	staufenbiel.de.jpg	4_28	1	1
Exp08	0	121	franzoesisch-lernen-online.de.jpg	3_13	0	0
Exp08	0	122	monster.de.jpg	4_23	1	1
Exp08	0	123	wikio.de.jpg	7_29	1	0
Exp08	0	124	unterwegs.biz.jpg	2_29	1	1
Exp08	0	125	fotocommunity.de.jpg	9_6	1	1
Exp08	0	126	virtualuniversity.ch.jpg	3_30	0	1
Exp08	0	127	blog.de.jpg	9_2	1	1
Exp08	0	128	finanzen-nachrichten.com.jpg	6_4	0	0
Exp08	0	129	dmoz.de.jpg	10_9	0	0
Exp08	0	130	eads.com_eads_germany_de.html.jpg	8_16	1	1
Exp08	0	131	sharelook.de.jpg	10_26	0	0
Exp08	0	132	arts-outdoors.de_Shop_index.php.jpg	2_2	1	0
Exp08	0	133	freewarepage.de.jpg	1_13	0	0
Exp08	0	134	artvoll.de.jpg	2_3	1	1
Exp08	0	135	kolibrishop.com.jpg	2_17	1	1
Exp08	0	136	spirofrog.de.jpg	4_27	1	0
Exp08	0	137	onmeda.de.jpg	7_18	1	0
Exp08	0	138	das-energieportal.de.jpg	7_4	1	0
Exp08	0	139	gibson.de.jpg	8_19	1	1
Exp08	0	140	seekoo.de.jpg	10_25	0	1
Exp08	0	141	n24.de.jpg	6_13	1	0
Exp08	0	142	download-tipp.de.jpg	1_5	0	1
Exp08	0	143	englisch-lehrbuch.de.jpg	3_10	1	0
Exp08	0	144	bildungsserver.de.jpg	3_3	1	0
Exp08	0	145	steinberg.de.jpg	8_27	1	1
Exp08	0	146	kostenlose-kartenspiele.de.jpg	5_11	0	0
Exp08	0	147	absolventa.de.jpg	4_2	1	0
Exp08	0	148	radsport-aktiv.de.jpg	7_20	0	1
Exp08	0	149	jobware.de.jpg	4_21	1	1
Exp08	0	150	dhm.de_lemo_home.html.jpg	3_6	0	0
Exp09	0	1	boing.de.jpg	8_7	0	0
Exp09	0	2	gamesload.de.jpg	1_14	0	0
Exp09	0	3	aol.de.jpg	7_1	0	0
Exp09	0	4	niedersachsen.de.jpg	7_16	1	0
Exp09	0	5	berufs-karriere.de.jpg	4_6	0	0
Exp09	0	6	freizeitfreunde.de.jpg	5_8	0	0
Exp09	0	7	bildungsportal.sachsen.de.jpg	3_2	1	0
Exp09	0	8	filezilla.de.jpg	1_9	0	0
Exp09	0	9	wer-kennt-wen.de.jpg	9_29	1	0
Exp09	0	10	runterladen.de.jpg	1_22	0	0
Exp09	0	11	wikio.de.jpg	7_29	1	0
Exp09	0	12	infinion.de.jpg	8_22	0	0
Exp09	0	13	gratissoftware.de.jpg	1_17	0	0
Exp09	0	14	n24.de.jpg	6_13	1	0
Exp09	0	15	twitter.com.jpg	9_28	1	1
Exp09	0	16	arts-outdoors.de_Shop_index.php.jpg	2_2	1	0
Exp09	0	17	freeware-base.de.jpg	1_10	0	0
Exp09	0	18	jobsintime.de.jpg	4_18	1	0
Exp09	0	19	englisch-lehrbuch.de.jpg	3_10	1	0
Exp09	0	20	bing.de.jpg	10_8	1	1
Exp09	0	21	download-archiv.de.jpg	1_3	0	0
Exp09	0	22	das-gesundheitsportal.com.jpg	7_6	0	0
Exp09	0	23	bildung.at.jpg	3_1	1	0
Exp09	0	24	monster.de.jpg	4_23	1	0
Exp09	0	25	kolibrishop.com.jpg	2_17	1	1
Exp09	0	26	bildungsserver.de.jpg	3_3	1	0
Exp09	0	27	ecosia.org.jpg	10_10	1	0
Exp09	0	28	schottenland.de.jpg	10_24	0	0
Exp09	0	29	steinberg.de.jpg	8_27	1	0
Exp09	0	30	coachservice.com.jpg	8_8	1	0
Exp09	0	31	onmeda.de.jpg	7_18	1	0
Exp09	0	32	bertelsmann.de.jpg	8_5	1	0
Exp09	0	33	jobware.de.jpg	4_21	1	0
Exp09	0	34	joindiaspora.com.jpg	9_11	1	0
Exp09	0	35	netzeitung.de.jpg	6_14	0	0
Exp09	0	36	raetselfieber.de.jpg	5_23	0	0
Exp09	0	37	fahrrad.de.jpg	2_13	0	0
Exp09	0	38	typeset.de.jpg	8_28	1	0
Exp09	0	39	das-filmportal.de.jpg	7_5	0	0
Exp09	0	40	spirofrog.de.jpg	4_27	1	0
Exp09	0	41	goertz.de.jpg	2_14	1	1
Exp09	0	42	tageszeitung.info.jpg	6_27	1	0
Exp09	0	43	backinjob.de.jpg	4_5	1	0
Exp09	0	44	eads.com_eads_germany_de.html.jpg	8_16	1	1
Exp09	0	45	dmoz.de.jpg	10_9	0	0
Exp09	0	46	regionale-jobsuche.de.jpg	4_25	0	0
Exp09	0	47	dhm.de_lemo_home.html.jpg	3_6	0	0
Exp09	0	48	pausenberger.com.jpg	7_19	0	0
Exp09	0	49	jurawiki.de.jpg	9_12	0	0
Exp09	0	50	downloads.de.jpg	1_8	0	0
Exp09	0	51	online-spanisch.com.jpg	3_23	1	0
Exp09	0	52	promipranger.de.jpg	5_21	0	0
Exp09	0	53	one.de.jpg	2_23	0	0
Exp09	0	54	freewarepage.de.jpg	1_13	0	0
Exp09	0	55	mathemathe.de.jpg	3_21	1	0
Exp09	0	56	fireball.de.jpg	10_15	0	0
Exp09	0	57	boehmarchitektur.de.jpg	8_6	1	0
Exp09	0	58	soft-ware.net.jpg	1_24	0	0
Exp09	0	59	fastguide.de.jpg	7_10	0	0
Exp09	0	60	vollversion.de.jpg	1_29	0	0
Exp09	0	61	musiksuche.de.jpg	10_22	0	0
Exp09	0	62	myspass.de.jpg	5_13	0	0
Exp09	0	63	biokurs.de.jpg	3_4	0	0
Exp09	0	64	boconcept.de.jpg	2_5	1	1
Exp09	0	65	rekruter.de.jpg	4_26	0	0
Exp09	0	66	jobsuche.net.jpg	4_20	1	1
Exp09	0	67	tw-h.de.jpg	7_23	0	0
Exp09	0	68	sharelook.de.jpg	10_26	0	0
Exp09	0	69	das-energieportal.de.jpg	7_4	1	0
Exp09	0	70	dukasi.de.jpg	2_10	0	0
Exp09	0	71	de.partypoker.com.jpg	5_4	1	0
Exp09	0	72	fotocommunity.de.jpg	9_6	1	0
Exp09	0	73	jappy.de.jpg	9_10	1	0
Exp09	0	74	kreuzwort-raetsel.net.jpg	5_12	0	0
Exp09	0	75	absolventa.de.jpg	4_2	1	0
Exp09	0	76	radsport-aktiv.de.jpg	7_20	0	0
Exp09	0	77	pcwelt.de.jpg	1_21	0	0
Exp09	0	78	spieleportal.de.jpg	1_27	0	0
Exp09	0	79	sportbild.bild.de.jpg	6_22	0	0
Exp09	0	80	flockshots.de.jpg	9_5	1	0
Exp09	0	81	daimler.com_dccom_home_de.jpg	8_10	1	0
Exp09	0	82	onlinegames.de.jpg	5_15	0	0
Exp09	0	83	presseurop.eu_de.jpg	6_17	1	0
Exp09	0	84	instagr.am.jpg	9_9	1	1
Exp09	0	85	virtualuniversity.ch.jpg	3_30	0	0
Exp09	0	86	flashgames.de.jpg	5_7	0	0
Exp09	0	87	webportal24.de.jpg	7_28	0	0
Exp09	0	88	piczo.de.jpg	9_21	1	1
Exp09	0	89	latein-online.net.jpg	3_17	0	0
Exp09	0	90	acoon.de.jpg	10_2	0	0
Exp09	0	91	fender.de.jpg	8_18	1	1
Exp09	0	92	staufenbiel.de.jpg	4_28	1	0
Exp09	0	93	shoppiwiki.de.jpg	9_22	0	0
Exp09	0	94	weiseundtreuner.de.jpg	8_30	1	0
Exp09	0	95	sap.de.jpg	8_26	1	0
Exp09	0	96	myspace.de.jpg	9_19	1	0
Exp09	0	97	gibson.de.jpg	8_19	1	1
Exp09	0	98	checkpoint-elearning.de.jpg	3_5	1	0
Exp09	0	99	lsg.musin.de_geschichte.jpg	3_19	0	0
Exp09	0	100	download-tipp.de.jpg	1_5	0	0
Exp09	0	101	seekoo.de.jpg	10_25	0	0
Exp09	0	102	webportal4u.de.jpg	7_27	0	0
Exp09	0	103	bellnet.de.jpg	10_6	0	0
Exp09	0	104	ihk.elearningspace.de.jpg	3_15	0	0
Exp09	0	105	opportuno.de.jpg	4_24	1	0
Exp09	0	106	epubli.de.jpg	8_17	1	1
Exp09	0	107	basf.de.jpg	8_2	1	0
Exp09	0	108	allianz-jobchecker.de_start.html.jpg	4_3	1	0
Exp09	0	109	paukr.de.jpg	3_24	1	0
Exp09	0	110	rewe-group.de.jpg	8_25	1	1
Exp09	0	111	jobrobot.de.jpg	4_15	0	0
Exp09	0	112	porsche.de.jpg	8_24	1	1
Exp09	0	113	hi5.com.jpg	9_7	0	0
Exp09	0	114	deutschland.de.jpg	7_7	1	0
Exp09	0	115	mirus.de_shop2.jpg	2_19	0	0
Exp09	0	116	finest-jobs.com.jpg	4_7	0	0
Exp09	0	117	sprachenstudio.net.jpg	3_28	1	0
Exp09	0	118	blog.de.jpg	9_2	1	0
Exp09	0	119	unterwegs.biz.jpg	2_29	1	0
Exp09	0	120	taz.de.jpg	6_28	1	0
Exp09	0	121	spiele-zone.de.jpg	5_28	0	0
Exp09	0	122	global-ethic-now.de.jpg	3_14	1	0
Exp09	0	123	lastfm.de.jpg	9_14	1	0
Exp09	0	124	baur.de.jpg	2_4	1	0
Exp09	0	125	franzoesisch-lernen-online.de.jpg	3_13	0	0
Exp09	0	126	deanguitars.de.jpg	8_12	1	0
Exp09	0	127	spreeblick.com.jpg	9_25	1	1
Exp09	0	128	metager.de.jpg	10_21	0	0
Exp09	0	129	nonstopnews.de.jpg	6_16	0	0
Exp09	0	130	promiflash.de.jpg	5_20	0	0
Exp09	0	131	artvoll.de.jpg	2_3	1	1
Exp09	0	132	news.de.jpg	6_15	0	0
Exp09	0	133	apollo7.de.jpg	10_4	0	0
Exp09	0	134	ruhr-nachrichten.de.jpg	6_18	0	0
Exp09	0	135	ds-ag.com.jpg	8_15	1	1
Exp09	0	136	jobboerse.org.jpg	4_11	1	0
Exp09	0	137	mister-wong.de.jpg	9_17	1	1
Exp09	0	138	einfach-teilhaben.de.jpg	7_8	1	0
Exp09	0	139	suchnase.de.jpg	10_27	0	0
Exp09	0	140	gamesplanet.com.jpg	1_15	0	0
Exp09	0	141	download-software-kostenlos.de.jpg	1_4	0	0
Exp09	0	142	bayer.de.jpg	8_3	1	0
Exp09	0	143	brothersoft.com.jpg	1_1	0	0
Exp09	0	144	java.de.jpg	1_19	0	0
Exp09	0	145	metrogroup.de.jpg	8_23	1	0
Exp09	0	146	myalbum.com.jpg	9_18	1	0
Exp09	0	147	beiersdorf.de.jpg	8_4	1	0
Exp09	0	148	spanisch-live.de_onlinekurse_index.php.jpg	3_27	0	0
Exp09	0	149	kostenlose-kartenspiele.de.jpg	5_11	0	0
Exp09	0	150	finanzen-nachrichten.com.jpg	6_4	0	0
Exp10	0	1	pausenberger.com.jpg	7_19	0	0
Exp10	0	2	bing.de.jpg	10_8	1	1
Exp10	0	3	n24.de.jpg	6_13	1	0
Exp10	0	4	bellnet.de.jpg	10_6	0	0
Exp10	0	5	latein-online.net.jpg	3_17	0	1
Exp10	0	6	java.de.jpg	1_19	0	0
Exp10	0	7	gratissoftware.de.jpg	1_17	0	0
Exp10	0	8	instagr.am.jpg	9_9	1	1
Exp10	0	9	dmoz.de.jpg	10_9	0	0
Exp10	0	10	promiflash.de.jpg	5_20	0	1
Exp10	0	11	nonstopnews.de.jpg	6_16	0	0
Exp10	0	12	boconcept.de.jpg	2_5	1	1
Exp10	0	13	boing.de.jpg	8_7	0	1
Exp10	0	14	downloads.de.jpg	1_8	0	0
Exp10	0	15	hi5.com.jpg	9_7	0	1
Exp10	0	16	jobrobot.de.jpg	4_15	0	0
Exp10	0	17	lsg.musin.de_geschichte.jpg	3_19	0	1
Exp10	0	18	spieleportal.de.jpg	1_27	0	0
Exp10	0	19	opportuno.de.jpg	4_24	1	1
Exp10	0	20	fahrrad.de.jpg	2_13	0	1
Exp10	0	21	presseurop.eu_de.jpg	6_17	1	1
Exp10	0	22	infinion.de.jpg	8_22	0	1
Exp10	0	23	monster.de.jpg	4_23	1	1
Exp10	0	24	suchnase.de.jpg	10_27	0	0
Exp10	0	25	webportal4u.de.jpg	7_27	0	1
Exp10	0	26	fotocommunity.de.jpg	9_6	1	1
Exp10	0	27	netzeitung.de.jpg	6_14	0	0
Exp10	0	28	runterladen.de.jpg	1_22	0	0
Exp10	0	29	jobsintime.de.jpg	4_18	1	1
Exp10	0	30	shoppiwiki.de.jpg	9_22	0	0
Exp10	0	31	sharelook.de.jpg	10_26	0	0
Exp10	0	32	vollversion.de.jpg	1_29	0	1
Exp10	0	33	myspace.de.jpg	9_19	1	1
Exp10	0	34	blog.de.jpg	9_2	1	1
Exp10	0	35	fireball.de.jpg	10_15	0	1
Exp10	0	36	taz.de.jpg	6_28	1	1
Exp10	0	37	freeware-base.de.jpg	1_10	0	0
Exp10	0	38	baur.de.jpg	2_4	1	1
Exp10	0	39	wikio.de.jpg	7_29	1	0
Exp10	0	40	soft-ware.net.jpg	1_24	0	0
Exp10	0	41	de.partypoker.com.jpg	5_4	1	1
Exp10	0	42	download-software-kostenlos.de.jpg	1_4	0	0
Exp10	0	43	regionale-jobsuche.de.jpg	4_25	0	1
Exp10	0	44	freewarepage.de.jpg	1_13	0	0
Exp10	0	45	das-filmportal.de.jpg	7_5	0	0
Exp10	0	46	piczo.de.jpg	9_21	1	1
Exp10	0	47	checkpoint-elearning.de.jpg	3_5	1	1
Exp10	0	48	berufs-karriere.de.jpg	4_6	0	0
Exp10	0	49	einfach-teilhaben.de.jpg	7_8	1	1
Exp10	0	50	ruhr-nachrichten.de.jpg	6_18	0	1
Exp10	0	51	finest-jobs.com.jpg	4_7	0	0
Exp10	0	52	tw-h.de.jpg	7_23	0	0
Exp10	0	53	fastguide.de.jpg	7_10	0	0
Exp10	0	54	das-gesundheitsportal.com.jpg	7_6	0	0
Exp10	0	55	gibson.de.jpg	8_19	1	1
Exp10	0	56	franzoesisch-lernen-online.de.jpg	3_13	0	1
Exp10	0	57	bildung.at.jpg	3_1	1	0
Exp10	0	58	basf.de.jpg	8_2	1	1
Exp10	0	59	sap.de.jpg	8_26	1	1
Exp10	0	60	kreuzwort-raetsel.net.jpg	5_12	0	0
Exp10	0	61	global-ethic-now.de.jpg	3_14	1	1
Exp10	0	62	bildungsserver.de.jpg	3_3	1	0
Exp10	0	63	one.de.jpg	2_23	0	1
Exp10	0	64	lastfm.de.jpg	9_14	1	1
Exp10	0	65	wer-kennt-wen.de.jpg	9_29	1	1
Exp10	0	66	eads.com_eads_germany_de.html.jpg	8_16	1	1
Exp10	0	67	dukasi.de.jpg	2_10	0	0
Exp10	0	68	myspass.de.jpg	5_13	0	0
Exp10	0	69	radsport-aktiv.de.jpg	7_20	0	0
Exp10	0	70	paukr.de.jpg	3_24	1	1
Exp10	0	71	tageszeitung.info.jpg	6_27	1	0
Exp10	0	72	myalbum.com.jpg	9_18	1	0
Exp10	0	73	raetselfieber.de.jpg	5_23	0	0
Exp10	0	74	niedersachsen.de.jpg	7_16	1	1
Exp10	0	75	staufenbiel.de.jpg	4_28	1	1
Exp10	0	76	seekoo.de.jpg	10_25	0	0
Exp10	0	77	jobsuche.net.jpg	4_20	1	1
Exp10	0	78	typeset.de.jpg	8_28	1	0
Exp10	0	79	webportal24.de.jpg	7_28	0	0
Exp10	0	80	bayer.de.jpg	8_3	1	0
Exp10	0	81	virtualuniversity.ch.jpg	3_30	0	0
Exp10	0	82	twitter.com.jpg	9_28	1	1
Exp10	0	83	metrogroup.de.jpg	8_23	1	0
Exp10	0	84	allianz-jobchecker.de_start.html.jpg	4_3	1	1
Exp10	0	85	onmeda.de.jpg	7_18	1	0
Exp10	0	86	mathemathe.de.jpg	3_21	1	1
Exp10	0	87	rewe-group.de.jpg	8_25	1	1
Exp10	0	88	spirofrog.de.jpg	4_27	1	0
Exp10	0	89	promipranger.de.jpg	5_21	0	0
Exp10	0	90	mirus.de_shop2.jpg	2_19	0	1
Exp10	0	91	acoon.de.jpg	10_2	0	1
Exp10	0	92	spiele-zone.de.jpg	5_28	0	1
Exp10	0	93	jappy.de.jpg	9_10	1	0
Exp10	0	94	jurawiki.de.jpg	9_12	0	0
Exp10	0	95	metager.de.jpg	10_21	0	0
Exp10	0	96	download-tipp.de.jpg	1_5	0	0
Exp10	0	97	epubli.de.jpg	8_17	1	1
Exp10	0	98	backinjob.de.jpg	4_5	1	1
Exp10	0	99	deutschland.de.jpg	7_7	1	1
Exp10	0	100	news.de.jpg	6_15	0	1
Exp10	0	101	aol.de.jpg	7_1	0	0
Exp10	0	102	boehmarchitektur.de.jpg	8_6	1	1
Exp10	0	103	spreeblick.com.jpg	9_25	1	1
Exp10	0	104	deanguitars.de.jpg	8_12	1	1
Exp10	0	105	sportbild.bild.de.jpg	6_22	0	1
Exp10	0	106	gamesload.de.jpg	1_14	0	0
Exp10	0	107	onlinegames.de.jpg	5_15	0	1
Exp10	0	108	online-spanisch.com.jpg	3_23	1	1
Exp10	0	109	brothersoft.com.jpg	1_1	0	0
Exp10	0	110	pcwelt.de.jpg	1_21	0	1
Exp10	0	111	das-energieportal.de.jpg	7_4	1	0
Exp10	0	112	artvoll.de.jpg	2_3	1	1
Exp10	0	113	schottenland.de.jpg	10_24	0	0
Exp10	0	114	dhm.de_lemo_home.html.jpg	3_6	0	0
Exp10	0	115	goertz.de.jpg	2_14	1	1
Exp10	0	116	jobboerse.org.jpg	4_11	1	0
Exp10	0	117	porsche.de.jpg	8_24	1	1
Exp10	0	118	rekruter.de.jpg	4_26	0	0
Exp10	0	119	fender.de.jpg	8_18	1	1
Exp10	0	120	bertelsmann.de.jpg	8_5	1	1
Exp10	0	121	download-archiv.de.jpg	1_3	0	0
Exp10	0	122	freizeitfreunde.de.jpg	5_8	0	0
Exp10	0	123	ds-ag.com.jpg	8_15	1	1
Exp10	0	124	kostenlose-kartenspiele.de.jpg	5_11	0	0
Exp10	0	125	joindiaspora.com.jpg	9_11	1	1
Exp10	0	126	bildungsportal.sachsen.de.jpg	3_2	1	1
Exp10	0	127	arts-outdoors.de_Shop_index.php.jpg	2_2	1	0
Exp10	0	128	gamesplanet.com.jpg	1_15	0	1
Exp10	0	129	ihk.elearningspace.de.jpg	3_15	0	0
Exp10	0	130	unterwegs.biz.jpg	2_29	1	0
Exp10	0	131	mister-wong.de.jpg	9_17	1	1
Exp10	0	132	biokurs.de.jpg	3_4	0	0
Exp10	0	133	englisch-lehrbuch.de.jpg	3_10	1	0
Exp10	0	134	filezilla.de.jpg	1_9	0	0
Exp10	0	135	daimler.com_dccom_home_de.jpg	8_10	1	1
Exp10	0	136	flockshots.de.jpg	9_5	1	1
Exp10	0	137	sprachenstudio.net.jpg	3_28	1	1
Exp10	0	138	musiksuche.de.jpg	10_22	0	0
Exp10	0	139	kolibrishop.com.jpg	2_17	1	1
Exp10	0	140	finanzen-nachrichten.com.jpg	6_4	0	0
Exp10	0	141	steinberg.de.jpg	8_27	1	1
Exp10	0	142	ecosia.org.jpg	10_10	1	1
Exp10	0	143	spanisch-live.de_onlinekurse_index.php.jpg	3_27	0	0
Exp10	0	144	beiersdorf.de.jpg	8_4	1	1
Exp10	0	145	absolventa.de.jpg	4_2	1	0
Exp10	0	146	jobware.de.jpg	4_21	1	0
Exp10	0	147	weiseundtreuner.de.jpg	8_30	1	1
Exp10	0	148	apollo7.de.jpg	10_4	0	0
Exp10	0	149	coachservice.com.jpg	8_8	1	1
Exp10	0	150	flashgames.de.jpg	5_7	0	0
Kon01	1	1	bing.de.jpg	10_8	1	1
Kon01	1	2	fireball.de.jpg	10_15	0	1
Kon01	1	3	jobsuche.net.jpg	4_20	1	1
Kon01	1	4	twitter.com.jpg	9_28	1	1
Kon01	1	5	brothersoft.com.jpg	1_1	0	0
Kon01	1	6	steinberg.de.jpg	8_27	1	1
Kon01	1	7	deanguitars.de.jpg	8_12	1	1
Kon01	1	8	sap.de.jpg	8_26	1	0
Kon01	1	9	kostenlose-kartenspiele.de.jpg	5_11	0	0
Kon01	1	10	download-software-kostenlos.de.jpg	1_4	0	0
Kon01	1	11	freeware-base.de.jpg	1_10	0	0
Kon01	1	12	webportal24.de.jpg	7_28	0	0
Kon01	1	13	blog.de.jpg	9_2	1	0
Kon01	1	14	bildung.at.jpg	3_1	1	1
Kon01	1	15	arts-outdoors.de_Shop_index.php.jpg	2_2	1	1
Kon01	1	16	onmeda.de.jpg	7_18	1	0
Kon01	1	17	myspass.de.jpg	5_13	0	0
Kon01	1	18	beiersdorf.de.jpg	8_4	1	1
Kon01	1	19	bildungsportal.sachsen.de.jpg	3_2	1	1
Kon01	1	20	bertelsmann.de.jpg	8_5	1	0
Kon01	1	21	absolventa.de.jpg	4_2	1	0
Kon01	1	22	flockshots.de.jpg	9_5	1	0
Kon01	1	23	einfach-teilhaben.de.jpg	7_8	1	1
Kon01	1	24	ds-ag.com.jpg	8_15	1	1
Kon01	1	25	mathemathe.de.jpg	3_21	1	0
Kon01	1	26	latein-online.net.jpg	3_17	0	0
Kon01	1	27	lsg.musin.de_geschichte.jpg	3_19	0	0
Kon01	1	28	fender.de.jpg	8_18	1	1
Kon01	1	29	das-filmportal.de.jpg	7_5	0	0
Kon01	1	30	rewe-group.de.jpg	8_25	1	1
Kon01	1	31	acoon.de.jpg	10_2	0	0
Kon01	1	32	bayer.de.jpg	8_3	1	0
Kon01	1	33	shoppiwiki.de.jpg	9_22	0	0
Kon01	1	34	jurawiki.de.jpg	9_12	0	0
Kon01	1	35	aol.de.jpg	7_1	0	0
Kon01	1	36	bellnet.de.jpg	10_6	0	0
Kon01	1	37	virtualuniversity.ch.jpg	3_30	0	0
Kon01	1	38	sportbild.bild.de.jpg	6_22	0	0
Kon01	1	39	global-ethic-now.de.jpg	3_14	1	1
Kon01	1	40	download-tipp.de.jpg	1_5	0	0
Kon01	1	41	presseurop.eu_de.jpg	6_17	1	0
Kon01	1	42	bildungsserver.de.jpg	3_3	1	0
Kon01	1	43	metager.de.jpg	10_21	0	0
Kon01	1	44	boehmarchitektur.de.jpg	8_6	1	1
Kon01	1	45	dhm.de_lemo_home.html.jpg	3_6	0	0
Kon01	1	46	das-energieportal.de.jpg	7_4	1	0
Kon01	1	47	sharelook.de.jpg	10_26	0	0
Kon01	1	48	fahrrad.de.jpg	2_13	0	1
Kon01	1	49	flashgames.de.jpg	5_7	0	0
Kon01	1	50	infinion.de.jpg	8_22	0	0
Kon01	1	51	suchnase.de.jpg	10_27	0	0
Kon01	1	52	promipranger.de.jpg	5_21	0	0
Kon01	1	53	staufenbiel.de.jpg	4_28	1	0
Kon01	1	54	seekoo.de.jpg	10_25	0	0
Kon01	1	55	wer-kennt-wen.de.jpg	9_29	1	0
Kon01	1	56	piczo.de.jpg	9_21	1	1
Kon01	1	57	englisch-lehrbuch.de.jpg	3_10	1	0
Kon01	1	58	typeset.de.jpg	8_28	1	1
Kon01	1	59	coachservice.com.jpg	8_8	1	1
Kon01	1	60	fotocommunity.de.jpg	9_6	1	0
Kon01	1	61	de.partypoker.com.jpg	5_4	1	0
Kon01	1	62	myspace.de.jpg	9_19	1	1
Kon01	1	63	deutschland.de.jpg	7_7	1	1
Kon01	1	64	jappy.de.jpg	9_10	1	0
Kon01	1	65	backinjob.de.jpg	4_5	1	0
Kon01	1	66	spanisch-live.de_onlinekurse_index.php.jpg	3_27	0	0
Kon01	1	67	kolibrishop.com.jpg	2_17	1	1
Kon01	1	68	goertz.de.jpg	2_14	1	1
Kon01	1	69	jobboerse.org.jpg	4_11	1	1
Kon01	1	70	unterwegs.biz.jpg	2_29	1	0
Kon01	1	71	nonstopnews.de.jpg	6_16	0	0
Kon01	1	72	fastguide.de.jpg	7_10	0	0
Kon01	1	73	biokurs.de.jpg	3_4	0	0
Kon01	1	74	weiseundtreuner.de.jpg	8_30	1	1
Kon01	1	75	niedersachsen.de.jpg	7_16	1	1
Kon01	1	76	musiksuche.de.jpg	10_22	0	0
Kon01	1	77	daimler.com_dccom_home_de.jpg	8_10	1	0
Kon01	1	78	taz.de.jpg	6_28	1	0
Kon01	1	79	gamesload.de.jpg	1_14	0	0
Kon01	1	80	onlinegames.de.jpg	5_15	0	0
Kon01	1	81	promiflash.de.jpg	5_20	0	0
Kon01	1	82	schottenland.de.jpg	10_24	0	0
Kon01	1	83	filezilla.de.jpg	1_9	0	0
Kon01	1	84	one.de.jpg	2_23	0	0
Kon01	1	85	lastfm.de.jpg	9_14	1	0
Kon01	1	86	baur.de.jpg	2_4	1	0
Kon01	1	87	soft-ware.net.jpg	1_24	0	0
Kon01	1	88	boconcept.de.jpg	2_5	1	1
Kon01	1	89	finanzen-nachrichten.com.jpg	6_4	0	0
Kon01	1	90	joindiaspora.com.jpg	9_11	1	1
Kon01	1	91	news.de.jpg	6_15	0	0
Kon01	1	92	kreuzwort-raetsel.net.jpg	5_12	0	0
Kon01	1	93	monster.de.jpg	4_23	1	1
Kon01	1	94	apollo7.de.jpg	10_4	0	0
Kon01	1	95	tw-h.de.jpg	7_23	0	0
Kon01	1	96	jobrobot.de.jpg	4_15	0	0
Kon01	1	97	regionale-jobsuche.de.jpg	4_25	0	0
Kon01	1	98	basf.de.jpg	8_2	1	1
Kon01	1	99	ruhr-nachrichten.de.jpg	6_18	0	1
Kon01	1	100	franzoesisch-lernen-online.de.jpg	3_13	0	0
Kon01	1	101	berufs-karriere.de.jpg	4_6	0	0
Kon01	1	102	eads.com_eads_germany_de.html.jpg	8_16	1	1
Kon01	1	103	epubli.de.jpg	8_17	1	1
Kon01	1	104	runterladen.de.jpg	1_22	0	0
Kon01	1	105	online-spanisch.com.jpg	3_23	1	0
Kon01	1	106	ihk.elearningspace.de.jpg	3_15	0	0
Kon01	1	107	gamesplanet.com.jpg	1_15	0	0
Kon01	1	108	hi5.com.jpg	9_7	0	0
Kon01	1	109	instagr.am.jpg	9_9	1	1
Kon01	1	110	radsport-aktiv.de.jpg	7_20	0	0
Kon01	1	111	webportal4u.de.jpg	7_27	0	0
Kon01	1	112	das-gesundheitsportal.com.jpg	7_6	0	0
Kon01	1	113	mirus.de_shop2.jpg	2_19	0	0
Kon01	1	114	opportuno.de.jpg	4_24	1	0
Kon01	1	115	pausenberger.com.jpg	7_19	0	0
Kon01	1	116	download-archiv.de.jpg	1_3	0	0
Kon01	1	117	mister-wong.de.jpg	9_17	1	0
Kon01	1	118	netzeitung.de.jpg	6_14	0	0
Kon01	1	119	freizeitfreunde.de.jpg	5_8	0	0
Kon01	1	120	gibson.de.jpg	8_19	1	1
Kon01	1	121	finest-jobs.com.jpg	4_7	0	0
Kon01	1	122	tageszeitung.info.jpg	6_27	1	1
Kon01	1	123	jobsintime.de.jpg	4_18	1	1
Kon01	1	124	spiele-zone.de.jpg	5_28	0	0
Kon01	1	125	boing.de.jpg	8_7	0	0
Kon01	1	126	sprachenstudio.net.jpg	3_28	1	0
Kon01	1	127	n24.de.jpg	6_13	1	0
Kon01	1	128	jobware.de.jpg	4_21	1	0
Kon01	1	129	wikio.de.jpg	7_29	1	0
Kon01	1	130	dukasi.de.jpg	2_10	0	0
Kon01	1	131	java.de.jpg	1_19	0	0
Kon01	1	132	ecosia.org.jpg	10_10	1	1
Kon01	1	133	spirofrog.de.jpg	4_27	1	1
Kon01	1	134	downloads.de.jpg	1_8	0	0
Kon01	1	135	vollversion.de.jpg	1_29	0	1
Kon01	1	136	raetselfieber.de.jpg	5_23	0	0
Kon01	1	137	gratissoftware.de.jpg	1_17	0	0
Kon01	1	138	myalbum.com.jpg	9_18	1	0
Kon01	1	139	pcwelt.de.jpg	1_21	0	0
Kon01	1	140	freewarepage.de.jpg	1_13	0	0
Kon01	1	141	metrogroup.de.jpg	8_23	1	0
Kon01	1	142	allianz-jobchecker.de_start.html.jpg	4_3	1	1
Kon01	1	143	spreeblick.com.jpg	9_25	1	1
Kon01	1	144	rekruter.de.jpg	4_26	0	0
Kon01	1	145	paukr.de.jpg	3_24	1	1
Kon01	1	146	spieleportal.de.jpg	1_27	0	0
Kon01	1	147	dmoz.de.jpg	10_9	0	0
Kon01	1	148	porsche.de.jpg	8_24	1	1
Kon01	1	149	checkpoint-elearning.de.jpg	3_5	1	0
Kon01	1	150	artvoll.de.jpg	2_3	1	1
Kon02	1	1	flockshots.de.jpg	9_5	1	1
Kon02	1	2	niedersachsen.de.jpg	7_16	1	0
Kon02	1	3	global-ethic-now.de.jpg	3_14	1	1
Kon02	1	4	bing.de.jpg	10_8	1	1
Kon02	1	5	fahrrad.de.jpg	2_13	0	0
Kon02	1	6	metrogroup.de.jpg	8_23	1	0
Kon02	1	7	virtualuniversity.ch.jpg	3_30	0	0
Kon02	1	8	download-archiv.de.jpg	1_3	0	0
Kon02	1	9	kolibrishop.com.jpg	2_17	1	1
Kon02	1	10	runterladen.de.jpg	1_22	0	0
Kon02	1	11	webportal24.de.jpg	7_28	0	0
Kon02	1	12	das-filmportal.de.jpg	7_5	0	1
Kon02	1	13	joindiaspora.com.jpg	9_11	1	1
Kon02	1	14	beiersdorf.de.jpg	8_4	1	1
Kon02	1	15	porsche.de.jpg	8_24	1	0
Kon02	1	16	goertz.de.jpg	2_14	1	0
Kon02	1	17	freeware-base.de.jpg	1_10	0	0
Kon02	1	18	kostenlose-kartenspiele.de.jpg	5_11	0	0
Kon02	1	19	jobboerse.org.jpg	4_11	1	0
Kon02	1	20	apollo7.de.jpg	10_4	0	0
Kon02	1	21	musiksuche.de.jpg	10_22	0	0
Kon02	1	22	online-spanisch.com.jpg	3_23	1	0
Kon02	1	23	opportuno.de.jpg	4_24	1	0
Kon02	1	24	n24.de.jpg	6_13	1	0
Kon02	1	25	dhm.de_lemo_home.html.jpg	3_6	0	0
Kon02	1	26	sharelook.de.jpg	10_26	0	0
Kon02	1	27	sportbild.bild.de.jpg	6_22	0	0
Kon02	1	28	instagr.am.jpg	9_9	1	1
Kon02	1	29	lsg.musin.de_geschichte.jpg	3_19	0	0
Kon02	1	30	de.partypoker.com.jpg	5_4	1	0
Kon02	1	31	myalbum.com.jpg	9_18	1	0
Kon02	1	32	franzoesisch-lernen-online.de.jpg	3_13	0	0
Kon02	1	33	onlinegames.de.jpg	5_15	0	0
Kon02	1	34	boehmarchitektur.de.jpg	8_6	1	1
Kon02	1	35	radsport-aktiv.de.jpg	7_20	0	0
Kon02	1	36	gratissoftware.de.jpg	1_17	0	0
Kon02	1	37	aol.de.jpg	7_1	0	0
Kon02	1	38	jobrobot.de.jpg	4_15	0	0
Kon02	1	39	gamesplanet.com.jpg	1_15	0	1
Kon02	1	40	pausenberger.com.jpg	7_19	0	0
Kon02	1	41	ecosia.org.jpg	10_10	1	1
Kon02	1	42	finest-jobs.com.jpg	4_7	0	0
Kon02	1	43	monster.de.jpg	4_23	1	1
Kon02	1	44	ruhr-nachrichten.de.jpg	6_18	0	0
Kon02	1	45	backinjob.de.jpg	4_5	1	1
Kon02	1	46	dukasi.de.jpg	2_10	0	0
Kon02	1	47	suchnase.de.jpg	10_27	0	0
Kon02	1	48	myspass.de.jpg	5_13	0	0
Kon02	1	49	spreeblick.com.jpg	9_25	1	1
Kon02	1	50	download-tipp.de.jpg	1_5	0	0
Kon02	1	51	piczo.de.jpg	9_21	1	1
Kon02	1	52	unterwegs.biz.jpg	2_29	1	0
Kon02	1	53	bildungsportal.sachsen.de.jpg	3_2	1	1
Kon02	1	54	berufs-karriere.de.jpg	4_6	0	0
Kon02	1	55	rewe-group.de.jpg	8_25	1	1
Kon02	1	56	daimler.com_dccom_home_de.jpg	8_10	1	1
Kon02	1	57	nonstopnews.de.jpg	6_16	0	0
Kon02	1	58	spiele-zone.de.jpg	5_28	0	0
Kon02	1	59	blog.de.jpg	9_2	1	1
Kon02	1	60	vollversion.de.jpg	1_29	0	0
Kon02	1	61	metager.de.jpg	10_21	0	0
Kon02	1	62	latein-online.net.jpg	3_17	0	0
Kon02	1	63	finanzen-nachrichten.com.jpg	6_4	0	0
Kon02	1	64	baur.de.jpg	2_4	1	1
Kon02	1	65	tageszeitung.info.jpg	6_27	1	1
Kon02	1	66	freewarepage.de.jpg	1_13	0	0
Kon02	1	67	wer-kennt-wen.de.jpg	9_29	1	1
Kon02	1	68	schottenland.de.jpg	10_24	0	0
Kon02	1	69	paukr.de.jpg	3_24	1	0
Kon02	1	70	artvoll.de.jpg	2_3	1	1
Kon02	1	71	steinberg.de.jpg	8_27	1	1
Kon02	1	72	fastguide.de.jpg	7_10	0	0
Kon02	1	73	deanguitars.de.jpg	8_12	1	1
Kon02	1	74	eads.com_eads_germany_de.html.jpg	8_16	1	1
Kon02	1	75	basf.de.jpg	8_2	1	0
Kon02	1	76	tw-h.de.jpg	7_23	0	0
Kon02	1	77	spanisch-live.de_onlinekurse_index.php.jpg	3_27	0	0
Kon02	1	78	arts-outdoors.de_Shop_index.php.jpg	2_2	1	1
Kon02	1	79	bildung.at.jpg	3_1	1	0
Kon02	1	80	allianz-jobchecker.de_start.html.jpg	4_3	1	1
Kon02	1	81	das-energieportal.de.jpg	7_4	1	0
Kon02	1	82	einfach-teilhaben.de.jpg	7_8	1	1
Kon02	1	83	jobsintime.de.jpg	4_18	1	0
Kon02	1	84	acoon.de.jpg	10_2	0	0
Kon02	1	85	epubli.de.jpg	8_17	1	1
Kon02	1	86	jappy.de.jpg	9_10	1	0
Kon02	1	87	fender.de.jpg	8_18	1	1
Kon02	1	88	weiseundtreuner.de.jpg	8_30	1	1
Kon02	1	89	checkpoint-elearning.de.jpg	3_5	1	0
Kon02	1	90	boconcept.de.jpg	2_5	1	1
Kon02	1	91	soft-ware.net.jpg	1_24	0	0
Kon02	1	92	ds-ag.com.jpg	8_15	1	1
Kon02	1	93	lastfm.de.jpg	9_14	1	1
Kon02	1	94	raetselfieber.de.jpg	5_23	0	0
Kon02	1	95	fireball.de.jpg	10_15	0	0
Kon02	1	96	bellnet.de.jpg	10_6	0	0
Kon02	1	97	filezilla.de.jpg	1_9	0	0
Kon02	1	98	bertelsmann.de.jpg	8_5	1	1
Kon02	1	99	mister-wong.de.jpg	9_17	1	0
Kon02	1	100	infinion.de.jpg	8_22	0	0
Kon02	1	101	java.de.jpg	1_19	0	0
Kon02	1	102	das-gesundheitsportal.com.jpg	7_6	0	0
Kon02	1	103	downloads.de.jpg	1_8	0	0
Kon02	1	104	promiflash.de.jpg	5_20	0	1
Kon02	1	105	onmeda.de.jpg	7_18	1	0
Kon02	1	106	pcwelt.de.jpg	1_21	0	0
Kon02	1	107	regionale-jobsuche.de.jpg	4_25	0	0
Kon02	1	108	sap.de.jpg	8_26	1	1
Kon02	1	109	bildungsserver.de.jpg	3_3	1	0
Kon02	1	110	bayer.de.jpg	8_3	1	0
Kon02	1	111	rekruter.de.jpg	4_26	0	0
Kon02	1	112	netzeitung.de.jpg	6_14	0	0
Kon02	1	113	promipranger.de.jpg	5_21	0	0
Kon02	1	114	mathemathe.de.jpg	3_21	1	0
Kon02	1	115	deutschland.de.jpg	7_7	1	1
Kon02	1	116	webportal4u.de.jpg	7_27	0	1
Kon02	1	117	kreuzwort-raetsel.net.jpg	5_12	0	0
Kon02	1	118	jobware.de.jpg	4_21	1	0
Kon02	1	119	taz.de.jpg	6_28	1	1
Kon02	1	120	absolventa.de.jpg	4_2	1	0
Kon02	1	121	jobsuche.net.jpg	4_20	1	0
Kon02	1	122	flashgames.de.jpg	5_7	0	0
Kon02	1	123	myspace.de.jpg	9_19	1	1
Kon02	1	124	twitter.com.jpg	9_28	1	1
Kon02	1	125	gamesload.de.jpg	1_14	0	0
Kon02	1	126	englisch-lehrbuch.de.jpg	3_10	1	0
Kon02	1	127	spieleportal.de.jpg	1_27	0	0
Kon02	1	128	brothersoft.com.jpg	1_1	0	0
Kon02	1	129	news.de.jpg	6_15	0	0
Kon02	1	130	dmoz.de.jpg	10_9	0	0
Kon02	1	131	wikio.de.jpg	7_29	1	0
Kon02	1	132	one.de.jpg	2_23	0	0
Kon02	1	133	mirus.de_shop2.jpg	2_19	0	1
Kon02	1	134	shoppiwiki.de.jpg	9_22	0	0
Kon02	1	135	staufenbiel.de.jpg	4_28	1	0
Kon02	1	136	presseurop.eu_de.jpg	6_17	1	0
Kon02	1	137	download-software-kostenlos.de.jpg	1_4	0	0
Kon02	1	138	freizeitfreunde.de.jpg	5_8	0	0
Kon02	1	139	coachservice.com.jpg	8_8	1	1
Kon02	1	140	sprachenstudio.net.jpg	3_28	1	1
Kon02	1	141	typeset.de.jpg	8_28	1	0
Kon02	1	142	boing.de.jpg	8_7	0	0
Kon02	1	143	gibson.de.jpg	8_19	1	1
Kon02	1	144	fotocommunity.de.jpg	9_6	1	1
Kon02	1	145	jurawiki.de.jpg	9_12	0	0
Kon02	1	146	ihk.elearningspace.de.jpg	3_15	0	0
Kon02	1	147	hi5.com.jpg	9_7	0	0
Kon02	1	148	seekoo.de.jpg	10_25	0	0
Kon02	1	149	biokurs.de.jpg	3_4	0	0
Kon02	1	150	spirofrog.de.jpg	4_27	1	0
Kon03	1	1	boconcept.de.jpg	2_5	1	1
Kon03	1	2	das-filmportal.de.jpg	7_5	0	0
Kon03	1	3	coachservice.com.jpg	8_8	1	1
Kon03	1	4	fahrrad.de.jpg	2_13	0	0
Kon03	1	5	bing.de.jpg	10_8	1	1
Kon03	1	6	online-spanisch.com.jpg	3_23	1	0
Kon03	1	7	news.de.jpg	6_15	0	0
Kon03	1	8	jobrobot.de.jpg	4_15	0	0
Kon03	1	9	regionale-jobsuche.de.jpg	4_25	0	0
Kon03	1	10	fotocommunity.de.jpg	9_6	1	1
Kon03	1	11	taz.de.jpg	6_28	1	0
Kon03	1	12	piczo.de.jpg	9_21	1	1
Kon03	1	13	webportal4u.de.jpg	7_27	0	0
Kon03	1	14	staufenbiel.de.jpg	4_28	1	0
Kon03	1	15	latein-online.net.jpg	3_17	0	0
Kon03	1	16	joindiaspora.com.jpg	9_11	1	1
Kon03	1	17	englisch-lehrbuch.de.jpg	3_10	1	0
Kon03	1	18	spreeblick.com.jpg	9_25	1	1
Kon03	1	19	porsche.de.jpg	8_24	1	0
Kon03	1	20	jurawiki.de.jpg	9_12	0	0
Kon03	1	21	allianz-jobchecker.de_start.html.jpg	4_3	1	1
Kon03	1	22	kostenlose-kartenspiele.de.jpg	5_11	0	0
Kon03	1	23	netzeitung.de.jpg	6_14	0	0
Kon03	1	24	shoppiwiki.de.jpg	9_22	0	0
Kon03	1	25	boing.de.jpg	8_7	0	0
Kon03	1	26	raetselfieber.de.jpg	5_23	0	1
Kon03	1	27	boehmarchitektur.de.jpg	8_6	1	0
Kon03	1	28	mister-wong.de.jpg	9_17	1	0
Kon03	1	29	fireball.de.jpg	10_15	0	0
Kon03	1	30	dukasi.de.jpg	2_10	0	0
Kon03	1	31	twitter.com.jpg	9_28	1	1
Kon03	1	32	spanisch-live.de_onlinekurse_index.php.jpg	3_27	0	0
Kon03	1	33	deanguitars.de.jpg	8_12	1	0
Kon03	1	34	global-ethic-now.de.jpg	3_14	1	1
Kon03	1	35	java.de.jpg	1_19	0	0
Kon03	1	36	metager.de.jpg	10_21	0	0
Kon03	1	37	aol.de.jpg	7_1	0	0
Kon03	1	38	beiersdorf.de.jpg	8_4	1	1
Kon03	1	39	download-archiv.de.jpg	1_3	0	0
Kon03	1	40	myalbum.com.jpg	9_18	1	0
Kon03	1	41	freewarepage.de.jpg	1_13	0	0
Kon03	1	42	finanzen-nachrichten.com.jpg	6_4	0	1
Kon03	1	43	tageszeitung.info.jpg	6_27	1	0
Kon03	1	44	niedersachsen.de.jpg	7_16	1	0
Kon03	1	45	flashgames.de.jpg	5_7	0	0
Kon03	1	46	bildungsportal.sachsen.de.jpg	3_2	1	1
Kon03	1	47	brothersoft.com.jpg	1_1	0	1
Kon03	1	48	webportal24.de.jpg	7_28	0	0
Kon03	1	49	paukr.de.jpg	3_24	1	1
Kon03	1	50	wikio.de.jpg	7_29	1	0
Kon03	1	51	schottenland.de.jpg	10_24	0	0
Kon03	1	52	gratissoftware.de.jpg	1_17	0	0
Kon03	1	53	berufs-karriere.de.jpg	4_6	0	1
Kon03	1	54	artvoll.de.jpg	2_3	1	1
Kon03	1	55	bellnet.de.jpg	10_6	0	0
Kon03	1	56	filezilla.de.jpg	1_9	0	0
Kon03	1	57	jobware.de.jpg	4_21	1	0
Kon03	1	58	sap.de.jpg	8_26	1	0
Kon03	1	59	virtualuniversity.ch.jpg	3_30	0	0
Kon03	1	60	absolventa.de.jpg	4_2	1	0
Kon03	1	61	gamesplanet.com.jpg	1_15	0	0
Kon03	1	62	dhm.de_lemo_home.html.jpg	3_6	0	0
Kon03	1	63	epubli.de.jpg	8_17	1	1
Kon03	1	64	blog.de.jpg	9_2	1	0
Kon03	1	65	checkpoint-elearning.de.jpg	3_5	1	1
Kon03	1	66	metrogroup.de.jpg	8_23	1	0
Kon03	1	67	one.de.jpg	2_23	0	0
Kon03	1	68	onmeda.de.jpg	7_18	1	1
Kon03	1	69	pcwelt.de.jpg	1_21	0	0
Kon03	1	70	nonstopnews.de.jpg	6_16	0	0
Kon03	1	71	jobboerse.org.jpg	4_11	1	0
Kon03	1	72	monster.de.jpg	4_23	1	0
Kon03	1	73	promiflash.de.jpg	5_20	0	1
Kon03	1	74	bayer.de.jpg	8_3	1	0
Kon03	1	75	spirofrog.de.jpg	4_27	1	0
Kon03	1	76	vollversion.de.jpg	1_29	0	1
Kon03	1	77	weiseundtreuner.de.jpg	8_30	1	1
Kon03	1	78	das-energieportal.de.jpg	7_4	1	0
Kon03	1	79	myspass.de.jpg	5_13	0	0
Kon03	1	80	myspace.de.jpg	9_19	1	0
Kon03	1	81	soft-ware.net.jpg	1_24	0	0
Kon03	1	82	unterwegs.biz.jpg	2_29	1	0
Kon03	1	83	freizeitfreunde.de.jpg	5_8	0	0
Kon03	1	84	presseurop.eu_de.jpg	6_17	1	0
Kon03	1	85	spiele-zone.de.jpg	5_28	0	0
Kon03	1	86	jobsintime.de.jpg	4_18	1	1
Kon03	1	87	basf.de.jpg	8_2	1	1
Kon03	1	88	de.partypoker.com.jpg	5_4	1	1
Kon03	1	89	ecosia.org.jpg	10_10	1	1
Kon03	1	90	seekoo.de.jpg	10_25	0	0
Kon03	1	91	sharelook.de.jpg	10_26	0	0
Kon03	1	92	lsg.musin.de_geschichte.jpg	3_19	0	0
Kon03	1	93	franzoesisch-lernen-online.de.jpg	3_13	0	0
Kon03	1	94	goertz.de.jpg	2_14	1	1
Kon03	1	95	daimler.com_dccom_home_de.jpg	8_10	1	0
Kon03	1	96	steinberg.de.jpg	8_27	1	1
Kon03	1	97	ruhr-nachrichten.de.jpg	6_18	0	1
Kon03	1	98	kolibrishop.com.jpg	2_17	1	1
Kon03	1	99	freeware-base.de.jpg	1_10	0	0
Kon03	1	100	apollo7.de.jpg	10_4	0	0
Kon03	1	101	einfach-teilhaben.de.jpg	7_8	1	1
Kon03	1	102	arts-outdoors.de_Shop_index.php.jpg	2_2	1	1
Kon03	1	103	tw-h.de.jpg	7_23	0	0
Kon03	1	104	typeset.de.jpg	8_28	1	1
Kon03	1	105	baur.de.jpg	2_4	1	1
Kon03	1	106	deutschland.de.jpg	7_7	1	1
Kon03	1	107	instagr.am.jpg	9_9	1	1
Kon03	1	108	suchnase.de.jpg	10_27	0	0
Kon03	1	109	runterladen.de.jpg	1_22	0	0
Kon03	1	110	rekruter.de.jpg	4_26	0	0
Kon03	1	111	radsport-aktiv.de.jpg	7_20	0	0
Kon03	1	112	musiksuche.de.jpg	10_22	0	0
Kon03	1	113	promipranger.de.jpg	5_21	0	0
Kon03	1	114	wer-kennt-wen.de.jpg	9_29	1	1
Kon03	1	115	onlinegames.de.jpg	5_15	0	0
Kon03	1	116	biokurs.de.jpg	3_4	0	0
Kon03	1	117	fastguide.de.jpg	7_10	0	0
Kon03	1	118	mirus.de_shop2.jpg	2_19	0	0
Kon03	1	119	eads.com_eads_germany_de.html.jpg	8_16	1	1
Kon03	1	120	sprachenstudio.net.jpg	3_28	1	0
Kon03	1	121	mathemathe.de.jpg	3_21	1	0
Kon03	1	122	dmoz.de.jpg	10_9	0	0
Kon03	1	123	jobsuche.net.jpg	4_20	1	1
Kon03	1	124	gamesload.de.jpg	1_14	0	0
Kon03	1	125	gibson.de.jpg	8_19	1	1
Kon03	1	126	fender.de.jpg	8_18	1	1
Kon03	1	127	finest-jobs.com.jpg	4_7	0	0
Kon03	1	128	download-tipp.de.jpg	1_5	0	0
Kon03	1	129	n24.de.jpg	6_13	1	0
Kon03	1	130	pausenberger.com.jpg	7_19	0	0
Kon03	1	131	ds-ag.com.jpg	8_15	1	1
Kon03	1	132	opportuno.de.jpg	4_24	1	0
Kon03	1	133	flockshots.de.jpg	9_5	1	0
Kon03	1	134	ihk.elearningspace.de.jpg	3_15	0	0
Kon03	1	135	bertelsmann.de.jpg	8_5	1	0
Kon03	1	136	download-software-kostenlos.de.jpg	1_4	0	0
Kon03	1	137	jappy.de.jpg	9_10	1	0
Kon03	1	138	sportbild.bild.de.jpg	6_22	0	1
Kon03	1	139	backinjob.de.jpg	4_5	1	0
Kon03	1	140	kreuzwort-raetsel.net.jpg	5_12	0	0
Kon03	1	141	rewe-group.de.jpg	8_25	1	1
Kon03	1	142	bildung.at.jpg	3_1	1	1
Kon03	1	143	hi5.com.jpg	9_7	0	0
Kon03	1	144	lastfm.de.jpg	9_14	1	0
Kon03	1	145	acoon.de.jpg	10_2	0	0
Kon03	1	146	downloads.de.jpg	1_8	0	0
Kon03	1	147	infinion.de.jpg	8_22	0	0
Kon03	1	148	spieleportal.de.jpg	1_27	0	0
Kon03	1	149	bildungsserver.de.jpg	3_3	1	0
Kon03	1	150	das-gesundheitsportal.com.jpg	7_6	0	0
Kon04	1	1	das-energieportal.de.jpg	7_4	1	0
Kon04	1	2	piczo.de.jpg	9_21	1	1
Kon04	1	3	sap.de.jpg	8_26	1	1
Kon04	1	4	paukr.de.jpg	3_24	1	0
Kon04	1	5	checkpoint-elearning.de.jpg	3_5	1	0
Kon04	1	6	de.partypoker.com.jpg	5_4	1	1
Kon04	1	7	mirus.de_shop2.jpg	2_19	0	1
Kon04	1	8	boconcept.de.jpg	2_5	1	1
Kon04	1	9	deanguitars.de.jpg	8_12	1	1
Kon04	1	10	runterladen.de.jpg	1_22	0	0
Kon04	1	11	boehmarchitektur.de.jpg	8_6	1	1
Kon04	1	12	rewe-group.de.jpg	8_25	1	1
Kon04	1	13	finanzen-nachrichten.com.jpg	6_4	0	0
Kon04	1	14	webportal4u.de.jpg	7_27	0	0
Kon04	1	15	bildungsportal.sachsen.de.jpg	3_2	1	0
Kon04	1	16	acoon.de.jpg	10_2	0	0
Kon04	1	17	backinjob.de.jpg	4_5	1	0
Kon04	1	18	tageszeitung.info.jpg	6_27	1	1
Kon04	1	19	latein-online.net.jpg	3_17	0	0
Kon04	1	20	ihk.elearningspace.de.jpg	3_15	0	0
Kon04	1	21	beiersdorf.de.jpg	8_4	1	1
Kon04	1	22	dhm.de_lemo_home.html.jpg	3_6	0	0
Kon04	1	23	metrogroup.de.jpg	8_23	1	0
Kon04	1	24	downloads.de.jpg	1_8	0	0
Kon04	1	25	schottenland.de.jpg	10_24	0	0
Kon04	1	26	artvoll.de.jpg	2_3	1	1
Kon04	1	27	download-software-kostenlos.de.jpg	1_4	0	0
Kon04	1	28	flashgames.de.jpg	5_7	0	0
Kon04	1	29	java.de.jpg	1_19	0	0
Kon04	1	30	niedersachsen.de.jpg	7_16	1	0
Kon04	1	31	presseurop.eu_de.jpg	6_17	1	0
Kon04	1	32	news.de.jpg	6_15	0	0
Kon04	1	33	staufenbiel.de.jpg	4_28	1	0
Kon04	1	34	gratissoftware.de.jpg	1_17	0	0
Kon04	1	35	kreuzwort-raetsel.net.jpg	5_12	0	0
Kon04	1	36	netzeitung.de.jpg	6_14	0	0
Kon04	1	37	fahrrad.de.jpg	2_13	0	1
Kon04	1	38	bayer.de.jpg	8_3	1	1
Kon04	1	39	filezilla.de.jpg	1_9	0	0
Kon04	1	40	musiksuche.de.jpg	10_22	0	0
Kon04	1	41	instagr.am.jpg	9_9	1	1
Kon04	1	42	daimler.com_dccom_home_de.jpg	8_10	1	0
Kon04	1	43	einfach-teilhaben.de.jpg	7_8	1	1
Kon04	1	44	ds-ag.com.jpg	8_15	1	1
Kon04	1	45	lastfm.de.jpg	9_14	1	0
Kon04	1	46	jobsuche.net.jpg	4_20	1	0
Kon04	1	47	spirofrog.de.jpg	4_27	1	0
Kon04	1	48	spieleportal.de.jpg	1_27	0	0
Kon04	1	49	regionale-jobsuche.de.jpg	4_25	0	0
[truncated: 1,001 more rows]
