# Supplementary material for: Electrophysiological correlates of aesthetic processing of webpages: a comparison of experts and laypersons
Source: PeerJ. 2017 Jun 6;5:e3440. doi: 10.7717/peerj.3440 (PMC5463973; doi:10.7717/peerj.3440)
Supplement: Supplemental Information 1 — Grand averages for the individual participants [file peerj-05-3440-s001.zip › Logfiles/Exp01-Website.log]

Scenario - Evaluation Website
Logfile written - 07/19/2012 13:31:03

Subject	Trial	Event Type	Code	bild(str)	port_code(num)	aesthetik(num)	Time	TTime	Uncertainty	Duration	Uncertainty	ReqTime	ReqDur	Stim Type	Pair Index

Exp01	2	Picture	voodoo-it.de.jpg 1	voodoo-it.de.jpg	1		45405	34864	2	25079	3	34700	25000	other	0
Exp01	2	Response	1				88741	78200	2
Exp01	3	Picture	einfranzose.de.jpg 1	einfranzose.de.jpg	1		122557	33243	2	25079	3	33080	25000	other	0
Exp01	3	Response	1				190330	101016	2
Exp01	4	Picture	omster.de.jpg 1	omster.de.jpg	1		225872	35074	1	25078	3	34910	25000	other	0
Exp01	4	Response	1				268230	77432	1
Exp01	5	Picture	shortnews.de.jpg 1	shortnews.de.jpg	1		303773	35053	2	25079	4	34890	25000	other	0
Exp01	5	Response	1				339418	70698	2
Exp01	6	Picture	stayfriends.de.jpg 1	stayfriends.de.jpg	1		376093	36283	2	25079	3	36120	25000	other	0
Exp01	6	Response	1				410608	70798	1
Exp01	7	Picture	kununu.com.jpg 1	kununu.com.jpg	1		446997	36004	1	25078	3	35840	25000	other	0
Exp01	7	Response	1				484347	73354	1
Exp01	8	Picture	daswohnkonzept.com.jpg 1	daswohnkonzept.com.jpg	1		519650	34794	1	25078	3	34630	25000	other	0
Exp01	8	Response	2				560816	75960	2
Exp01	9	Picture	play89.de.jpg 1	play89.de.jpg	1		596135	34863	2	25079	4	34700	25000	other	0
Exp01	9	Response	2				636645	75373	2
Exp01	10	Picture	unitedlabels.com.jpg 1	unitedlabels.com.jpg	1		673454	36354	2	25079	3	36190	25000	other	0
Exp01	10	Response	2				717424	80324	2
Exp01	11	Picture	softwareload.de.jpg 1	softwareload.de.jpg	1		753856	35954	1	25079	2	35790	25000	other	0
Exp01	11	Response	1				791973	74071	2
Exp01	12	Pause					812481	20382		367996
Exp01	12	Resume					812481	20382
Exp01	13	Picture	deutschland.de.jpg 2	deutschland.de.jpg	2		926424	33883	2	25079	3	33720	25000	other	0
Exp01	13	Response	2				970601	78060	1
Exp01	14	Picture	spanisch-live.de_onlinekurse_index.php.jpg 1	spanisch-live.de_onlinekurse_index.php.jpg	1		1004410	33374	1	25078	3	33210	25000	other	0
Exp01	14	Response	1				1040030	68994	1
Exp01	15	Picture	gamesplanet.com.jpg 1	gamesplanet.com.jpg	1		1075146	34603	2	25079	4	34440	25000	other	0
Exp01	15	Response	1				1111529	70986	1
Exp01	32	Picture	opportuno.de.jpg 2	opportuno.de.jpg	2		1308769	35433	2	25079	3	35270	25000	other	0
Exp01	32	Response	2				1345247	71911	1
Exp01	33	Picture	suchnase.de.jpg 1	suchnase.de.jpg	1		1380923	35164	1	25078	3	35000	25000	other	0
Exp01	33	Response	2				1415156	69397	1
Exp01	34	Picture	runterladen.de.jpg 1	runterladen.de.jpg	1		1452159	36504	2	25079	3	36340	25000	other	0
Exp01	34	Response	1				1489545	73890	1
Exp01	35	Picture	dukasi.de.jpg 1	dukasi.de.jpg	1		1525479	35384	1	25078	3	35220	25000	other	0
Exp01	35	Response	1				1563294	73199	1
Exp01	36	Picture	jobware.de.jpg 2	jobware.de.jpg	2		1598715	34944	2	25079	3	34780	25000	other	0
Exp01	36	Response	2				1633353	69582	2
Exp01	37	Picture	filezilla.de.jpg 1	filezilla.de.jpg	1		1670202	36404	1	25078	3	36240	25000	other	0
Exp01	37	Response	2				1706143	72345	1
Exp01	38	Picture	porsche.de.jpg 2	porsche.de.jpg	2		1740439	33834	1	25078	3	33670	25000	other	0
Exp01	38	Response	2				1777331	70726	2
Exp01	39	Picture	brothersoft.com.jpg 1	brothersoft.com.jpg	1		1813925	36064	1	25078	3	35900	25000	other	0
Exp01	39	Response	1				1850441	72580	1
Exp01	40	Picture	fireball.de.jpg 1	fireball.de.jpg	1		1885078	34324	2	25079	3	34160	25000	other	0
Exp01	40	Response	2				1923380	72626	1
Exp01	41	Picture	wer-kennt-wen.de.jpg 2	wer-kennt-wen.de.jpg	2		1957481	33723	2	25079	3	33560	25000	other	0
Exp01	41	Response	1				1992969	69211	2
Exp01	42	Picture	kostenlose-kartenspiele.de.jpg 1	kostenlose-kartenspiele.de.jpg	1		2030634	37143	2	25079	3	36980	25000	other	0
Exp01	42	Response	1				2065279	71788	1
Exp01	43	Picture	boing.de.jpg 1	boing.de.jpg	1		2100955	35254	1	25078	2	35090	25000	other	0
Exp01	43	Response	1				2135348	69647	1
Exp01	44	Picture	download-archiv.de.jpg 1	download-archiv.de.jpg	1		2170108	34224	2	25079	3	34060	25000	other	0
Exp01	44	Response	1				2204617	68733	1
Exp01	45	Picture	gratissoftware.de.jpg 1	gratissoftware.de.jpg	1		2239429	34364	1	25078	3	34200	25000	other	0
Exp01	45	Response	1				2272596	67531	1
Exp01	62	Picture	metager.de.jpg 1	metager.de.jpg	1		2468302	34053	2	25079	3	33890	25000	other	0
Exp01	62	Response	1				2503444	69195	1
Exp01	63	Picture	artvoll.de.jpg 2	artvoll.de.jpg	2		2539622	35793	2	25079	3	35630	25000	other	0
Exp01	63	Response	2				2576383	72554	1
Exp01	64	Picture	bayer.de.jpg 2	bayer.de.jpg	2		2612692	35854	1	25079	2	35690	25000	other	0
Exp01	64	Response	2				2646772	69934	1
Exp01	65	Picture	promipranger.de.jpg 1	promipranger.de.jpg	1		2681346	34024	1	25079	2	33860	25000	other	0
Exp01	65	Response	1				2716201	68879	2
Exp01	66	Picture	einfach-teilhaben.de.jpg 2	einfach-teilhaben.de.jpg	2		2751583	34894	1	25078	3	34730	25000	other	0
Exp01	66	Response	2				2788191	71502	1
Exp01	67	Picture	lsg.musin.de_geschichte.jpg 1	lsg.musin.de_geschichte.jpg	1		2822653	33954	1	25078	3	33790	25000	other	0
Exp01	67	Response	1				2856170	67471	1
Exp01	68	Picture	raetselfieber.de.jpg 1	raetselfieber.de.jpg	1		2890973	34274	2	25079	3	34110	25000	other	0
Exp01	68	Response	1				2925599	68900	1
Exp01	69	Picture	ruhr-nachrichten.de.jpg 1	ruhr-nachrichten.de.jpg	1		2962543	36464	2	25079	3	36300	25000	other	0
Exp01	69	Response	1				2998068	71989	2
Exp01	70	Picture	freizeitfreunde.de.jpg 1	freizeitfreunde.de.jpg	1		3033113	34514	2	25079	3	34350	25000	other	0
Exp01	70	Response	1				3067177	68578	2
Exp01	71	Picture	boehmarchitektur.de.jpg 2	boehmarchitektur.de.jpg	2		3101351	33784	1	25078	3	33620	25000	other	0
Exp01	71	Response	2				3136446	68879	2
Exp01	72	Picture	mirus.de_shop2.jpg 1	mirus.de_shop2.jpg	1		3171588	34744	1	25078	2	34580	25000	other	0
Exp01	72	Response	2				3204266	67422	1
Exp01	73	Picture	jurawiki.de.jpg 1	jurawiki.de.jpg	1		3239325	34544	1	25078	3	34380	25000	other	0
Exp01	73	Response	1				3275455	70674	1
Exp01	74	Picture	daimler.com_dccom_home_de.jpg 2	daimler.com_dccom_home_de.jpg	2		3309978	34044	2	25079	3	33880	25000	other	0
Exp01	74	Response	2				3345844	69910	2
Exp01	75	Picture	boconcept.de.jpg 2	boconcept.de.jpg	2		3381715	35364	1	25078	3	35200	25000	other	0
Exp01	75	Response	2				3417993	71642	2
Exp01	76	Picture	radsport-aktiv.de.jpg 1	radsport-aktiv.de.jpg	1		3452118	33574	2	25079	3	33410	25000	other	0
Exp01	76	Response	1				3484863	66319	1
Exp01	90	Picture	basf.de.jpg 2	basf.de.jpg	2		3653414	37094	1	25079	2	36930	25000	other	0
Exp01	90	Response	2				3687701	71381	1
Exp01	91	Picture	finest-jobs.com.jpg 1	finest-jobs.com.jpg	1		3723234	35094	2	25079	3	34930	25000	other	0
Exp01	91	Response	1				3758410	70270	1
Exp01	92	Picture	das-gesundheitsportal.com.jpg 1	das-gesundheitsportal.com.jpg	1		3795970	37063	2	25079	4	36900	25000	other	0
Exp01	92	Response	1				3832479	73572	1
Exp01	93	Picture	unterwegs.biz.jpg 2	unterwegs.biz.jpg	2		3867457	34484	2	25079	3	34320	25000	other	0
Exp01	93	Response	2				3903018	70045	1
Exp01	94	Picture	spirofrog.de.jpg 2	spirofrog.de.jpg	2		3938027	34514	2	25079	3	34350	25000	other	0
Exp01	94	Response	1				3972447	68934	2
Exp01	95	Picture	one.de.jpg 1	one.de.jpg	1		4006515	33524	1	25078	2	33360	25000	other	0
Exp01	95	Response	1				4042677	69686	1
Exp01	96	Picture	das-filmportal.de.jpg 1	das-filmportal.de.jpg	1		4076335	33184	1	25078	3	33020	25000	other	0
Exp01	96	Response	1				4110186	67035	1
Exp01	97	Picture	sharelook.de.jpg 1	sharelook.de.jpg	1		4144155	33493	2	25079	3	33330	25000	other	0
Exp01	97	Response	1				4180095	69433	1
Exp01	98	Picture	dhm.de_lemo_home.html.jpg 1	dhm.de_lemo_home.html.jpg	1		4213892	33484	2	25079	3	33320	25000	other	0
Exp01	98	Response	2				4248244	67836	2
Exp01	99	Picture	metrogroup.de.jpg 2	metrogroup.de.jpg	2		4284629	35974	2	25079	3	35810	25000	other	0
Exp01	99	Response	1				4318943	70288	2
Exp01	100	Picture	n24.de.jpg 2	n24.de.jpg	2		4354533	35074	1	25078	3	34910	25000	other	0
Exp01	100	Response	2				4390933	71474	1
Exp01	101	Picture	musiksuche.de.jpg 1	musiksuche.de.jpg	1		4427102	35843	2	25079	4	35680	25000	other	0
Exp01	101	Response	1				4459882	68623	1
Exp01	102	Picture	steinberg.de.jpg 2	steinberg.de.jpg	2		4495340	35034	1	25078	3	34870	25000	other	0
Exp01	102	Response	2				4531711	71405	2
Exp01	103	Picture	bellnet.de.jpg 1	bellnet.de.jpg	1		4565827	33624	1	25078	3	33460	25000	other	0
Exp01	103	Response	1				4600490	68287	2
Exp01	119	Picture	mister-wong.de.jpg 2	mister-wong.de.jpg	2		4786785	34674	2	25079	3	34510	25000	other	0
Exp01	119	Response	2				4823978	71867	1
Exp01	120	Picture	spieleportal.de.jpg 1	spieleportal.de.jpg	1		4861438	36914	1	25079	2	36750	25000	other	0
Exp01	120	Response	1				4899477	74953	1
Exp01	121	Picture	piczo.de.jpg 2	piczo.de.jpg	2		4936090	36073	2	25079	4	35910	25000	other	0
Exp01	121	Response	2				4976266	76249	2
Exp01	122	Picture	virtualuniversity.ch.jpg 1	virtualuniversity.ch.jpg	1		5013409	36633	2	25079	3	36470	25000	other	0
Exp01	122	Response	1				5051616	74840	1
Exp01	123	Picture	pcwelt.de.jpg 1	pcwelt.de.jpg	1		5088062	35954	2	25079	3	35790	25000	other	0
Exp01	123	Response	2				5129355	77247	1
Exp01	242	Picture	freeware-base.de.jpg 1	freeware-base.de.jpg	1		6355158	35633	2	25079	3	35470	25000	other	0
Exp01	242	Response	1				6390090	70565	2
Exp01	243	Picture	das-energieportal.de.jpg 2	das-energieportal.de.jpg	2		6424479	33864	1	25078	3	33700	25000	other	0
Exp01	243	Response	2				6460160	69545	1
Exp01	244	Picture	onmeda.de.jpg 2	onmeda.de.jpg	2		6496549	35984	1	25078	3	35820	25000	other	0
Exp01	244	Response	1				6530219	69654	1
Exp01	245	Picture	bildung.at.jpg 2	bildung.at.jpg	2		6565952	35283	2	25079	3	35120	25000	other	0
Exp01	245	Response	1				6600448	69779	2
Exp01	246	Picture	blog.de.jpg 2	blog.de.jpg	2		6634106	33204	2	25079	3	33040	25000	other	0
Exp01	246	Response	1				6669077	68175	2
Exp01	247	Picture	rekruter.de.jpg 1	rekruter.de.jpg	1		6704177	34614	1	25078	2	34450	25000	other	0
Exp01	247	Response	1				6737707	68144	1
Exp01	248	Picture	biokurs.de.jpg 1	biokurs.de.jpg	1		6773997	35864	1	25078	3	35700	25000	other	0
Exp01	248	Response	1				6806976	68843	1
Exp01	249	Picture	deanguitars.de.jpg 2	deanguitars.de.jpg	2		6843817	36394	1	25079	2	36230	25000	other	0
Exp01	249	Response	1				6877995	70572	2
Exp01	250	Picture	webportal24.de.jpg 1	webportal24.de.jpg	1		6912304	33864	2	25079	3	33700	25000	other	0
Exp01	250	Response	1				6948705	70265	1
Exp01	251	Picture	apollo7.de.jpg 1	apollo7.de.jpg	1		6986207	37044	1	25079	2	36880	25000	other	0
Exp01	251	Response	1				7021014	71851	1
Exp01	252	Picture	seekoo.de.jpg 1	seekoo.de.jpg	1		7057944	36484	1	25078	3	36320	25000	other	0
Exp01	252	Response	1				7093643	72183	1
Exp01	253	Picture	twitter.com.jpg 2	twitter.com.jpg	2		7127347	33214	2	25079	3	33050	25000	other	0
Exp01	253	Response	2				7163062	68929	1
Exp01	254	Picture	niedersachsen.de.jpg 2	niedersachsen.de.jpg	2		7198751	35204	1	25078	3	35040	25000	other	0
Exp01	254	Response	2				7232011	68464	2
Exp01	255	Picture	gibson.de.jpg 2	gibson.de.jpg	2		7266821	34414	2	25079	3	34250	25000	other	0
Exp01	255	Response	2				7300480	68073	2
Exp01	270	Picture	pausenberger.com.jpg 1	pausenberger.com.jpg	1		7475615	33473	2	25079	4	33310	25000	other	0
Exp01	270	Response	1				7509568	67426	2
Exp01	271	Picture	monster.de.jpg 2	monster.de.jpg	2		7545686	35654	1	25078	3	35490	25000	other	0
Exp01	271	Response	2				7579307	69275	2
Exp01	272	Picture	fastguide.de.jpg 1	fastguide.de.jpg	1		7616256	36494	1	25079	2	36330	25000	other	0
Exp01	272	Response	1				7651137	71375	1
Exp01	273	Picture	absolventa.de.jpg 2	absolventa.de.jpg	2		7685909	34303	2	25079	3	34140	25000	other	0
Exp01	273	Response	2				7719606	68000	1
Exp01	274	Picture	typeset.de.jpg 2	typeset.de.jpg	2		7757146	37084	1	25079	2	36920	25000	other	0
Exp01	274	Response	1				7793675	73613	1
Exp01	275	Picture	englisch-lehrbuch.de.jpg 2	englisch-lehrbuch.de.jpg	2		7828799	34693	2	25079	3	34530	25000	other	0
Exp01	275	Response	2				7865654	71548	2
Exp01	276	Picture	wikio.de.jpg 2	wikio.de.jpg	2		7901702	35583	2	25079	3	35420	25000	other	0
Exp01	276	Response	1				7935404	69285	1
Exp01	277	Picture	backinjob.de.jpg 2	backinjob.de.jpg	2		7972189	36254	2	25079	3	36090	25000	other	0
Exp01	277	Response	1				8006113	70178	1
Exp01	278	Picture	instagr.am.jpg 2	instagr.am.jpg	2		8040593	34074	2	25079	3	33910	25000	other	0
Exp01	278	Response	2				8075222	68703	1
Exp01	279	Picture	downloads.de.jpg 1	downloads.de.jpg	1		8112080	36314	1	25078	3	36150	25000	other	0
Exp01	279	Response	1				8206560	130794	2
Exp01	280	Picture	regionale-jobsuche.de.jpg 1	regionale-jobsuche.de.jpg	1		8241639	34624	1	25079	2	34460	25000	other	0
Exp01	280	Response	1				8277100	70085	1
Exp01	281	Picture	schottenland.de.jpg 1	schottenland.de.jpg	1		8314292	36714	1	25079	2	36550	25000	other	0
Exp01	281	Response	1				8351649	74071	1
Exp01	282	Picture	lastfm.de.jpg 2	lastfm.de.jpg	2		8386695	34644	2	25079	3	34480	25000	other	0
Exp01	282	Response	2				8421398	69347	1
Exp01	283	Picture	news.de.jpg 1	news.de.jpg	1		8456682	34814	1	25000	81	34650	25000	other	0
Exp01	283	Response	1				8494187	72319	2
Exp01	299	Picture	gamesload.de.jpg 1	gamesload.de.jpg	1		8681307	35434	1	25078	3	35270	25000	other	0
Exp01	299	Response	1				8716225	70352	1
Exp01	300	Picture	fahrrad.de.jpg 1	fahrrad.de.jpg	1		8750794	34044	1	25078	3	33880	25000	other	0
Exp01	300	Response	1				8784694	67944	1
Exp01	301	Picture	fotocommunity.de.jpg 2	fotocommunity.de.jpg	2		8821030	35873	2	25079	4	35710	25000	other	0
Exp01	301	Response	2				8854433	69276	2
Exp01	302	Picture	ecosia.org.jpg 2	ecosia.org.jpg	2		8890018	35174	1	25078	3	35010	25000	other	0
Exp01	302	Response	2				8923542	68698	2
Exp01	303	Picture	kreuzwort-raetsel.net.jpg 1	kreuzwort-raetsel.net.jpg	1		8957755	33734	1	25079	2	33570	25000	other	0
Exp01	303	Response	1				8991212	67191	1
Exp01	304	Picture	infinion.de.jpg 1	infinion.de.jpg	1		9028492	36914	1	25078	3	36750	25000	other	0
Exp01	304	Response	1				9063361	71783	1
Exp01	305	Picture	jobsuche.net.jpg 2	jobsuche.net.jpg	2		9099645	35774	1	25079	2	35610	25000	other	0
Exp01	305	Response	2				9132470	68599	2
Exp01	306	Picture	onlinegames.de.jpg 1	onlinegames.de.jpg	1		9168715	35743	2	25079	3	35580	25000	other	0
Exp01	306	Response	1				9205089	72117	2
Exp01	307	Picture	eads.com_eads_germany_de.html.jpg 2	eads.com_eads_germany_de.html.jpg	2		9240369	34844	1	25078	3	34680	25000	other	0
Exp01	307	Response	2				9275639	70114	1
Exp01	308	Picture	presseurop.eu_de.jpg 2	presseurop.eu_de.jpg	2		9309856	33794	1	25078	3	33630	25000	other	0
Exp01	308	Response	2				9345548	69486	1
Exp01	309	Picture	latein-online.net.jpg 1	latein-online.net.jpg	1		9381259	35274	1	25079	2	35110	25000	other	0
Exp01	309	Response	1				9413857	67872	1
Exp01	310	Picture	bildungsportal.sachsen.de.jpg 2	bildungsportal.sachsen.de.jpg	2		9448413	34134	2	25079	3	33970	25000	other	0
Exp01	310	Response	2				9482326	68047	2
Exp01	311	Picture	freewarepage.de.jpg 1	freewarepage.de.jpg	1		9516650	33874	2	25079	3	33710	25000	other	0
Exp01	311	Response	1				9551105	68329	2
Exp01	312	Picture	tw-h.de.jpg 1	tw-h.de.jpg	1		9587387	35804	1	25079	2	35640	25000	other	0
Exp01	312	Response	1				9621815	70232	1
Exp01	313	Picture	paukr.de.jpg 2	paukr.de.jpg	2		9658457	36224	2	25079	3	36060	25000	other	0
Exp01	313	Response	1				9691884	69651	1
Exp01	328	Picture	flockshots.de.jpg 2	flockshots.de.jpg	2		9866668	33204	2	25079	3	33040	25000	other	0
Exp01	328	Response	1				9900002	66538	1
Exp01	329	Picture	joindiaspora.com.jpg 2	joindiaspora.com.jpg	2		9934322	33944	2	25079	3	33780	25000	other	0
Exp01	329	Response	2				9969751	69373	1
Exp01	330	Picture	goertz.de.jpg 2	goertz.de.jpg	2		10007309	37074	1	25078	3	36910	25000	other	0
Exp01	330	Response	2				10040460	70225	2
Exp01	331	Picture	myspace.de.jpg 2	myspace.de.jpg	2		10075213	34264	1	25078	3	34100	25000	other	0
Exp01	331	Response	2				10108289	67340	2
Exp01	332	Picture	franzoesisch-lernen-online.de.jpg 1	franzoesisch-lernen-online.de.jpg	1		10144366	35614	2	25079	3	35450	25000	other	0
Exp01	332	Response	1				10178199	69447	1
Exp01	333	Picture	spiele-zone.de.jpg 1	spiele-zone.de.jpg	1		10214770	36024	1	25078	3	35860	25000	other	0
Exp01	333	Response	1				10253058	74312	1
Exp01	334	Picture	myspass.de.jpg 1	myspass.de.jpg	1		10287756	34224	2	25079	3	34060	25000	other	0
Exp01	334	Response	1				10318647	65115	1
Exp01	335	Picture	myalbum.com.jpg 2	myalbum.com.jpg	2		10352744	33724	1	25079	2	33560	25000	other	0
Exp01	335	Response	1				10389676	70656	2
Exp01	336	Picture	vollversion.de.jpg 1	vollversion.de.jpg	1		10425564	35444	1	25078	3	35280	25000	other	0
Exp01	336	Response	1				10459746	69626	1
Exp01	337	Picture	ihk.elearningspace.de.jpg 1	ihk.elearningspace.de.jpg	1		10494301	34054	1	25078	3	33890	25000	other	0
Exp01	337	Response	1				10526615	66368	1
Exp01	338	Picture	dmoz.de.jpg 1	dmoz.de.jpg	1		10563538	36574	1	25078	3	36410	25000	other	0
Exp01	338	Response	1				10596354	69390	1
Exp01	339	Picture	nonstopnews.de.jpg 1	nonstopnews.de.jpg	1		10631025	34184	2	25079	3	34020	25000	other	0
Exp01	339	Response	1				10664503	67662	2
Exp01	340	Picture	soft-ware.net.jpg 1	soft-ware.net.jpg	1		10702012	36984	1	25079	2	36820	25000	other	0
Exp01	340	Response	1				10736172	71144	2
Exp01	341	Picture	java.de.jpg 1	java.de.jpg	1		10771582	34893	2	25079	3	34730	25000	other	0
Exp01	341	Response	2				10804162	67473	1
Exp01	342	Picture	allianz-jobchecker.de_start.html.jpg 2	allianz-jobchecker.de_start.html.jpg	2		10841319	36794	2	25079	3	36630	25000	other	0
Exp01	342	Response	2				10874551	70026	1
Exp01	343	Picture	shoppiwiki.de.jpg 1	shoppiwiki.de.jpg	1		10911223	36244	1	25078	3	36080	25000	other	0
Exp01	343	Response	1				10945420	70441	2
Exp01	360	Picture	berufs-karriere.de.jpg 1	berufs-karriere.de.jpg	1		11140347	33224	1	25078	3	33060	25000	other	0
Exp01	360	Response	1				11174018	66895	1
Exp01	361	Picture	bing.de.jpg 2	bing.de.jpg	2		11208501	33984	1	25078	3	33820	25000	other	0
Exp01	361	Response	2				11241997	67480	1
Exp01	362	Picture	online-spanisch.com.jpg 2	online-spanisch.com.jpg	2		11275655	33224	1	25078	3	33060	25000	other	0
Exp01	362	Response	1				11308226	65795	1
Exp01	363	Picture	bildungsserver.de.jpg 2	bildungsserver.de.jpg	2		11345392	36774	1	25078	3	36610	25000	other	0
Exp01	363	Response	1				11378776	70158	1
Exp01	364	Picture	jobrobot.de.jpg 1	jobrobot.de.jpg	1		11416212	36944	1	25078	3	36780	25000	other	0
Exp01	364	Response	1				11452364	73096	2
Exp01	365	Picture	global-ethic-now.de.jpg 2	global-ethic-now.de.jpg	2		11487199	34424	1	25078	2	34260	25000	other	0
Exp01	365	Response	2				11521474	68699	1
Exp01	366	Picture	fender.de.jpg 2	fender.de.jpg	2		11556269	34304	1	25079	2	34140	25000	other	0
Exp01	366	Response	2				11589933	67968	1
Exp01	459	Picture	promiflash.de.jpg 1	promiflash.de.jpg	1		12554499	36734	1	25078	3	36570	25000	other	0
Exp01	459	Response	1				12587672	69907	1
Exp01	460	Picture	tageszeitung.info.jpg 2	tageszeitung.info.jpg	2		12621403	33224	1	25079	2	33060	25000	other	0
Exp01	460	Response	2				12656141	67962	2
Exp01	461	Picture	finanzen-nachrichten.com.jpg 1	finanzen-nachrichten.com.jpg	1		12693056	36384	2	25079	3	36220	25000	other	0
Exp01	461	Response	1				12723811	67139	1
Exp01	462	Picture	spreeblick.com.jpg 2	spreeblick.com.jpg	2		12761127	36824	1	25078	3	36660	25000	other	0
Exp01	462	Response	2				12795320	71017	1
Exp01	463	Picture	download-software-kostenlos.de.jpg 1	download-software-kostenlos.de.jpg	1		12829281	33514	1	25078	3	33350	25000	other	0
Exp01	463	Response	1				12865549	69782	1
Exp01	464	Picture	checkpoint-elearning.de.jpg 2	checkpoint-elearning.de.jpg	2		12901267	35213	2	25079	3	35050	25000	other	0
Exp01	464	Response	2				12934008	67954	1
Exp01	465	Picture	staufenbiel.de.jpg 2	staufenbiel.de.jpg	2		12971504	37004	2	25079	3	36840	25000	other	0
Exp01	465	Response	2				13011117	76617	2
Exp01	466	Picture	sportbild.bild.de.jpg 1	sportbild.bild.de.jpg	1		13048240	36624	1	25078	3	36460	25000	other	0
Exp01	466	Response	1				13082947	71331	1
Exp01	467	Picture	weiseundtreuner.de.jpg 2	weiseundtreuner.de.jpg	2		13119227	35924	1	25078	3	35760	25000	other	0
Exp01	467	Response	2				13153336	70033	1
Exp01	468	Picture	taz.de.jpg 2	taz.de.jpg	2		13187131	33264	1	25078	3	33100	25000	other	0
Exp01	468	Response	1				13221155	67288	1
Exp01	469	Picture	kolibrishop.com.jpg 2	kolibrishop.com.jpg	2		13255035	33414	1	25078	2	33250	25000	other	0
Exp01	469	Response	2				13294584	72963	2
Exp01	470	Picture	download-tipp.de.jpg 1	download-tipp.de.jpg	1		13329271	34234	1	25078	3	34070	25000	other	0
Exp01	470	Response	1				13362734	67697	1
Exp01	471	Picture	epubli.de.jpg 2	epubli.de.jpg	2		13397675	34524	1	25078	2	34360	25000	other	0
Exp01	471	Response	2				13430883	67732	1
Exp01	472	Picture	jobboerse.org.jpg 2	jobboerse.org.jpg	2		13465495	34184	2	25079	3	34020	25000	other	0
Exp01	472	Response	2				13498872	67561	1
Exp01	485	Picture	jobsintime.de.jpg 2	jobsintime.de.jpg	2		13655376	35074	2	25079	3	34910	25000	other	0
Exp01	485	Response	2				13687950	67648	1
Exp01	486	Picture	bertelsmann.de.jpg 2	bertelsmann.de.jpg	2		13725363	36964	2	25079	3	36800	25000	other	0
Exp01	486	Response	2				13759139	70740	1
Exp01	487	Picture	de.partypoker.com.jpg 2	de.partypoker.com.jpg	2		13793350	33703	2	25079	4	33540	25000	other	0
Exp01	487	Response	1				13826968	67321	2
Exp01	488	Picture	beiersdorf.de.jpg 2	beiersdorf.de.jpg	2		13861088	33604	1	25078	3	33440	25000	other	0
Exp01	488	Response	2				13895278	67794	1
Exp01	489	Picture	webportal4u.de.jpg 1	webportal4u.de.jpg	1		13931491	35804	2	25079	3	35640	25000	other	0
Exp01	489	Response	1				13963107	67420	1
Exp01	490	Picture	hi5.com.jpg 1	hi5.com.jpg	1		13996896	33374	1	25078	3	33210	25000	other	0
Exp01	490	Response	1				14030616	67094	1
Exp01	491	Picture	rewe-group.de.jpg 2	rewe-group.de.jpg	2		14067299	36224	2	25079	3	36060	25000	other	0
Exp01	491	Response	2				14102275	71200	2
Exp01	492	Picture	sap.de.jpg 2	sap.de.jpg	2		14136036	33323	2	25079	3	33160	25000	other	0
Exp01	492	Response	2				14172345	69632	1
Exp01	493	Picture	arts-outdoors.de_Shop_index.php.jpg 2	arts-outdoors.de_Shop_index.php.jpg	2		14208773	35874	1	25078	3	35710	25000	other	0
Exp01	493	Response	1				14243854	70955	1
Exp01	494	Picture	aol.de.jpg 1	aol.de.jpg	1		14277927	33494	1	25078	2	33330	25000	other	0
Exp01	494	Response	1				14311523	67090	1
Exp01	495	Picture	sprachenstudio.net.jpg 2	sprachenstudio.net.jpg	2		14345581	33714	1	25078	3	33550	25000	other	0
Exp01	495	Response	2				14378712	66845	1
Exp01	496	Picture	acoon.de.jpg 1	acoon.de.jpg	1		14414984	35944	2	25079	3	35780	25000	other	0
Exp01	496	Response	2				14449251	70211	2
Exp01	497	Picture	jappy.de.jpg 2	jappy.de.jpg	2		14483638	33351	1	25079	2	33230	25000	other	0
Exp01	497	Response	1				14518681	68394	1
Exp01	498	Picture	flashgames.de.jpg 1	flashgames.de.jpg	1		14552708	33453	2	25079	4	33290	25000	other	0
Exp01	498	Response	1				14587150	67895	1
Exp01	514	Picture	baur.de.jpg 2	baur.de.jpg	2		14774000	35213	2	25079	3	35050	25000	other	0
Exp01	514	Response	1				14809667	70880	2
Exp01	515	Picture	netzeitung.de.jpg 1	netzeitung.de.jpg	1		14844404	34204	1	25079	2	34040	25000	other	0
Exp01	515	Response	1				14877976	67776	2
Exp01	516	Picture	mathemathe.de.jpg 2	mathemathe.de.jpg	2		14914641	36284	1	25078	3	36120	25000	other	0
Exp01	516	Response	1				14948526	70169	1
Exp01	517	Picture	ds-ag.com.jpg 2	ds-ag.com.jpg	2		14984128	35254	1	25078	3	35090	25000	other	0
Exp01	517	Response	2				15019235	70361	1
Exp01	518	Picture	coachservice.com.jpg 2	coachservice.com.jpg	2		15053865	34254	1	25078	3	34090	25000	other	0
Exp01	518	Response	2				15089134	69523	2
