# Supplementary material for: Electrophysiological correlates of aesthetic processing of webpages: a comparison of experts and laypersons
Source: PeerJ. 2017 Jun 6;5:e3440. doi: 10.7717/peerj.3440 (PMC5463973; doi:10.7717/peerj.3440)
Supplement: Supplemental Information 1 — Grand averages for the individual participants [file peerj-05-3440-s001.zip › Logfiles/Exp02-Website.log]

Scenario - Evaluation Website
Logfile written - 07/19/2012 11:13:05

Subject	Trial	Event Type	Code	bild(str)	port_code(num)	aesthetik(num)	Time	TTime	Uncertainty	Duration	Uncertainty	ReqTime	ReqDur	Stim Type	Pair Index

Exp02	2	Picture	omster.de.jpg 1	omster.de.jpg	1		45489	34694	1	25078	3	34530	25000	other	0
Exp02	2	Response	1				139683	128888	1
Exp02	3	Picture	shortnews.de.jpg 1	shortnews.de.jpg	1		173715	33244	1	25078	3	33080	25000	other	0
Exp02	3	Response	1				212952	72481	1
Exp02	4	Picture	unitedlabels.com.jpg 1	unitedlabels.com.jpg	1		250534	36914	1	25078	3	36750	25000	other	0
Exp02	4	Response	1				286701	73081	1
Exp02	5	Picture	play89.de.jpg 1	play89.de.jpg	1		322104	34724	1	25078	3	34560	25000	other	0
Exp02	5	Response	1				356120	68740	2
Exp02	6	Picture	daswohnkonzept.com.jpg 1	daswohnkonzept.com.jpg	1		390757	33903	2	25079	3	33740	25000	other	0
Exp02	6	Response	1				425550	68696	1
Exp02	7	Picture	einfranzose.de.jpg 1	einfranzose.de.jpg	1		460411	34034	1	25079	2	33870	25000	other	0
Exp02	7	Response	1				494979	68602	1
Exp02	8	Picture	softwareload.de.jpg 1	softwareload.de.jpg	1		531981	36274	2	25079	3	36110	25000	other	0
Exp02	8	Response	1				565368	69661	1
Exp02	9	Picture	kununu.com.jpg 1	kununu.com.jpg	1		599968	34004	2	25079	3	33840	25000	other	0
Exp02	9	Response	2				638467	72503	1
Exp02	10	Picture	stayfriends.de.jpg 1	stayfriends.de.jpg	1		673038	33954	1	25079	2	33790	25000	other	0
Exp02	10	Response	1				707256	68172	2
Exp02	11	Picture	voodoo-it.de.jpg 1	voodoo-it.de.jpg	1		743025	35114	1	25079	2	34950	25000	other	0
Exp02	11	Response	2				777486	69575	1
Exp02	12	Pause					800673	23071		514555
Exp02	12	Resume					800673	23071
Exp02	13	Picture	filezilla.de.jpg 1	filezilla.de.jpg	1		914925	36664	1	25078	2	36500	25000	other	0
Exp02	13	Response	1				950003	71742	1
Exp02	14	Picture	fotocommunity.de.jpg 2	fotocommunity.de.jpg	2		984245	33294	1	25078	3	33130	25000	other	0
Exp02	14	Response	2				1019112	68161	1
Exp02	29	Picture	latein-online.net.jpg 1	latein-online.net.jpg	1		1195289	34404	1	25078	3	34240	25000	other	0
Exp02	29	Response	2				1229949	69064	2
Exp02	30	Picture	allianz-jobchecker.de_start.html.jpg 2	allianz-jobchecker.de_start.html.jpg	2		1265025	34423	2	25079	4	34260	25000	other	0
Exp02	30	Response	2				1300179	69577	1
Exp02	31	Picture	onlinegames.de.jpg 1	onlinegames.de.jpg	1		1337595	36563	2	25079	3	36400	25000	other	0
Exp02	31	Response	1				1370728	69696	1
Exp02	32	Picture	dhm.de_lemo_home.html.jpg 1	dhm.de_lemo_home.html.jpg	1		1406666	35434	1	25078	3	35270	25000	other	0
Exp02	32	Response	1				1439677	68445	2
Exp02	33	Picture	webportal24.de.jpg 1	webportal24.de.jpg	1		1475153	34674	1	25079	2	34510	25000	other	0
Exp02	33	Response	1				1507826	67347	2
Exp02	34	Picture	einfach-teilhaben.de.jpg 2	einfach-teilhaben.de.jpg	2		1543723	35093	2	25079	3	34930	25000	other	0
Exp02	34	Response	2				1577256	68626	1
Exp02	35	Picture	download-tipp.de.jpg 1	download-tipp.de.jpg	1		1611794	33834	1	25079	2	33670	25000	other	0
Exp02	35	Response	1				1644115	66155	1
Exp02	36	Picture	shoppiwiki.de.jpg 1	shoppiwiki.de.jpg	1		1681114	36373	2	25079	3	36210	25000	other	0
Exp02	36	Response	1				1713704	68963	2
Exp02	37	Picture	rekruter.de.jpg 1	rekruter.de.jpg	1		1751185	36744	1	25078	3	36580	25000	other	0
Exp02	37	Response	1				1784094	69653	1
Exp02	38	Picture	download-archiv.de.jpg 1	download-archiv.de.jpg	1		1818755	33863	2	25079	3	33700	25000	other	0
Exp02	38	Response	1				1851603	66711	1
Exp02	39	Picture	fireball.de.jpg 1	fireball.de.jpg	1		1886159	33993	2	25079	3	33830	25000	other	0
Exp02	39	Response	2				1918952	66786	1
Exp02	40	Picture	jobrobot.de.jpg 1	jobrobot.de.jpg	1		1954230	34524	1	25079	2	34360	25000	other	0
Exp02	40	Response	1				1987091	67385	2
Exp02	41	Picture	absolventa.de.jpg 2	absolventa.de.jpg	2		2022301	34774	1	25078	2	34610	25000	other	0
Exp02	41	Response	2				2054920	67393	2
Exp02	42	Picture	monster.de.jpg 2	monster.de.jpg	2		2090704	34773	2	25079	3	34610	25000	other	0
Exp02	42	Response	2				2123710	67779	1
Exp02	43	Picture	sprachenstudio.net.jpg 2	sprachenstudio.net.jpg	2		2161191	36974	2	25079	3	36810	25000	other	0
Exp02	43	Response	2				2194099	69882	1
Exp02	59	Picture	myspace.de.jpg 2	myspace.de.jpg	2		2381233	35223	2	25079	3	35060	25000	other	0
Exp02	59	Response	2				2414057	68047	1
Exp02	60	Picture	soft-ware.net.jpg 1	soft-ware.net.jpg	1		2451803	37053	2	25079	3	36890	25000	other	0
Exp02	60	Response	1				2484446	69696	1
Exp02	61	Picture	ecosia.org.jpg 2	ecosia.org.jpg	2		2518791	33594	1	25079	2	33430	25000	other	0
Exp02	61	Response	1				2550995	65798	1
Exp02	62	Picture	boconcept.de.jpg 2	boconcept.de.jpg	2		2586945	35144	1	25078	3	34980	25000	other	0
Exp02	62	Response	2				2624584	72783	1
Exp02	63	Picture	jobboerse.org.jpg 2	jobboerse.org.jpg	2		2661264	36003	2	25079	3	35840	25000	other	0
Exp02	63	Response	1				2695284	70023	1
Exp02	64	Picture	myspass.de.jpg 1	myspass.de.jpg	1		2729418	33444	2	25079	3	33280	25000	other	0
Exp02	64	Response	2				2763112	67138	2
Exp02	65	Picture	gratissoftware.de.jpg 1	gratissoftware.de.jpg	1		2798989	35204	1	25078	3	35040	25000	other	0
Exp02	65	Response	1				2831422	67637	1
Exp02	66	Picture	opportuno.de.jpg 2	opportuno.de.jpg	2		2867976	35914	1	25078	3	35750	25000	other	0
Exp02	66	Response	1				2899891	67829	1
Exp02	67	Picture	finest-jobs.com.jpg 1	finest-jobs.com.jpg	1		2935546	34993	2	25079	3	34830	25000	other	0
Exp02	67	Response	1				2967880	67327	2
Exp02	68	Picture	musiksuche.de.jpg 1	musiksuche.de.jpg	1		3002950	34503	2	25079	3	34340	25000	other	0
Exp02	68	Response	1				3034899	66452	2
Exp02	69	Picture	deanguitars.de.jpg 2	deanguitars.de.jpg	2		3070354	34833	2	25079	3	34670	25000	other	0
Exp02	69	Response	1				3104329	68808	1
Exp02	70	Picture	apollo7.de.jpg 1	apollo7.de.jpg	1		3140341	35333	2	25079	3	35170	25000	other	0
Exp02	70	Response	1				3172958	67950	1
Exp02	71	Picture	radsport-aktiv.de.jpg 1	radsport-aktiv.de.jpg	1		3209245	35444	2	25079	3	35280	25000	other	0
Exp02	71	Response	1				3241907	68106	2
Exp02	72	Picture	franzoesisch-lernen-online.de.jpg 1	franzoesisch-lernen-online.de.jpg	1		3278899	36254	1	25078	3	36090	25000	other	0
Exp02	72	Response	1				3311016	68371	2
Exp02	73	Picture	netzeitung.de.jpg 1	netzeitung.de.jpg	1		3345470	33664	1	25078	3	33500	25000	other	0
Exp02	73	Response	1				3377406	65600	1
Exp02	90	Picture	wikio.de.jpg 2	wikio.de.jpg	2		3575926	36573	2	25079	4	36410	25000	other	0
Exp02	90	Response	2				3609363	70010	2
Exp02	91	Picture	eads.com_eads_germany_de.html.jpg 2	eads.com_eads_germany_de.html.jpg	2		3645663	35583	2	25079	3	35420	25000	other	0
Exp02	91	Response	2				3677983	67903	1
Exp02	92	Picture	niedersachsen.de.jpg 2	niedersachsen.de.jpg	2		3715067	36274	2	25079	3	36110	25000	other	0
Exp02	92	Response	1				3747252	68459	1
Exp02	93	Picture	lastfm.de.jpg 2	lastfm.de.jpg	2		3781221	33303	2	25079	3	33140	25000	other	0
Exp02	93	Response	1				3813481	65563	1
Exp02	94	Picture	steinberg.de.jpg 2	steinberg.de.jpg	2		3849959	35824	1	25078	3	35660	25000	other	0
Exp02	94	Response	2				3882270	68135	2
Exp02	95	Picture	artvoll.de.jpg 2	artvoll.de.jpg	2		3917446	34534	1	25079	2	34370	25000	other	0
Exp02	95	Response	2				3949780	66868	1
Exp02	96	Picture	suchnase.de.jpg 1	suchnase.de.jpg	1		3984017	33484	1	25079	2	33320	25000	other	0
Exp02	96	Response	1				4016169	65636	1
Exp02	97	Picture	one.de.jpg 1	one.de.jpg	1		4052421	35434	1	25078	3	35270	25000	other	0
Exp02	97	Response	1				4082708	65721	1
Exp02	98	Picture	kostenlose-kartenspiele.de.jpg 1	kostenlose-kartenspiele.de.jpg	1		4116825	33274	2	25079	3	33110	25000	other	0
Exp02	98	Response	1				4149737	66186	2
Exp02	99	Picture	n24.de.jpg 2	n24.de.jpg	2		4187562	36984	2	25079	3	36820	25000	other	0
Exp02	99	Response	1				4219806	69228	2
Exp02	100	Picture	nonstopnews.de.jpg 1	nonstopnews.de.jpg	1		4256133	35504	1	25078	3	35340	25000	other	0
Exp02	100	Response	1				4288596	67967	1
Exp02	101	Picture	download-software-kostenlos.de.jpg 1	download-software-kostenlos.de.jpg	1		4324370	34914	1	25079	2	34750	25000	other	0
Exp02	101	Response	1				4356745	67289	1
Exp02	102	Picture	gamesplanet.com.jpg 1	gamesplanet.com.jpg	1		4394023	36433	2	25079	4	36270	25000	other	0
Exp02	102	Response	2				4426654	69064	2
Exp02	103	Picture	joindiaspora.com.jpg 2	joindiaspora.com.jpg	2		4463177	35954	2	25079	3	35790	25000	other	0
Exp02	103	Response	2				4496394	69171	1
Exp02	104	Picture	downloads.de.jpg 1	downloads.de.jpg	1		4533747	36434	2	25079	3	36270	25000	other	0
Exp02	104	Response	1				4565663	68350	1
Exp02	105	Picture	mirus.de_shop2.jpg 1	mirus.de_shop2.jpg	1		4601318	35034	1	25079	2	34870	25000	other	0
Exp02	105	Response	1				4633652	67368	1
Exp02	106	Picture	schottenland.de.jpg 1	schottenland.de.jpg	1		4670805	36274	1	25079	2	36110	25000	other	0
Exp02	106	Response	1				4702761	68230	1
Exp02	107	Picture	spiele-zone.de.jpg 1	spiele-zone.de.jpg	1		4738459	34834	1	25079	2	34670	25000	other	0
Exp02	107	Response	1				4770751	67126	1
Exp02	124	Picture	promiflash.de.jpg 1	promiflash.de.jpg	1		4966333	33564	2	25079	3	33400	25000	other	0
Exp02	124	Response	1				4998868	66099	1
Exp02	125	Picture	bildung.at.jpg 2	bildung.at.jpg	2		5032821	33234	1	25078	3	33070	25000	other	0
Exp02	125	Response	1				5065577	65990	1
Exp02	126	Picture	gamesload.de.jpg 1	gamesload.de.jpg	1		5102224	35883	2	25079	3	35720	25000	other	0
Exp02	126	Response	1				5134996	68655	2
Exp02	127	Picture	webportal4u.de.jpg 1	webportal4u.de.jpg	1		5171128	35494	2	25079	3	35330	25000	other	0
Exp02	127	Response	1				5203466	67832	1
Exp02	237	Picture	epubli.de.jpg 2	epubli.de.jpg	2		6337910	34924	1	25079	2	34760	25000	other	0
Exp02	237	Response	2				6370933	67947	1
Exp02	238	Picture	englisch-lehrbuch.de.jpg 2	englisch-lehrbuch.de.jpg	2		6405481	33854	1	25078	3	33690	25000	other	0
Exp02	238	Response	1				6437482	65855	1
Exp02	239	Picture	rewe-group.de.jpg 2	rewe-group.de.jpg	2		6472302	34134	1	25078	3	33970	25000	other	0
Exp02	239	Response	1				6507071	68903	2
Exp02	240	Picture	promipranger.de.jpg 1	promipranger.de.jpg	1		6541289	33434	1	25078	3	33270	25000	other	0
Exp02	240	Response	1				6577620	69765	2
Exp02	241	Picture	dmoz.de.jpg 1	dmoz.de.jpg	1		6612942	34744	1	25079	2	34580	25000	other	0
Exp02	241	Response	1				6645279	67081	2
Exp02	242	Picture	jobware.de.jpg 2	jobware.de.jpg	2		6681179	35264	2	25079	3	35100	25000	other	0
Exp02	242	Response	1				6713269	67354	1
Exp02	243	Picture	aol.de.jpg 1	aol.de.jpg	1		6750333	36374	1	25078	3	36210	25000	other	0
Exp02	243	Response	1				6782378	68419	1
Exp02	244	Picture	news.de.jpg 1	news.de.jpg	1		6818987	35784	1	25078	3	35620	25000	other	0
Exp02	244	Response	1				6851327	68124	2
Exp02	245	Picture	freizeitfreunde.de.jpg 1	freizeitfreunde.de.jpg	1		6887724	35684	1	25078	3	35520	25000	other	0
Exp02	245	Response	1				6920116	68076	2
Exp02	246	Picture	fahrrad.de.jpg 1	fahrrad.de.jpg	1		6957877	37043	2	25079	3	36880	25000	other	0
Exp02	246	Response	1				6988906	68072	1
Exp02	247	Picture	typeset.de.jpg 2	typeset.de.jpg	2		7025781	36243	2	25079	3	36080	25000	other	0
Exp02	247	Response	1				7058325	68787	1
Exp02	248	Picture	jappy.de.jpg 2	jappy.de.jpg	2		7092852	33954	2	25079	3	33790	25000	other	0
Exp02	248	Response	1				7133354	74456	2
Exp02	249	Picture	seekoo.de.jpg 1	seekoo.de.jpg	1		7167921	33923	2	25079	3	33760	25000	other	0
Exp02	249	Response	1				7200063	66065	2
Exp02	250	Picture	boing.de.jpg 1	boing.de.jpg	1		7235242	34584	2	25079	3	34420	25000	other	0
Exp02	250	Response	1				7267733	67075	1
Exp02	257	Pause					7333080	4772		368156
Exp02	257	Resume					7333080	4772
Exp02	267	Picture	runterladen.de.jpg 1	runterladen.de.jpg	1		7466057	36354	2	25079	3	36190	25000	other	0
Exp02	267	Response	1				7500420	70717	1
Exp02	268	Picture	wer-kennt-wen.de.jpg 2	wer-kennt-wen.de.jpg	2		7537044	35974	1	25079	2	35810	25000	other	0
Exp02	268	Response	1				7572729	71659	1
Exp02	269	Picture	ihk.elearningspace.de.jpg 1	ihk.elearningspace.de.jpg	1		7610613	37083	2	25079	4	36920	25000	other	0
Exp02	269	Response	1				7642958	69428	2
Exp02	270	Picture	infinion.de.jpg 1	infinion.de.jpg	1		7680517	36844	1	25079	2	36680	25000	other	0
Exp02	270	Response	1				7713027	69354	2
Exp02	271	Picture	piczo.de.jpg 2	piczo.de.jpg	2		7748254	34413	2	25079	3	34250	25000	other	0
Exp02	271	Response	2				7780536	66695	2
Exp02	272	Picture	acoon.de.jpg 1	acoon.de.jpg	1		7815992	34984	1	25078	3	34820	25000	other	0
Exp02	272	Response	1				7848046	67038	1
Exp02	273	Picture	brothersoft.com.jpg 1	brothersoft.com.jpg	1		7883312	34433	2	25079	4	34270	25000	other	0
Exp02	273	Response	1				7916505	67626	1
Exp02	274	Picture	flockshots.de.jpg 2	flockshots.de.jpg	2		7950550	33424	1	25079	2	33260	25000	other	0
Exp02	274	Response	1				7982574	65448	2
Exp02	275	Picture	sportbild.bild.de.jpg 1	sportbild.bild.de.jpg	1		8018954	35664	1	25079	2	35500	25000	other	0
Exp02	275	Response	1				8051044	67754	1
Exp02	276	Picture	instagr.am.jpg 2	instagr.am.jpg	2		8086691	34814	2	25079	3	34650	25000	other	0
Exp02	276	Response	2				8118553	66676	1
Exp02	277	Picture	freewarepage.de.jpg 1	freewarepage.de.jpg	1		8156261	37003	2	25079	4	36840	25000	other	0
Exp02	277	Response	1				8188942	69684	1
Exp02	278	Picture	presseurop.eu_de.jpg 2	presseurop.eu_de.jpg	2		8226082	36384	1	25078	3	36220	25000	other	0
Exp02	278	Response	1				8258361	68663	2
Exp02	279	Picture	bildungsserver.de.jpg 2	bildungsserver.de.jpg	2		8293153	34064	1	25078	3	33900	25000	other	0
Exp02	279	Response	1				8324910	65821	2
Exp02	280	Picture	spreeblick.com.jpg 2	spreeblick.com.jpg	2		8359307	33644	1	25079	2	33480	25000	other	0
Exp02	280	Response	2				8389860	64197	1
Exp02	281	Picture	virtualuniversity.ch.jpg 1	virtualuniversity.ch.jpg	1		8425294	34643	2	25079	4	34480	25000	other	0
Exp02	281	Response	1				8457689	67038	1
Exp02	295	Picture	taz.de.jpg 2	taz.de.jpg	2		8625757	36214	2	25079	3	36050	25000	other	0
Exp02	295	Response	1				8657977	68434	1
Exp02	296	Picture	twitter.com.jpg 2	twitter.com.jpg	2		8695827	37103	2	25079	3	36940	25000	other	0
Exp02	296	Response	2				8728676	69952	1
Exp02	297	Picture	dukasi.de.jpg 1	dukasi.de.jpg	1		8763481	34074	2	25079	3	33910	25000	other	0
Exp02	297	Response	1				8795545	66138	2
Exp02	298	Picture	myalbum.com.jpg 2	myalbum.com.jpg	2		8831052	34884	1	25079	2	34720	25000	other	0
Exp02	298	Response	1				8863535	67367	1
Exp02	299	Picture	spirofrog.de.jpg 2	spirofrog.de.jpg	2		8900789	36604	1	25079	2	36440	25000	other	0
Exp02	299	Response	1				8932804	68619	1
Exp02	300	Picture	baur.de.jpg 2	baur.de.jpg	2		8970359	36894	2	25079	3	36730	25000	other	0
Exp02	300	Response	1				9002553	69088	1
Exp02	301	Picture	bayer.de.jpg 2	bayer.de.jpg	2		9036930	33654	2	25079	3	33490	25000	other	0
Exp02	301	Response	1				9069422	66146	2
Exp02	302	Picture	bildungsportal.sachsen.de.jpg 2	bildungsportal.sachsen.de.jpg	2		9107167	37054	1	25079	2	36890	25000	other	0
Exp02	302	Response	1				9138682	68569	1
Exp02	303	Picture	checkpoint-elearning.de.jpg 2	checkpoint-elearning.de.jpg	2		9174571	35094	2	25079	3	34930	25000	other	0
Exp02	303	Response	1				9205391	65914	1
Exp02	304	Picture	biokurs.de.jpg 1	biokurs.de.jpg	1		9241475	35424	2	25079	3	35260	25000	other	0
Exp02	304	Response	1				9273060	67009	1
Exp02	305	Picture	flashgames.de.jpg 1	flashgames.de.jpg	1		9307713	33814	1	25079	2	33650	25000	other	0
Exp02	305	Response	1				9347609	73710	2
Exp02	306	Picture	ruhr-nachrichten.de.jpg 1	ruhr-nachrichten.de.jpg	1		9384615	36234	2	25079	3	36070	25000	other	0
Exp02	306	Response	1				9417358	68977	2
Exp02	307	Picture	paukr.de.jpg 2	paukr.de.jpg	2		9452603	34584	1	25078	2	34420	25000	other	0
Exp02	307	Response	1				9485338	67319	1
Exp02	308	Picture	online-spanisch.com.jpg 2	online-spanisch.com.jpg	2		9523006	37034	1	25079	2	36870	25000	other	0
Exp02	308	Response	1				9556047	70075	1
Exp02	309	Picture	freeware-base.de.jpg 1	freeware-base.de.jpg	1		9592910	35964	1	25078	3	35800	25000	other	0
Exp02	309	Response	1				9625156	68210	2
Exp02	310	Picture	boehmarchitektur.de.jpg 2	boehmarchitektur.de.jpg	2		9659564	33784	1	25078	3	33620	25000	other	0
Exp02	310	Response	1				9695065	69285	2
Exp02	311	Picture	metrogroup.de.jpg 2	metrogroup.de.jpg	2		9731217	35524	1	25079	2	35360	25000	other	0
Exp02	311	Response	1				9762414	66721	2
Exp02	312	Picture	das-filmportal.de.jpg 1	das-filmportal.de.jpg	1		9799621	36564	1	25079	2	36400	25000	other	0
Exp02	312	Response	1				9832154	69097	1
Exp02	329	Picture	deutschland.de.jpg 2	deutschland.de.jpg	2		10031244	37083	2	25079	3	36920	25000	other	0
Exp02	329	Response	1				10062351	68190	2
Exp02	330	Picture	das-gesundheitsportal.com.jpg 1	das-gesundheitsportal.com.jpg	1		10099398	36234	2	25079	3	36070	25000	other	0
Exp02	330	Response	1				10132100	68936	2
Exp02	331	Picture	staufenbiel.de.jpg 2	staufenbiel.de.jpg	2		10168219	35354	1	25078	3	35190	25000	other	0
Exp02	331	Response	1				10200090	67225	1
Exp02	332	Picture	spanisch-live.de_onlinekurse_index.php.jpg 1	spanisch-live.de_onlinekurse_index.php.jpg	1		10235040	34274	1	25078	2	34110	25000	other	0
Exp02	332	Response	1				10267279	66513	1
Exp02	333	Picture	berufs-karriere.de.jpg 1	berufs-karriere.de.jpg	1		10304443	36514	2	25079	3	36350	25000	other	0
Exp02	333	Response	1				10337188	69259	2
Exp02	334	Picture	fender.de.jpg 2	fender.de.jpg	2		10374430	36584	2	25079	3	36420	25000	other	0
Exp02	334	Response	2				10406137	68291	2
Exp02	335	Picture	jobsuche.net.jpg 2	jobsuche.net.jpg	2		10440418	33534	1	25078	3	33370	25000	other	0
Exp02	335	Response	1				10472357	65473	1
Exp02	336	Picture	goertz.de.jpg 2	goertz.de.jpg	2		10508572	35544	1	25078	3	35380	25000	other	0
Exp02	336	Response	2				10540986	67958	1
Exp02	337	Picture	jobsintime.de.jpg 2	jobsintime.de.jpg	2		10576226	34594	1	25078	3	34430	25000	other	0
Exp02	337	Response	1				10607215	65583	2
Exp02	338	Picture	lsg.musin.de_geschichte.jpg 1	lsg.musin.de_geschichte.jpg	1		10644296	36313	2	25079	3	36150	25000	other	0
Exp02	338	Response	1				10679525	71542	1
Exp02	339	Picture	bellnet.de.jpg 1	bellnet.de.jpg	1		10716283	36024	1	25079	2	35860	25000	other	0
Exp02	339	Response	1				10749274	69015	1
Exp02	340	Picture	fastguide.de.jpg 1	fastguide.de.jpg	1		10784854	34874	1	25078	2	34710	25000	other	0
Exp02	340	Response	1				10817103	67123	1
Exp02	341	Picture	daimler.com_dccom_home_de.jpg 2	daimler.com_dccom_home_de.jpg	2		10852674	34844	2	25079	3	34680	25000	other	0
Exp02	341	Response	1				10885242	67412	2
Exp02	342	Picture	arts-outdoors.de_Shop_index.php.jpg 2	arts-outdoors.de_Shop_index.php.jpg	2		10921495	35494	1	25078	3	35330	25000	other	0
Exp02	342	Response	1				10953871	67870	2
Exp02	343	Picture	sap.de.jpg 2	sap.de.jpg	2		10989065	34504	2	25079	3	34340	25000	other	0
Exp02	343	Response	1				11021701	67140	1
Exp02	344	Picture	porsche.de.jpg 2	porsche.de.jpg	2		11055636	33294	2	25079	3	33130	25000	other	0
Exp02	344	Response	2				11087930	65588	1
Exp02	360	Picture	bertelsmann.de.jpg 2	bertelsmann.de.jpg	2		11276512	36764	1	25078	3	36600	25000	other	0
Exp02	360	Response	1				11309007	69259	2
Exp02	361	Picture	tw-h.de.jpg 1	tw-h.de.jpg	1		11346415	36684	2	25079	3	36520	25000	other	0
Exp02	361	Response	1				11378437	68706	1
Exp02	362	Picture	das-energieportal.de.jpg 2	das-energieportal.de.jpg	2		11415902	36674	2	25079	3	36510	25000	other	0
Exp02	362	Response	1				11448666	69438	1
Exp02	480	Picture	kolibrishop.com.jpg 2	kolibrishop.com.jpg	2		12662752	33923	2	25079	3	33760	25000	other	0
Exp02	480	Response	2				12696272	67443	2
Exp02	481	Picture	mathemathe.de.jpg 2	mathemathe.de.jpg	2		12732739	35873	2	25079	3	35710	25000	other	0
Exp02	481	Response	1				12765542	68676	1
Exp02	482	Picture	coachservice.com.jpg 2	coachservice.com.jpg	2		12799727	33644	1	25078	3	33480	25000	other	0
Exp02	482	Response	1				12830811	64728	1
Exp02	483	Picture	java.de.jpg 1	java.de.jpg	1		12867797	36243	2	25079	3	36080	25000	other	0
Exp02	483	Response	1				12899920	68366	1
Exp02	484	Picture	unterwegs.biz.jpg 2	unterwegs.biz.jpg	2		12936951	36234	2	25079	3	36070	25000	other	0
Exp02	484	Response	1				12969189	68472	1
Exp02	485	Picture	global-ethic-now.de.jpg 2	global-ethic-now.de.jpg	2		13004022	34194	1	25079	2	34030	25000	other	0
Exp02	485	Response	1				13036528	66700	2
Exp02	486	Picture	pausenberger.com.jpg 1	pausenberger.com.jpg	1		13072259	35003	2	25079	3	34840	25000	other	0
Exp02	486	Response	1				13105637	68381	2
Exp02	487	Picture	sharelook.de.jpg 1	sharelook.de.jpg	1		13143079	36843	2	25079	3	36680	25000	other	0
Exp02	487	Response	1				13176027	69791	1
Exp02	488	Picture	blog.de.jpg 2	blog.de.jpg	2		13211483	34774	2	25079	3	34610	25000	other	0
Exp02	488	Response	1				13243216	66507	1
Exp02	489	Picture	ds-ag.com.jpg 2	ds-ag.com.jpg	2		13278971	35184	1	25078	3	35020	25000	other	0
Exp02	489	Response	2				13311365	67578	2
Exp02	490	Picture	de.partypoker.com.jpg 2	de.partypoker.com.jpg	2		13346375	34244	1	25078	3	34080	25000	other	0
Exp02	490	Response	1				13378715	66584	1
Exp02	491	Picture	raetselfieber.de.jpg 1	raetselfieber.de.jpg	1		13413529	33924	1	25078	3	33760	25000	other	0
Exp02	491	Response	1				13446534	66929	1
Exp02	492	Picture	bing.de.jpg 2	bing.de.jpg	2		13481933	34744	1	25078	3	34580	25000	other	0
Exp02	492	Response	2				13513723	66534	1
Exp02	493	Picture	vollversion.de.jpg 1	vollversion.de.jpg	1		13549170	34684	2	25079	3	34520	25000	other	0
Exp02	493	Response	1				13580432	65946	2
Exp02	494	Picture	weiseundtreuner.de.jpg 2	weiseundtreuner.de.jpg	2		13614825	33864	1	25078	2	33700	25000	other	0
Exp02	494	Response	1				13647302	66341	1
Exp02	507	Picture	jurawiki.de.jpg 1	jurawiki.de.jpg	1		13802956	33934	2	25079	3	33770	25000	other	0
Exp02	507	Response	1				13837350	68328	1
Exp02	508	Picture	tageszeitung.info.jpg 2	tageszeitung.info.jpg	2		13872026	33873	2	25079	4	33710	25000	other	0
Exp02	508	Response	1				13920528	82375	2
Exp02	509	Picture	hi5.com.jpg 1	hi5.com.jpg	1		13957011	35864	1	25078	3	35700	25000	other	0
Exp02	509	Response	1				13994918	73771	1
Exp02	510	Picture	gibson.de.jpg 2	gibson.de.jpg	2		14031747	36254	1	25078	3	36090	25000	other	0
Exp02	510	Response	2				14064347	68854	1
Exp02	511	Picture	spieleportal.de.jpg 1	spieleportal.de.jpg	1		14100150	35013	2	25079	4	34850	25000	other	0
Exp02	511	Response	1				14132496	67359	2
Exp02	512	Picture	onmeda.de.jpg 2	onmeda.de.jpg	2		14169887	36793	2	25079	4	36630	25000	other	0
Exp02	512	Response	1				14201915	68821	2
Exp02	513	Picture	mister-wong.de.jpg 2	mister-wong.de.jpg	2		14235792	33274	1	25078	3	33110	25000	other	0
Exp02	513	Response	1				14267505	64987	1
Exp02	514	Picture	backinjob.de.jpg 2	backinjob.de.jpg	2		14304279	36054	1	25079	2	35890	25000	other	0
Exp02	514	Response	1				14336294	68069	1
Exp02	515	Picture	pcwelt.de.jpg 1	pcwelt.de.jpg	1		14372350	35294	1	25078	3	35130	25000	other	0
Exp02	515	Response	1				14404443	67387	2
Exp02	516	Picture	kreuzwort-raetsel.net.jpg 1	kreuzwort-raetsel.net.jpg	1		14439337	34184	1	25079	2	34020	25000	other	0
Exp02	516	Response	1				14471953	66800	1
Exp02	517	Picture	basf.de.jpg 2	basf.de.jpg	2		14508574	36014	2	25079	3	35850	25000	other	0
Exp02	517	Response	1				14540262	67702	1
Exp02	518	Picture	metager.de.jpg 1	metager.de.jpg	1		14576562	35784	1	25078	3	35620	25000	other	0
Exp02	518	Response	1				14607121	66343	1
Exp02	519	Picture	beiersdorf.de.jpg 2	beiersdorf.de.jpg	2		14641383	33564	1	25078	3	33400	25000	other	0
Exp02	519	Response	2				14673510	65691	2
Exp02	520	Picture	regionale-jobsuche.de.jpg 1	regionale-jobsuche.de.jpg	1		14707370	33183	2	25079	3	33020	25000	other	0
Exp02	520	Response	1				14739899	65712	2
Exp02	533	Picture	finanzen-nachrichten.com.jpg 1	finanzen-nachrichten.com.jpg	1		14898668	36964	1	25079	2	36800	25000	other	0
Exp02	533	Response	1				14930747	69043	2
