# Supplementary material for: Electrophysiological correlates of aesthetic processing of webpages: a comparison of experts and laypersons
Source: PeerJ. 2017 Jun 6;5:e3440. doi: 10.7717/peerj.3440 (PMC5463973; doi:10.7717/peerj.3440)
Supplement: Supplemental Information 1 — Grand averages for the individual participants [file peerj-05-3440-s001.zip › Logfiles/Exp03-Website.log]

Scenario - Evaluation Website
Logfile written - 08/13/2012 10:36:06

Subject	Trial	Event Type	Code	bild(str)	port_code(num)	aesthetik(num)	Time	TTime	Uncertainty	Duration	Uncertainty	ReqTime	ReqDur	Stim Type	Pair Index

Exp03	2	Picture	stayfriends.de.jpg 1	stayfriends.de.jpg	1		44988	34073	2	25079	3	33910	25000	other	0
Exp03	2	Response	1				82137	71222	1
Exp03	3	Picture	shortnews.de.jpg 1	shortnews.de.jpg	1		117474	34614	2	25079	3	34450	25000	other	0
Exp03	3	Response	1				161165	78305	1
Exp03	4	Picture	daswohnkonzept.com.jpg 1	daswohnkonzept.com.jpg	1		195459	33474	1	25079	2	33310	25000	other	0
Exp03	4	Response	2				230273	68288	2
Exp03	5	Picture	einfranzose.de.jpg 1	einfranzose.de.jpg	1		266195	34993	2	25079	3	34830	25000	other	0
Exp03	5	Response	1				303222	72020	2
Exp03	6	Picture	play89.de.jpg 1	play89.de.jpg	1		341014	37054	1	25078	3	36890	25000	other	0
Exp03	6	Response	1				383361	79401	1
Exp03	7	Picture	kununu.com.jpg 1	kununu.com.jpg	1		419249	35184	1	25078	3	35020	25000	other	0
Exp03	7	Response	2				461749	77684	2
Exp03	8	Picture	unitedlabels.com.jpg 1	unitedlabels.com.jpg	1		497234	34714	1	25078	3	34550	25000	other	0
Exp03	8	Response	2				535338	72818	1
Exp03	9	Picture	omster.de.jpg 1	omster.de.jpg	1		572636	36844	1	25078	3	36680	25000	other	0
Exp03	9	Response	1				610517	74725	1
Exp03	10	Picture	softwareload.de.jpg 1	softwareload.de.jpg	1		647288	36104	1	25078	3	35940	25000	other	0
Exp03	10	Response	1				684265	73081	1
Exp03	11	Picture	voodoo-it.de.jpg 1	voodoo-it.de.jpg	1		718441	33524	1	25078	2	33360	25000	other	0
Exp03	11	Response	1				753854	68937	1
Exp03	12	Pause					777412	23395		567029
Exp03	12	Resume					777412	23395
Exp03	13	Picture	gamesload.de.jpg 1	gamesload.de.jpg	1		890101	35194	1	25078	3	35030	25000	other	0
Exp03	13	Response	1				924921	70014	1
Exp03	14	Picture	jobboerse.org.jpg 2	jobboerse.org.jpg	2		962920	37144	1	25079	2	36980	25000	other	0
Exp03	14	Response	1				999149	73373	1
Exp03	15	Picture	presseurop.eu_de.jpg 2	presseurop.eu_de.jpg	2		1033906	34004	2	25079	3	33840	25000	other	0
Exp03	15	Response	2				1070338	70436	1
Exp03	31	Picture	tw-h.de.jpg 1	tw-h.de.jpg	1		1259196	36774	1	25078	3	36610	25000	other	0
Exp03	31	Response	1				1293014	70592	1
Exp03	32	Picture	regionale-jobsuche.de.jpg 1	regionale-jobsuche.de.jpg	1		1327266	33494	1	25078	3	33330	25000	other	0
Exp03	32	Response	1				1365322	71550	2
Exp03	33	Picture	one.de.jpg 1	one.de.jpg	1		1402501	36324	2	25079	3	36160	25000	other	0
Exp03	33	Response	1				1437941	71764	1
Exp03	34	Picture	porsche.de.jpg 2	porsche.de.jpg	2		1475320	36713	2	25079	3	36550	25000	other	0
Exp03	34	Response	2				1510090	71483	1
Exp03	35	Picture	absolventa.de.jpg 2	absolventa.de.jpg	2		1545473	34923	2	25079	3	34760	25000	other	0
Exp03	35	Response	1				1580478	69928	2
Exp03	36	Picture	shoppiwiki.de.jpg 1	shoppiwiki.de.jpg	1		1614377	33164	1	25078	2	33000	25000	other	0
Exp03	36	Response	1				1650227	69014	1
Exp03	37	Picture	mister-wong.de.jpg 2	mister-wong.de.jpg	2		1686446	35474	1	25078	3	35310	25000	other	0
Exp03	37	Response	1				1726046	75074	1
Exp03	38	Picture	kreuzwort-raetsel.net.jpg 1	kreuzwort-raetsel.net.jpg	1		1760931	34213	2	25079	3	34050	25000	other	0
Exp03	38	Response	1				1794514	67796	2
Exp03	39	Picture	onmeda.de.jpg 2	onmeda.de.jpg	2		1831668	36454	1	25078	3	36290	25000	other	0
Exp03	39	Response	1				1866983	71769	1
Exp03	40	Picture	typeset.de.jpg 2	typeset.de.jpg	2		1904320	36734	2	25079	3	36570	25000	other	0
Exp03	40	Response	2				1938972	71386	1
Exp03	41	Picture	download-tipp.de.jpg 1	download-tipp.de.jpg	1		1973140	33464	2	25079	3	33300	25000	other	0
Exp03	41	Response	1				2007440	67764	2
Exp03	42	Picture	das-energieportal.de.jpg 2	das-energieportal.de.jpg	2		2043127	34874	1	25078	2	34710	25000	other	0
Exp03	42	Response	1				2078139	69886	1
Exp03	43	Picture	lastfm.de.jpg 2	lastfm.de.jpg	2		2112780	33994	1	25078	3	33830	25000	other	0
Exp03	43	Response	2				2145967	67181	2
Exp03	44	Picture	spanisch-live.de_onlinekurse_index.php.jpg 1	spanisch-live.de_onlinekurse_index.php.jpg	1		2181100	34484	1	25078	3	34320	25000	other	0
Exp03	44	Response	1				2216036	69420	2
Exp03	45	Picture	sap.de.jpg 2	sap.de.jpg	2		2252752	36073	2	25079	3	35910	25000	other	0
Exp03	45	Response	2				2287705	71026	1
Exp03	46	Picture	webportal24.de.jpg 1	webportal24.de.jpg	1		2324322	35834	1	25078	3	35670	25000	other	0
Exp03	46	Response	1				2359853	71365	2
Exp03	62	Picture	berufs-karriere.de.jpg 1	berufs-karriere.de.jpg	1		2548695	36854	1	25078	3	36690	25000	other	0
Exp03	62	Response	1				2581890	70049	1
Exp03	63	Picture	wer-kennt-wen.de.jpg 2	wer-kennt-wen.de.jpg	2		2616015	33444	2	25079	3	33280	25000	other	0
Exp03	63	Response	2				2649078	66507	1
Exp03	64	Picture	tageszeitung.info.jpg 2	tageszeitung.info.jpg	2		2683085	33163	2	25079	3	33000	25000	other	0
Exp03	64	Response	1				2720257	70335	1
Exp03	65	Picture	seekoo.de.jpg 1	seekoo.de.jpg	1		2755238	34334	2	25079	3	34170	25000	other	0
Exp03	65	Response	1				2790006	69102	1
Exp03	66	Picture	pausenberger.com.jpg 1	pausenberger.com.jpg	1		2825724	34973	2	25079	3	34810	25000	other	0
Exp03	66	Response	1				2860554	69803	2
Exp03	67	Picture	jappy.de.jpg 2	jappy.de.jpg	2		2896627	35413	2	25079	3	35250	25000	other	0
Exp03	67	Response	1				2932063	70849	1
Exp03	68	Picture	backinjob.de.jpg 2	backinjob.de.jpg	2		2968363	35513	2	25079	3	35350	25000	other	0
Exp03	68	Response	1				3002932	70082	1
Exp03	69	Picture	ruhr-nachrichten.de.jpg 1	ruhr-nachrichten.de.jpg	1		3037100	33354	1	25079	2	33190	25000	other	0
Exp03	69	Response	2				3072990	69244	2
Exp03	70	Picture	staufenbiel.de.jpg 2	staufenbiel.de.jpg	2		3109419	35684	2	25079	3	35520	25000	other	0
Exp03	70	Response	2				3145619	71884	1
Exp03	71	Picture	wikio.de.jpg 2	wikio.de.jpg	2		3180405	34023	2	25079	3	33860	25000	other	0
Exp03	71	Response	1				3214727	68345	2
Exp03	72	Picture	unterwegs.biz.jpg 2	unterwegs.biz.jpg	2		3248975	33423	2	25079	3	33260	25000	other	0
Exp03	72	Response	1				3283196	67644	2
Exp03	73	Picture	nonstopnews.de.jpg 1	nonstopnews.de.jpg	1		3319378	35363	2	25079	3	35200	25000	other	0
Exp03	73	Response	1				3352945	68930	1
Exp03	74	Picture	filezilla.de.jpg 1	filezilla.de.jpg	1		3390448	36814	1	25078	3	36650	25000	other	0
Exp03	74	Response	1				3424604	70970	1
Exp03	75	Picture	freeware-base.de.jpg 1	freeware-base.de.jpg	1		3460934	35513	2	25079	3	35350	25000	other	0
Exp03	75	Response	1				3495792	70371	2
Exp03	76	Picture	online-spanisch.com.jpg 2	online-spanisch.com.jpg	2		3533503	37063	2	25079	3	36900	25000	other	0
Exp03	76	Response	2				3568101	71661	1
Exp03	90	Picture	spreeblick.com.jpg 2	spreeblick.com.jpg	2		3733298	33364	1	25079	2	33200	25000	other	0
Exp03	90	Response	2				3766937	67003	2
Exp03	91	Picture	joindiaspora.com.jpg 2	joindiaspora.com.jpg	2		3801535	33964	1	25078	3	33800	25000	other	0
Exp03	91	Response	2				3835886	68315	1
Exp03	92	Picture	acoon.de.jpg 1	acoon.de.jpg	1		3871938	35534	1	25078	3	35370	25000	other	0
Exp03	92	Response	1				3905635	69231	1
Exp03	93	Picture	flockshots.de.jpg 2	flockshots.de.jpg	2		3941174	34944	2	25079	3	34780	25000	other	0
Exp03	93	Response	1				3975063	68833	2
Exp03	94	Picture	musiksuche.de.jpg 1	musiksuche.de.jpg	1		4012160	36493	2	25079	3	36330	25000	other	0
Exp03	94	Response	1				4044972	69305	1
Exp03	95	Picture	suchnase.de.jpg 1	suchnase.de.jpg	1		4080647	34914	1	25079	2	34750	25000	other	0
Exp03	95	Response	1				4113591	67858	1
Exp03	96	Picture	ihk.elearningspace.de.jpg 1	ihk.elearningspace.de.jpg	1		4150800	36434	1	25079	2	36270	25000	other	0
Exp03	96	Response	1				4183660	69294	1
Exp03	97	Picture	mirus.de_shop2.jpg 1	mirus.de_shop2.jpg	1		4218620	34303	2	25079	3	34140	25000	other	0
Exp03	97	Response	1				4253728	69411	1
Exp03	98	Picture	myspass.de.jpg 1	myspass.de.jpg	1		4290523	36054	1	25078	3	35890	25000	other	0
Exp03	98	Response	2				4326357	71888	1
Exp03	99	Picture	jobsuche.net.jpg 2	jobsuche.net.jpg	2		4362759	35664	1	25078	3	35500	25000	other	0
Exp03	99	Response	1				4398186	71091	1
Exp03	100	Picture	brothersoft.com.jpg 1	brothersoft.com.jpg	1		4435328	36334	2	25079	3	36170	25000	other	0
Exp03	100	Response	1				4469684	70690	1
Exp03	101	Picture	virtualuniversity.ch.jpg 1	virtualuniversity.ch.jpg	1		4503731	33283	2	25079	3	33120	25000	other	0
Exp03	101	Response	1				4536713	66265	1
Exp03	102	Picture	n24.de.jpg 2	n24.de.jpg	2		4573301	35743	2	25079	3	35580	25000	other	0
Exp03	102	Response	1				4606461	68903	2
Exp03	103	Picture	ecosia.org.jpg 2	ecosia.org.jpg	2		4641371	34343	2	25079	4	34180	25000	other	0
Exp03	103	Response	1				4680210	73182	1
Exp03	116	Picture	ds-ag.com.jpg 2	ds-ag.com.jpg	2		4836584	34824	1	25078	2	34660	25000	other	0
Exp03	116	Response	2				4869447	67687	1
Exp03	117	Picture	basf.de.jpg 2	basf.de.jpg	2		4906237	36084	1	25078	2	35920	25000	other	0
Exp03	117	Response	1				4940635	70482	2
Exp03	118	Picture	netzeitung.de.jpg 1	netzeitung.de.jpg	1		4976806	35414	2	25079	3	35250	25000	other	0
Exp03	118	Response	1				5010224	68832	1
Exp03	119	Picture	eads.com_eads_germany_de.html.jpg 2	eads.com_eads_germany_de.html.jpg	2		5045376	34434	2	25079	3	34270	25000	other	0
Exp03	119	Response	2				5078372	67430	2
Exp03	120	Picture	de.partypoker.com.jpg 2	de.partypoker.com.jpg	2		5112613	33574	2	25079	3	33410	25000	other	0
Exp03	120	Response	1				5145721	66682	2
Exp03	229	Picture	niedersachsen.de.jpg 2	niedersachsen.de.jpg	2		6269388	34053	2	25079	3	33890	25000	other	0
Exp03	229	Response	1				6302619	67284	2
Exp03	230	Picture	artvoll.de.jpg 2	artvoll.de.jpg	2		6336709	33454	1	25078	3	33290	25000	other	0
Exp03	230	Response	2				6369968	66713	2
Exp03	231	Picture	epubli.de.jpg 2	epubli.de.jpg	2		6406279	35624	1	25078	2	35460	25000	other	0
Exp03	231	Response	2				6439077	68422	2
Exp03	232	Picture	das-filmportal.de.jpg 1	das-filmportal.de.jpg	1		6476182	36354	1	25078	2	36190	25000	other	0
Exp03	232	Response	1				6508656	68828	1
Exp03	233	Picture	onlinegames.de.jpg 1	onlinegames.de.jpg	1		6543502	33954	1	25078	3	33790	25000	other	0
Exp03	233	Response	1				6576484	66936	2
Exp03	234	Picture	fender.de.jpg 2	fender.de.jpg	2		6613572	36334	1	25078	2	36170	25000	other	0
Exp03	234	Response	2				6646873	69635	1
Exp03	235	Picture	weiseundtreuner.de.jpg 2	weiseundtreuner.de.jpg	2		6683308	35714	1	25078	3	35550	25000	other	0
Exp03	235	Response	1				6715822	68228	1
Exp03	236	Picture	boing.de.jpg 1	boing.de.jpg	1		6749878	33303	2	25079	3	33140	25000	other	0
Exp03	236	Response	1				6782851	66276	1
Exp03	237	Picture	beiersdorf.de.jpg 2	beiersdorf.de.jpg	2		6819531	35963	2	25079	3	35800	25000	other	0
Exp03	237	Response	2				6852269	68701	2
Exp03	238	Picture	lsg.musin.de_geschichte.jpg 1	lsg.musin.de_geschichte.jpg	1		6889684	36613	2	25079	3	36450	25000	other	0
Exp03	238	Response	1				6923618	70547	1
Exp03	239	Picture	taz.de.jpg 2	taz.de.jpg	2		6958671	34274	1	25079	2	34110	25000	other	0
Exp03	239	Response	1				6992407	68010	1
Exp03	240	Picture	sprachenstudio.net.jpg 2	sprachenstudio.net.jpg	2		7029241	36254	1	25078	3	36090	25000	other	0
Exp03	240	Response	1				7062155	69168	2
Exp03	241	Picture	goertz.de.jpg 2	goertz.de.jpg	2		7096311	33464	1	25079	2	33300	25000	other	0
Exp03	241	Response	2				7129344	66497	1
Exp03	242	Picture	spirofrog.de.jpg 2	spirofrog.de.jpg	2		7165048	34974	1	25078	2	34810	25000	other	0
Exp03	242	Response	1				7199723	69649	1
Exp03	255	Picture	news.de.jpg 1	news.de.jpg	1		7356511	35074	1	25078	2	34910	25000	other	0
Exp03	255	Response	1				7390409	68972	2
Exp03	256	Picture	metager.de.jpg 1	metager.de.jpg	1		7428080	37064	1	25078	3	36900	25000	other	0
Exp03	256	Response	1				7461758	70742	1
Exp03	257	Picture	soft-ware.net.jpg 1	soft-ware.net.jpg	1		7498483	36034	1	25078	3	35870	25000	other	0
Exp03	257	Response	1				7531346	68897	2
Exp03	258	Picture	myspace.de.jpg 2	myspace.de.jpg	2		7567470	35384	1	25078	2	35220	25000	other	0
Exp03	258	Response	2				7602215	70129	2
Exp03	259	Picture	promiflash.de.jpg 1	promiflash.de.jpg	1		7638039	35064	2	25079	3	34900	25000	other	0
Exp03	259	Response	1				7672114	69139	1
Exp03	260	Picture	metrogroup.de.jpg 2	metrogroup.de.jpg	2		7708026	35254	1	25078	2	35090	25000	other	0
Exp03	260	Response	1				7742662	69890	2
Exp03	261	Picture	rewe-group.de.jpg 2	rewe-group.de.jpg	2		7778345	34933	2	25079	3	34770	25000	other	0
Exp03	261	Response	2				7811771	68359	2
Exp03	262	Picture	arts-outdoors.de_Shop_index.php.jpg 2	arts-outdoors.de_Shop_index.php.jpg	2		7846249	33614	1	25078	2	33450	25000	other	0
Exp03	262	Response	1				7879440	66805	1
Exp03	263	Picture	sharelook.de.jpg 1	sharelook.de.jpg	1		7915235	35104	2	25079	3	34940	25000	other	0
Exp03	263	Response	1				7948709	68578	1
Exp03	264	Picture	bing.de.jpg 2	bing.de.jpg	2		7983055	33613	2	25079	3	33450	25000	other	0
Exp03	264	Response	2				8016207	66765	2
Exp03	265	Picture	franzoesisch-lernen-online.de.jpg 1	franzoesisch-lernen-online.de.jpg	1		8054042	37054	1	25078	2	36890	25000	other	0
Exp03	265	Response	1				8086756	69768	1
Exp03	266	Picture	bellnet.de.jpg 1	bellnet.de.jpg	1		8121695	34214	2	25079	3	34050	25000	other	0
Exp03	266	Response	1				8155225	67744	1
Exp03	267	Picture	finanzen-nachrichten.com.jpg 1	finanzen-nachrichten.com.jpg	1		8191682	35614	1	25078	2	35450	25000	other	0
Exp03	267	Response	1				8224493	68425	2
Exp03	282	Picture	boehmarchitektur.de.jpg 2	boehmarchitektur.de.jpg	2		8401474	35214	1	25079	2	35050	25000	other	0
Exp03	282	Response	2				8435009	68749	2
Exp03	283	Picture	dmoz.de.jpg 1	dmoz.de.jpg	1		8471127	35473	2	25079	3	35310	25000	other	0
Exp03	283	Response	1				8503638	67984	2
Exp03	284	Picture	jobware.de.jpg 2	jobware.de.jpg	2		8541030	36673	2	25079	3	36510	25000	other	0
Exp03	284	Response	1				8573707	69350	1
Exp03	285	Picture	blog.de.jpg 2	blog.de.jpg	2		8608850	34383	2	25079	3	34220	25000	other	0
Exp03	285	Response	1				8642656	68189	1
Exp03	286	Picture	biokurs.de.jpg 1	biokurs.de.jpg	1		8680337	36984	1	25078	2	36820	25000	other	0
Exp03	286	Response	1				8715114	71761	2
Exp03	287	Picture	bayer.de.jpg 2	bayer.de.jpg	2		8752739	36883	2	25079	3	36720	25000	other	0
Exp03	287	Response	1				8785503	69647	1
Exp03	288	Picture	mathemathe.de.jpg 2	mathemathe.de.jpg	2		8819809	33703	2	25079	3	33540	25000	other	0
Exp03	288	Response	2				8853972	67866	1
Exp03	289	Picture	myalbum.com.jpg 2	myalbum.com.jpg	2		8890796	36134	1	25078	3	35970	25000	other	0
Exp03	289	Response	1				8924520	69858	2
Exp03	290	Picture	fahrrad.de.jpg 1	fahrrad.de.jpg	1		8960615	35363	2	25079	3	35200	25000	other	0
Exp03	290	Response	1				8993309	68057	1
Exp03	291	Picture	bildungsportal.sachsen.de.jpg 2	bildungsportal.sachsen.de.jpg	2		9027686	33694	1	25000	90	33530	25000	other	0
Exp03	291	Response	1				9059528	65536	1
Exp03	292	Picture	schottenland.de.jpg 1	schottenland.de.jpg	1		9093673	33344	1	25078	3	33180	25000	other	0
Exp03	292	Response	1				9126557	66228	1
Exp03	293	Picture	das-gesundheitsportal.com.jpg 1	das-gesundheitsportal.com.jpg	1		9162910	35524	1	25078	2	35360	25000	other	0
Exp03	293	Response	1				9199985	72599	2
Exp03	294	Picture	radsport-aktiv.de.jpg 1	radsport-aktiv.de.jpg	1		9234729	33864	1	25078	3	33700	25000	other	0
Exp03	294	Response	1				9267814	66949	1
Exp03	295	Picture	gratissoftware.de.jpg 1	gratissoftware.de.jpg	1		9302882	34403	2	25079	3	34240	25000	other	0
Exp03	295	Response	1				9335963	67484	1
Exp03	296	Picture	paukr.de.jpg 2	paukr.de.jpg	2		9373035	36413	2	25079	3	36250	25000	other	0
Exp03	296	Response	1				9406192	69570	1
Exp03	297	Picture	pcwelt.de.jpg 1	pcwelt.de.jpg	1		9440106	33194	1	25078	3	33030	25000	other	0
Exp03	297	Response	1				9475450	68538	1
Exp03	312	Picture	vollversion.de.jpg 1	vollversion.de.jpg	1		9653648	36304	1	25078	2	36140	25000	other	0
Exp03	312	Response	1				9688056	70712	1
Exp03	313	Picture	kolibrishop.com.jpg 2	kolibrishop.com.jpg	2		9722634	33894	2	25079	3	33730	25000	other	0
Exp03	313	Response	2				9755885	67145	1
Exp03	314	Picture	gibson.de.jpg 2	gibson.de.jpg	2		9792454	35954	1	25078	3	35790	25000	other	0
Exp03	314	Response	2				9826904	70404	1
Exp03	315	Picture	twitter.com.jpg 2	twitter.com.jpg	2		9862357	34664	1	25078	3	34500	25000	other	0
Exp03	315	Response	1				9899692	71999	1
Exp03	316	Picture	fotocommunity.de.jpg 2	fotocommunity.de.jpg	2		9936176	35764	1	25078	3	35600	25000	other	0
Exp03	316	Response	1				9970241	69829	1
Exp03	317	Picture	checkpoint-elearning.de.jpg 2	checkpoint-elearning.de.jpg	2		10005496	34564	1	25078	3	34400	25000	other	0
Exp03	317	Response	1				10039190	68258	1
Exp03	318	Picture	kostenlose-kartenspiele.de.jpg 1	kostenlose-kartenspiele.de.jpg	1		10073566	33544	1	25078	3	33380	25000	other	0
Exp03	318	Response	1				10109088	69066	1
Exp03	319	Picture	einfach-teilhaben.de.jpg 2	einfach-teilhaben.de.jpg	2		10146385	36624	2	25079	3	36460	25000	other	0
Exp03	319	Response	2				10180117	70356	1
Exp03	320	Picture	dhm.de_lemo_home.html.jpg 1	dhm.de_lemo_home.html.jpg	1		10215788	35164	2	25079	3	35000	25000	other	0
Exp03	320	Response	1				10251626	71002	1
Exp03	321	Picture	promipranger.de.jpg 1	promipranger.de.jpg	1		10286358	33924	1	25078	3	33760	25000	other	0
Exp03	321	Response	1				10320094	67660	2
Exp03	322	Picture	java.de.jpg 1	java.de.jpg	1		10357927	37073	2	25079	3	36910	25000	other	0
Exp03	322	Response	1				10390803	69949	1
Exp03	323	Picture	raetselfieber.de.jpg 1	raetselfieber.de.jpg	1		10428830	37153	2	25079	3	36990	25000	other	0
Exp03	323	Response	1				10462141	70464	2
Exp03	324	Picture	bildung.at.jpg 2	bildung.at.jpg	2		10497817	34924	1	25078	3	34760	25000	other	0
Exp03	324	Response	1				10530450	67557	2
Exp03	325	Picture	fireball.de.jpg 1	fireball.de.jpg	1		10566720	35744	2	25079	3	35580	25000	other	0
Exp03	325	Response	1				10601639	70663	1
Exp03	326	Picture	englisch-lehrbuch.de.jpg 2	englisch-lehrbuch.de.jpg	2		10636540	34304	1	25078	3	34140	25000	other	0
Exp03	326	Response	1				10669308	67072	1
Exp03	340	Picture	daimler.com_dccom_home_de.jpg 2	daimler.com_dccom_home_de.jpg	2		10837668	36564	1	25078	3	36400	25000	other	0
Exp03	340	Response	1				10870384	69280	1
Exp03	341	Picture	freizeitfreunde.de.jpg 1	freizeitfreunde.de.jpg	1		10907071	35894	1	25078	2	35730	25000	other	0
Exp03	341	Response	1				10942212	71035	2
Exp03	342	Picture	sportbild.bild.de.jpg 1	sportbild.bild.de.jpg	1		10977140	34203	2	25079	3	34040	25000	other	0
Exp03	342	Response	1				11011801	68864	2
Exp03	343	Picture	deutschland.de.jpg 2	deutschland.de.jpg	2		11047543	34993	2	25079	3	34830	25000	other	0
Exp03	343	Response	1				11080430	67880	1
Exp03	344	Picture	piczo.de.jpg 2	piczo.de.jpg	2		11116613	35373	2	25079	3	35210	25000	other	0
Exp03	344	Response	2				11150338	69098	2
Exp03	345	Picture	spiele-zone.de.jpg 1	spiele-zone.de.jpg	1		11188183	37104	1	25078	2	36940	25000	other	0
Exp03	345	Response	1				11221997	70918	2
Exp03	346	Picture	spieleportal.de.jpg 1	spieleportal.de.jpg	1		11257669	34723	2	25079	3	34560	25000	other	0
Exp03	346	Response	1				11290146	67200	1
Exp03	347	Picture	latein-online.net.jpg 1	latein-online.net.jpg	1		11323990	33164	1	25000	362	33000	25000	other	0
Exp03	347	Response	1				11357335	66509	1
Exp03	348	Picture	bildungsserver.de.jpg 2	bildungsserver.de.jpg	2		11395143	37064	1	25078	2	36900	25000	other	0
Exp03	348	Response	1				11429484	71405	1
Exp03	349	Picture	global-ethic-now.de.jpg 2	global-ethic-now.de.jpg	2		11463796	33544	1	25078	3	33380	25000	other	0
Exp03	349	Response	2				11496832	66580	1
Exp03	486	Picture	download-software-kostenlos.de.jpg 1	download-software-kostenlos.de.jpg	1		12902350	33834	1	25078	3	33670	25000	other	0
Exp03	486	Response	1				12934955	66439	2
Exp03	487	Picture	baur.de.jpg 2	baur.de.jpg	2		12970003	34334	2	25079	3	34170	25000	other	0
Exp03	487	Response	2				13002944	67275	1
Exp03	488	Picture	boconcept.de.jpg 2	boconcept.de.jpg	2		13039406	35633	2	25079	3	35470	25000	other	0
Exp03	488	Response	2				13072372	68599	2
Exp03	489	Picture	finest-jobs.com.jpg 1	finest-jobs.com.jpg	1		13110143	37114	1	25078	2	36950	25000	other	0
Exp03	489	Response	1				13142911	69882	2
Exp03	490	Picture	opportuno.de.jpg 2	opportuno.de.jpg	2		13177296	33744	2	25079	3	33580	25000	other	0
Exp03	490	Response	1				13210260	66708	1
Exp03	491	Picture	gamesplanet.com.jpg 1	gamesplanet.com.jpg	1		13244450	33324	1	25078	3	33160	25000	other	0
Exp03	491	Response	1				13277929	66803	1
Exp03	492	Picture	freewarepage.de.jpg 1	freewarepage.de.jpg	1		13314270	35614	1	25078	2	35450	25000	other	0
Exp03	492	Response	1				13347838	69182	1
Exp03	493	Picture	bertelsmann.de.jpg 2	bertelsmann.de.jpg	2		13385089	36564	2	25079	3	36400	25000	other	0
Exp03	493	Response	1				13417586	69061	1
Exp03	494	Picture	aol.de.jpg 1	aol.de.jpg	1		13454909	36454	1	25078	3	36290	25000	other	0
Exp03	494	Response	1				13487805	69350	1
Exp03	495	Picture	allianz-jobchecker.de_start.html.jpg 2	allianz-jobchecker.de_start.html.jpg	2		13521729	33323	2	25079	3	33160	25000	other	0
Exp03	495	Response	2				13554514	66108	1
Exp03	496	Picture	monster.de.jpg 2	monster.de.jpg	2		13589633	34474	1	25078	3	34310	25000	other	0
Exp03	496	Response	1				13622182	67023	2
Exp03	497	Picture	downloads.de.jpg 1	downloads.de.jpg	1		13659453	36414	1	25078	2	36250	25000	other	0
Exp03	497	Response	1				13692571	69532	1
Exp03	498	Picture	fastguide.de.jpg 1	fastguide.de.jpg	1		13729855	36593	2	25079	3	36430	25000	other	0
Exp03	498	Response	1				13762800	69538	1
Exp03	499	Picture	jurawiki.de.jpg 1	jurawiki.de.jpg	1		13800092	36534	1	25078	3	36370	25000	other	0
Exp03	499	Response	1				13833818	70260	2
Exp03	500	Picture	infinion.de.jpg 1	infinion.de.jpg	1		13871411	36913	2	25079	3	36750	25000	other	0
Exp03	500	Response	1				13904047	69549	1
Exp03	501	Picture	flashgames.de.jpg 1	flashgames.de.jpg	1		13941064	36223	2	25079	3	36060	25000	other	0
Exp03	501	Response	1				13973956	69115	1
Exp03	515	Picture	rekruter.de.jpg 1	rekruter.de.jpg	1		14138943	33184	1	25078	3	33020	25000	other	0
Exp03	515	Response	1				14172002	66243	1
Exp03	516	Picture	coachservice.com.jpg 2	coachservice.com.jpg	2		14208846	36204	1	25078	3	36040	25000	other	0
Exp03	516	Response	1				14242540	69898	2
Exp03	517	Picture	deanguitars.de.jpg 2	deanguitars.de.jpg	2		14279582	36394	1	25079	2	36230	25000	other	0
Exp03	517	Response	1				14317089	73901	2
Exp03	518	Picture	dukasi.de.jpg 1	dukasi.de.jpg	1		14352151	34323	2	25079	3	34160	25000	other	0
Exp03	518	Response	1				14385558	67730	1
Exp03	519	Picture	jobrobot.de.jpg 1	jobrobot.de.jpg	1		14419888	33574	1	25079	2	33410	25000	other	0
Exp03	519	Response	1				14453227	66913	1
Exp03	520	Picture	hi5.com.jpg 1	hi5.com.jpg	1		14488458	34624	2	25079	3	34460	25000	other	0
Exp03	520	Response	1				14521696	67862	1
Exp03	521	Picture	download-archiv.de.jpg 1	download-archiv.de.jpg	1		14556861	34443	2	25079	3	34280	25000	other	0
Exp03	521	Response	1				14591594	69176	1
Exp03	522	Picture	steinberg.de.jpg 2	steinberg.de.jpg	2		14626848	34524	1	25078	3	34360	25000	other	0
Exp03	522	Response	2				14660383	68059	1
Exp03	523	Picture	instagr.am.jpg 2	instagr.am.jpg	2		14694501	33463	2	25079	3	33300	25000	other	0
Exp03	523	Response	2				14728372	67334	1
Exp03	524	Picture	webportal4u.de.jpg 1	webportal4u.de.jpg	1		14763405	34354	1	25078	3	34190	25000	other	0
Exp03	524	Response	1				14798760	69709	2
Exp03	525	Picture	jobsintime.de.jpg 2	jobsintime.de.jpg	2		14835807	36323	2	25079	3	36160	25000	other	0
Exp03	525	Response	1				14869629	70145	1
Exp03	526	Picture	runterladen.de.jpg 1	runterladen.de.jpg	1		14904711	34244	1	25078	2	34080	25000	other	0
Exp03	526	Response	1				14939848	69381	1
Exp03	527	Picture	apollo7.de.jpg 1	apollo7.de.jpg	1		14973780	33243	2	25079	3	33080	25000	other	0
Exp03	527	Response	1				15007836	67299	2
