# Supplementary material for: Electrophysiological correlates of aesthetic processing of webpages: a comparison of experts and laypersons
Source: PeerJ. 2017 Jun 6;5:e3440. doi: 10.7717/peerj.3440 (PMC5463973; doi:10.7717/peerj.3440)
Supplement: Supplemental Information 1 — Grand averages for the individual participants [file peerj-05-3440-s001.zip › Logfiles/Exp04-Website.log]

Scenario - Evaluation Website
Logfile written - 07/18/2012 13:12:39

Subject	Trial	Event Type	Code	bild(str)	port_code(num)	aesthetik(num)	Time	TTime	Uncertainty	Duration	Uncertainty	ReqTime	ReqDur	Stim Type	Pair Index

Exp04	2	Picture	voodoo-it.de.jpg 1	voodoo-it.de.jpg	1		44321	33223	2	25079	3	33060	25000	other	0
Exp04	2	Response	1				129338	118240	1
Exp04	3	Picture	stayfriends.de.jpg 1	stayfriends.de.jpg	1		166547	36733	2	25079	3	36570	25000	other	0
Exp04	3	Response	1				203726	73912	1
Exp04	4	Picture	play89.de.jpg 1	play89.de.jpg	1		240949	36374	2	25079	3	36210	25000	other	0
Exp04	4	Response	1				277464	72889	2
Exp04	5	Picture	omster.de.jpg 1	omster.de.jpg	1		312768	34763	2	25079	3	34600	25000	other	0
Exp04	5	Response	1				350252	72247	2
Exp04	6	Picture	shortnews.de.jpg 1	shortnews.de.jpg	1		387337	36394	1	25078	3	36230	25000	other	0
Exp04	6	Response	1				425761	74818	1
Exp04	7	Picture	einfranzose.de.jpg 1	einfranzose.de.jpg	1		463238	36593	2	25079	3	36430	25000	other	0
Exp04	7	Response	1				500629	73984	2
Exp04	8	Picture	kununu.com.jpg 1	kununu.com.jpg	1		535391	34154	1	25078	3	33990	25000	other	0
Exp04	8	Response	1				573248	72011	1
Exp04	9	Picture	softwareload.de.jpg 1	softwareload.de.jpg	1		610293	36524	1	25078	2	36360	25000	other	0
Exp04	9	Response	1				650836	77067	1
Exp04	10	Picture	unitedlabels.com.jpg 1	unitedlabels.com.jpg	1		684611	33174	2	25079	3	33010	25000	other	0
Exp04	10	Response	1				725544	74107	2
Exp04	11	Picture	daswohnkonzept.com.jpg 1	daswohnkonzept.com.jpg	1		759930	33744	1	25078	2	33580	25000	other	0
Exp04	11	Response	1				802643	76457	1
Exp04	12	Pause					824795	22041		318393
Exp04	12	Resume					824795	22041
Exp04	13	Picture	berufs-karriere.de.jpg 1	berufs-karriere.de.jpg	1		938437	34803	2	25079	3	34640	25000	other	0
Exp04	13	Response	1				973278	69644	2
Exp04	14	Picture	download-software-kostenlos.de.jpg 1	download-software-kostenlos.de.jpg	1		1009173	35333	2	25079	3	35170	25000	other	0
Exp04	14	Response	1				1046226	72386	2
Exp04	15	Picture	boehmarchitektur.de.jpg 2	boehmarchitektur.de.jpg	2		1081659	34784	1	25078	3	34620	25000	other	0
Exp04	15	Response	1				1118535	71660	1
Exp04	30	Picture	jurawiki.de.jpg 1	jurawiki.de.jpg	1		1297366	37053	2	25079	3	36890	25000	other	0
Exp04	30	Response	1				1333050	72737	2
Exp04	31	Picture	metrogroup.de.jpg 2	metrogroup.de.jpg	2		1367019	33444	2	25078	4	33280	25000	other	0
Exp04	31	Response	1				1406478	72903	2
Exp04	32	Picture	bayer.de.jpg 2	bayer.de.jpg	2		1442504	35463	2	25078	4	35300	25000	other	0
Exp04	32	Response	1				1479577	72536	1
Exp04	33	Picture	joindiaspora.com.jpg 2	joindiaspora.com.jpg	2		1514823	34684	2	25078	4	34520	25000	other	0
Exp04	33	Response	1				1551245	71106	2
Exp04	34	Picture	fender.de.jpg 2	fender.de.jpg	2		1588725	36933	2	25078	4	36770	25000	other	0
Exp04	34	Response	2				1624994	73202	1
Exp04	35	Picture	lsg.musin.de_geschichte.jpg 1	lsg.musin.de_geschichte.jpg	1		1661044	35374	1	25078	3	35210	25000	other	0
Exp04	35	Response	1				1698902	73232	1
Exp04	36	Picture	webportal4u.de.jpg 1	webportal4u.de.jpg	1		1735446	35774	1	25078	3	35610	25000	other	0
Exp04	36	Response	1				1772160	72488	2
Exp04	37	Picture	sap.de.jpg 2	sap.de.jpg	2		1806682	34024	1	25078	3	33860	25000	other	0
Exp04	37	Response	2				1843509	70851	1
Exp04	38	Picture	vollversion.de.jpg 1	vollversion.de.jpg	1		1879084	34753	2	25079	3	34590	25000	other	0
Exp04	38	Response	1				1915177	70846	2
Exp04	39	Picture	spanisch-live.de_onlinekurse_index.php.jpg 1	spanisch-live.de_onlinekurse_index.php.jpg	1		1949570	33763	2	25000	106	33600	25000	other	0
Exp04	39	Response	1				1985246	69439	1
Exp04	40	Picture	jobware.de.jpg 2	jobware.de.jpg	2		2020723	34594	1	25078	2	34430	25000	other	0
Exp04	40	Response	1				2056104	69975	1
Exp04	41	Picture	twitter.com.jpg 2	twitter.com.jpg	2		2093375	36504	2	25078	4	36340	25000	other	0
Exp04	41	Response	2				2128892	72021	2
Exp04	42	Picture	nonstopnews.de.jpg 1	nonstopnews.de.jpg	1		2165444	35754	2	25078	4	35590	25000	other	0
Exp04	42	Response	1				2200561	70871	1
Exp04	43	Picture	wikio.de.jpg 2	wikio.de.jpg	2		2235763	34413	2	25079	3	34250	25000	other	0
Exp04	43	Response	1				2270629	69279	2
Exp04	57	Picture	allianz-jobchecker.de_start.html.jpg 2	allianz-jobchecker.de_start.html.jpg	2		2436807	34484	1	25078	3	34320	25000	other	0
Exp04	57	Response	2				2470425	68102	1
Exp04	58	Picture	bildungsserver.de.jpg 2	bildungsserver.de.jpg	2		2504960	33844	2	25078	4	33680	25000	other	0
Exp04	58	Response	1				2539053	67937	2
Exp04	59	Picture	acoon.de.jpg 1	acoon.de.jpg	1		2575529	35903	2	25079	3	35740	25000	other	0
Exp04	59	Response	1				2610242	70616	1
Exp04	60	Picture	kolibrishop.com.jpg 2	kolibrishop.com.jpg	2		2647265	36413	2	25079	3	36250	25000	other	0
Exp04	60	Response	2				2681910	71058	1
Exp04	61	Picture	epubli.de.jpg 2	epubli.de.jpg	2		2718751	36264	1	25078	3	36100	25000	other	0
Exp04	61	Response	2				2755169	72682	1
Exp04	62	Picture	metager.de.jpg 1	metager.de.jpg	1		2789320	33443	2	25079	3	33280	25000	other	0
Exp04	62	Response	1				2823317	67440	1
Exp04	63	Picture	fahrrad.de.jpg 1	fahrrad.de.jpg	1		2859306	35373	2	25079	3	35210	25000	other	0
Exp04	63	Response	1				2894026	70093	1
Exp04	64	Picture	boconcept.de.jpg 2	boconcept.de.jpg	2		2928209	33343	2	25079	3	33180	25000	other	0
Exp04	64	Response	2				2962814	67948	1
Exp04	65	Picture	seekoo.de.jpg 1	seekoo.de.jpg	1		2996779	33384	2	25078	4	33220	25000	other	0
Exp04	65	Response	1				3031283	67888	1
Exp04	66	Picture	biokurs.de.jpg 1	biokurs.de.jpg	1		3067182	35454	1	25078	2	35290	25000	other	0
Exp04	66	Response	1				3101821	70093	1
Exp04	67	Picture	bertelsmann.de.jpg 2	bertelsmann.de.jpg	2		3138001	35564	2	25078	4	35400	25000	other	0
Exp04	67	Response	1				3172369	69932	2
Exp04	68	Picture	ds-ag.com.jpg 2	ds-ag.com.jpg	2		3207571	34754	1	25078	2	34590	25000	other	0
Exp04	68	Response	1				3241478	68661	1
Exp04	69	Picture	finanzen-nachrichten.com.jpg 1	finanzen-nachrichten.com.jpg	1		3278640	36474	1	25078	3	36310	25000	other	0
Exp04	69	Response	1				3313786	71620	1
Exp04	70	Picture	rewe-group.de.jpg 2	rewe-group.de.jpg	2		3350709	36224	1	25078	3	36060	25000	other	0
Exp04	70	Response	2				3384814	70329	2
Exp04	84	Picture	jobrobot.de.jpg 1	jobrobot.de.jpg	1		3551169	34593	2	25079	3	34430	25000	other	0
Exp04	84	Response	1				3585570	68994	1
Exp04	85	Picture	schottenland.de.jpg 1	schottenland.de.jpg	1		3623322	37084	1	25078	2	36920	25000	other	0
Exp04	85	Response	1				3657559	71321	1
Exp04	86	Picture	regionale-jobsuche.de.jpg 1	regionale-jobsuche.de.jpg	1		3691308	33204	1	25078	3	33040	25000	other	0
Exp04	86	Response	1				3725227	67123	1
Exp04	87	Picture	kostenlose-kartenspiele.de.jpg 1	kostenlose-kartenspiele.de.jpg	1		3759461	33613	2	25079	3	33450	25000	other	0
Exp04	87	Response	1				3793216	67368	1
Exp04	88	Picture	bildung.at.jpg 2	bildung.at.jpg	2		3827614	33803	2	25079	3	33640	25000	other	0
Exp04	88	Response	1				3860714	66903	1
Exp04	89	Picture	sharelook.de.jpg 1	sharelook.de.jpg	1		3896517	35294	2	25079	3	35130	25000	other	0
Exp04	89	Response	1				3930302	69079	2
Exp04	90	Picture	fotocommunity.de.jpg 2	fotocommunity.de.jpg	2		3965670	34723	2	25079	3	34560	25000	other	0
Exp04	90	Response	2				3999731	68784	1
Exp04	91	Picture	sportbild.bild.de.jpg 1	sportbild.bild.de.jpg	1		4036073	35694	2	25078	4	35530	25000	other	0
Exp04	91	Response	1				4069319	68940	2
Exp04	92	Picture	deutschland.de.jpg 2	deutschland.de.jpg	2		4107226	37154	1	25078	2	36990	25000	other	0
Exp04	92	Response	2				4140668	70596	1
Exp04	93	Picture	hi5.com.jpg 1	hi5.com.jpg	1		4176795	35593	2	25078	4	35430	25000	other	0
Exp04	93	Response	1				4209766	68564	2
Exp04	94	Picture	jobsintime.de.jpg 2	jobsintime.de.jpg	2		4246281	35913	2	25079	3	35750	25000	other	0
Exp04	94	Response	1				4279354	68986	2
Exp04	95	Picture	basf.de.jpg 2	basf.de.jpg	2		4316767	36803	2	25079	3	36640	25000	other	0
Exp04	95	Response	2				4350223	70259	1
Exp04	96	Picture	das-energieportal.de.jpg 2	das-energieportal.de.jpg	2		4387004	36124	1	25078	2	35960	25000	other	0
Exp04	96	Response	1				4420932	70052	1
Exp04	97	Picture	freizeitfreunde.de.jpg 1	freizeitfreunde.de.jpg	1		4455407	33904	1	25078	2	33740	25000	other	0
Exp04	97	Response	1				4488760	67257	1
Exp04	112	Picture	tageszeitung.info.jpg 2	tageszeitung.info.jpg	2		4665698	34914	2	25079	3	34750	25000	other	0
Exp04	112	Response	1				4699435	68651	2
Exp04	113	Picture	ecosia.org.jpg 2	ecosia.org.jpg	2		4734851	34963	2	25079	3	34800	25000	other	0
Exp04	113	Response	1				4768864	68976	1
Exp04	114	Picture	goertz.de.jpg 2	goertz.de.jpg	2		4805920	36463	2	25079	3	36300	25000	other	0
Exp04	114	Response	1				4840052	70595	2
Exp04	115	Picture	freeware-base.de.jpg 1	freeware-base.de.jpg	1		4877573	36634	1	25078	3	36470	25000	other	0
Exp04	115	Response	1				4911551	70612	1
Exp04	116	Picture	ihk.elearningspace.de.jpg 1	ihk.elearningspace.de.jpg	1		4948392	35964	2	25079	3	35800	25000	other	0
Exp04	116	Response	1				4982259	69831	1
Exp04	117	Picture	monster.de.jpg 2	monster.de.jpg	2		5016545	33593	2	25079	3	33430	25000	other	0
Exp04	117	Response	1				5050407	67455	2
Exp04	118	Picture	eads.com_eads_germany_de.html.jpg 2	eads.com_eads_germany_de.html.jpg	2		5086615	35424	1	25078	3	35260	25000	other	0
Exp04	118	Response	2				5119676	68485	1
Exp04	119	Picture	einfach-teilhaben.de.jpg 2	einfach-teilhaben.de.jpg	2		5153851	33563	2	25079	3	33400	25000	other	0
Exp04	119	Response	1				5187184	66896	2
Exp04	120	Picture	jappy.de.jpg 2	jappy.de.jpg	2		5222838	35164	1	25078	3	35000	25000	other	0
Exp04	120	Response	2				5257723	70049	1
Exp04	219	Picture	piczo.de.jpg 2	piczo.de.jpg	2		6283461	36984	1	25078	2	36820	25000	other	0
Exp04	219	Response	2				6318639	72162	2
Exp04	220	Picture	pausenberger.com.jpg 1	pausenberger.com.jpg	1		6352780	33323	2	25079	3	33160	25000	other	0
Exp04	220	Response	1				6385988	66531	1
Exp04	221	Picture	artvoll.de.jpg 2	artvoll.de.jpg	2		6421600	35083	2	25078	4	34920	25000	other	0
Exp04	221	Response	2				6455416	68899	2
Exp04	222	Picture	jobsuche.net.jpg 2	jobsuche.net.jpg	2		6489837	33774	1	25078	2	33610	25000	other	0
Exp04	222	Response	1				6523245	67182	1
Exp04	223	Picture	flockshots.de.jpg 2	flockshots.de.jpg	2		6559573	35794	1	25078	2	35630	25000	other	0
Exp04	223	Response	1				6592993	69214	2
Exp04	224	Picture	taz.de.jpg 2	taz.de.jpg	2		6630559	36904	1	25078	2	36740	25000	other	0
Exp04	224	Response	1				6669131	75476	2
Exp04	225	Picture	englisch-lehrbuch.de.jpg 2	englisch-lehrbuch.de.jpg	2		6704877	35153	2	25079	3	34990	25000	other	0
Exp04	225	Response	1				6738560	68836	1
Exp04	226	Picture	absolventa.de.jpg 2	absolventa.de.jpg	2		6775280	36304	1	25078	3	36140	25000	other	0
Exp04	226	Response	1				6808149	69173	1
Exp04	227	Picture	deanguitars.de.jpg 2	deanguitars.de.jpg	2		6842267	33564	1	25078	2	33400	25000	other	0
Exp04	227	Response	1				6875817	67114	1
Exp04	228	Picture	gamesload.de.jpg 1	gamesload.de.jpg	1		6910170	33704	1	25078	3	33540	25000	other	0
Exp04	228	Response	1				6943326	66860	1
Exp04	229	Picture	sprachenstudio.net.jpg 2	sprachenstudio.net.jpg	2		6977573	33663	2	25079	3	33500	25000	other	0
Exp04	229	Response	2				7010504	66594	1
Exp04	230	Picture	bildungsportal.sachsen.de.jpg 2	bildungsportal.sachsen.de.jpg	2		7045143	34013	2	25078	4	33850	25000	other	0
Exp04	230	Response	1				7078172	67042	2
Exp04	231	Picture	franzoesisch-lernen-online.de.jpg 1	franzoesisch-lernen-online.de.jpg	1		7113296	34593	2	25079	3	34430	25000	other	0
Exp04	231	Response	1				7146641	67938	1
Exp04	232	Picture	beiersdorf.de.jpg 2	beiersdorf.de.jpg	2		7183699	36444	1	25078	3	36280	25000	other	0
Exp04	232	Response	2				7217029	69774	2
Exp04	247	Picture	mathemathe.de.jpg 2	mathemathe.de.jpg	2		7392408	33524	1	25078	2	33360	25000	other	0
Exp04	247	Response	1				7425465	66581	1
Exp04	248	Picture	de.partypoker.com.jpg 2	de.partypoker.com.jpg	2		7459561	33264	1	25078	3	33100	25000	other	0
Exp04	248	Response	1				7494413	68116	2
Exp04	249	Picture	typeset.de.jpg 2	typeset.de.jpg	2		7531547	36394	1	25078	3	36230	25000	other	0
Exp04	249	Response	1				7564641	69488	2
Exp04	250	Picture	musiksuche.de.jpg 1	musiksuche.de.jpg	1		7599033	33860	2	25079	3	33780	25000	other	0
Exp04	250	Response	1				7632630	67457	1
Exp04	251	Picture	dmoz.de.jpg 1	dmoz.de.jpg	1		7668520	35314	1	25078	2	35150	25000	other	0
Exp04	251	Response	1				7702529	69323	1
Exp04	252	Picture	global-ethic-now.de.jpg 2	global-ethic-now.de.jpg	2		7736756	33474	1	25079	2	33310	25000	other	0
Exp04	252	Response	1				7770357	67075	1
Exp04	253	Picture	finest-jobs.com.jpg 1	finest-jobs.com.jpg	1		7807326	36264	1	25078	2	36100	25000	other	0
Exp04	253	Response	1				7840585	69523	2
Exp04	254	Picture	news.de.jpg 1	news.de.jpg	1		7875562	34314	1	25078	3	34150	25000	other	0
Exp04	254	Response	1				7908734	67486	1
Exp04	255	Picture	staufenbiel.de.jpg 2	staufenbiel.de.jpg	2		7944798	35453	2	25079	3	35290	25000	other	0
Exp04	255	Response	1				7978483	69138	1
Exp04	256	Picture	promipranger.de.jpg 1	promipranger.de.jpg	1		8015117	35993	2	25079	3	35830	25000	other	0
Exp04	256	Response	1				8047911	68787	1
Exp04	257	Picture	brothersoft.com.jpg 1	brothersoft.com.jpg	1		8083271	34744	1	25078	3	34580	25000	other	0
Exp04	257	Response	1				8116369	67842	2
Exp04	258	Picture	baur.de.jpg 2	baur.de.jpg	2		8151007	33873	2	25079	3	33710	25000	other	0
Exp04	258	Response	1				8184198	67064	1
Exp04	259	Picture	unterwegs.biz.jpg 2	unterwegs.biz.jpg	2		8218327	33433	2	25079	3	33270	25000	other	0
Exp04	259	Response	1				8252186	67292	2
Exp04	260	Picture	n24.de.jpg 2	n24.de.jpg	2		8288647	35714	1	25078	2	35550	25000	other	0
Exp04	260	Response	2				8321455	68522	1
Exp04	277	Picture	virtualuniversity.ch.jpg 1	virtualuniversity.ch.jpg	1		8519601	36124	1	25078	3	35960	25000	other	0
Exp04	277	Response	1				8552929	69452	2
Exp04	278	Picture	suchnase.de.jpg 1	suchnase.de.jpg	1		8589087	35483	2	25078	4	35320	25000	other	0
Exp04	278	Response	1				8623318	69714	1
Exp04	279	Picture	mirus.de_shop2.jpg 1	mirus.de_shop2.jpg	1		8658823	34813	2	25079	3	34650	25000	other	0
Exp04	279	Response	1				8693216	69206	2
Exp04	280	Picture	das-gesundheitsportal.com.jpg 1	das-gesundheitsportal.com.jpg	1		8727810	33684	1	25078	2	33520	25000	other	0
Exp04	280	Response	1				8761205	67079	1
Exp04	281	Picture	dukasi.de.jpg 1	dukasi.de.jpg	1		8797296	35434	1	25078	3	35270	25000	other	0
Exp04	281	Response	1				8830634	68772	1
Exp04	282	Picture	blog.de.jpg 2	blog.de.jpg	2		8865949	34794	1	25078	3	34630	25000	other	0
Exp04	282	Response	1				8899262	68107	1
Exp04	283	Picture	checkpoint-elearning.de.jpg 2	checkpoint-elearning.de.jpg	2		8933102	33213	2	25079	3	33050	25000	other	0
Exp04	283	Response	1				8966451	66562	1
Exp04	284	Picture	download-tipp.de.jpg 1	download-tipp.de.jpg	1		9002505	35443	2	25078	4	35280	25000	other	0
Exp04	284	Response	1				9035399	68337	1
Exp04	285	Picture	spieleportal.de.jpg 1	spieleportal.de.jpg	1		9069825	33693	2	25079	3	33530	25000	other	0
Exp04	285	Response	1				9103698	67566	1
Exp04	286	Picture	spiele-zone.de.jpg 1	spiele-zone.de.jpg	1		9140728	36294	1	25078	2	36130	25000	other	0
Exp04	286	Response	1				9176006	71572	1
Exp04	287	Picture	tw-h.de.jpg 1	tw-h.de.jpg	1		9213130	36433	2	25078	4	36270	25000	other	0
Exp04	287	Response	1				9246234	69537	2
Exp04	288	Picture	fastguide.de.jpg 1	fastguide.de.jpg	1		9281867	35024	1	25078	2	34860	25000	other	0
Exp04	288	Response	1				9315663	68820	1
Exp04	289	Picture	filezilla.de.jpg 1	filezilla.de.jpg	1		9353102	36693	2	25079	3	36530	25000	other	0
Exp04	289	Response	1				9386691	70282	1
Exp04	290	Picture	ruhr-nachrichten.de.jpg 1	ruhr-nachrichten.de.jpg	1		9422505	35263	2	25079	3	35100	25000	other	0
Exp04	290	Response	1				9455309	68067	2
Exp04	291	Picture	gratissoftware.de.jpg 1	gratissoftware.de.jpg	1		9492658	36754	1	25078	3	36590	25000	other	0
Exp04	291	Response	1				9526178	70274	1
Exp04	308	Picture	spirofrog.de.jpg 2	spirofrog.de.jpg	2		9724529	36624	1	25078	3	36460	25000	other	0
Exp04	308	Response	1				9757653	69748	1
Exp04	309	Picture	bellnet.de.jpg 1	bellnet.de.jpg	1		9792848	34613	2	25079	3	34450	25000	other	0
Exp04	309	Response	1				9826281	68046	2
Exp04	310	Picture	one.de.jpg 1	one.de.jpg	1		9860668	33703	2	25079	3	33540	25000	other	0
Exp04	310	Response	1				9894270	67305	1
Exp04	311	Picture	backinjob.de.jpg 2	backinjob.de.jpg	2		9930571	35483	2	25079	3	35320	25000	other	0
Exp04	311	Response	1				9964338	69250	2
Exp04	312	Picture	arts-outdoors.de_Shop_index.php.jpg 2	arts-outdoors.de_Shop_index.php.jpg	2		10001724	36694	1	25078	3	36530	25000	other	0
Exp04	312	Response	1				10035197	70167	1
Exp04	313	Picture	myalbum.com.jpg 2	myalbum.com.jpg	2		10069794	34064	1	25078	2	33900	25000	other	0
Exp04	313	Response	1				10103025	67295	2
Exp04	314	Picture	coachservice.com.jpg 2	coachservice.com.jpg	2		10138447	34944	1	25078	2	34780	25000	other	0
Exp04	314	Response	1				10171174	67671	1
Exp04	315	Picture	fireball.de.jpg 1	fireball.de.jpg	1		10207433	35874	1	25078	3	35710	25000	other	0
Exp04	315	Response	1				10240442	68883	2
Exp04	316	Picture	jobboerse.org.jpg 2	jobboerse.org.jpg	2		10277836	36804	1	25078	3	36640	25000	other	0
Exp04	316	Response	1				10310990	69958	2
Exp04	317	Picture	paukr.de.jpg 2	paukr.de.jpg	2		10345239	33674	1	25078	3	33510	25000	other	0
Exp04	317	Response	1				10378489	66924	1
Exp04	318	Picture	flashgames.de.jpg 1	flashgames.de.jpg	1		10414809	35614	1	25078	2	35450	25000	other	0
Exp04	318	Response	1				10448238	69043	1
Exp04	319	Picture	online-spanisch.com.jpg 2	online-spanisch.com.jpg	2		10482795	34014	2	25079	3	33850	25000	other	0
Exp04	319	Response	1				10516546	67765	1
Exp04	320	Picture	pcwelt.de.jpg 1	pcwelt.de.jpg	1		10552365	35014	1	25001	85	34850	25000	other	0
Exp04	320	Response	1				10585335	67984	1
Exp04	321	Picture	download-archiv.de.jpg 1	download-archiv.de.jpg	1		10619935	33784	1	25078	2	33620	25000	other	0
Exp04	321	Response	1				10652683	66532	1
Exp04	322	Picture	apollo7.de.jpg 1	apollo7.de.jpg	1		10687588	34414	1	25078	3	34250	25000	other	0
Exp04	322	Response	1				10720351	67177	2
Exp04	337	Picture	gamesplanet.com.jpg 1	gamesplanet.com.jpg	1		10897466	35203	87	25075	89	35120	25000	other	0
Exp04	337	Response	1				10930707	68444	1
Exp04	338	Picture	spreeblick.com.jpg 2	spreeblick.com.jpg	2		10967949	36584	1	25078	3	36420	25000	other	0
Exp04	338	Response	2				11001575	70210	2
Exp04	339	Picture	kreuzwort-raetsel.net.jpg 1	kreuzwort-raetsel.net.jpg	1		11036269	34084	1	25078	2	33920	25000	other	0
Exp04	339	Response	1				11070364	68179	1
Exp04	340	Picture	wer-kennt-wen.de.jpg 2	wer-kennt-wen.de.jpg	2		11105089	34214	1	25078	2	34050	25000	other	0
Exp04	340	Response	1				11138982	68107	1
Exp04	341	Picture	raetselfieber.de.jpg 1	raetselfieber.de.jpg	1		11176241	36374	2	25078	4	36210	25000	other	0
Exp04	341	Response	1				11209530	69663	2
Exp04	342	Picture	aol.de.jpg 1	aol.de.jpg	1		11246227	35943	2	25078	4	35780	25000	other	0
Exp04	342	Response	1				11282319	72035	1
Exp04	343	Picture	porsche.de.jpg 2	porsche.de.jpg	2		11319046	36124	1	25078	3	35960	25000	other	0
Exp04	343	Response	2				11352387	69465	2
Exp04	344	Picture	daimler.com_dccom_home_de.jpg 2	daimler.com_dccom_home_de.jpg	2		11388282	35233	2	25079	3	35070	25000	other	0
Exp04	344	Response	1				11421336	68287	1
Exp04	466	Picture	dhm.de_lemo_home.html.jpg 1	dhm.de_lemo_home.html.jpg	1		12675944	34184	1	25078	2	34020	25000	other	0
Exp04	466	Response	1				12709717	67957	2
Exp04	467	Picture	steinberg.de.jpg 2	steinberg.de.jpg	2		12745180	34774	2	25078	4	34610	25000	other	0
Exp04	467	Response	2				12778986	68580	1
Exp04	468	Picture	shoppiwiki.de.jpg 1	shoppiwiki.de.jpg	1		12813417	33684	1	25078	2	33520	25000	other	0
Exp04	468	Response	1				12846974	67241	1
Exp04	469	Picture	instagr.am.jpg 2	instagr.am.jpg	2		12882819	35103	2	25001	87	34940	25000	other	0
Exp04	469	Response	2				12916883	69167	1
Exp04	470	Picture	presseurop.eu_de.jpg 2	presseurop.eu_de.jpg	2		12951972	34383	2	25079	3	34220	25000	other	0
Exp04	470	Response	1				12984711	67122	1
Exp04	471	Picture	rekruter.de.jpg 1	rekruter.de.jpg	1		13020626	35114	1	25078	2	34950	25000	other	0
Exp04	471	Response	1				13054299	68787	2
Exp04	472	Picture	soft-ware.net.jpg 1	soft-ware.net.jpg	1		13089362	34434	1	25078	3	34270	25000	other	0
Exp04	472	Response	1				13122118	67190	1
Exp04	473	Picture	boing.de.jpg 1	boing.de.jpg	1		13158848	36104	2	25078	4	35940	25000	other	0
Exp04	473	Response	1				13191866	69122	2
Exp04	474	Picture	netzeitung.de.jpg 1	netzeitung.de.jpg	1		13227085	34474	1	25078	2	34310	25000	other	0
Exp04	474	Response	1				13260655	68044	1
Exp04	475	Picture	latein-online.net.jpg 1	latein-online.net.jpg	1		13297904	36714	1	25078	3	36550	25000	other	0
Exp04	475	Response	1				13330564	69374	1
Exp04	476	Picture	myspass.de.jpg 1	myspass.de.jpg	1		13367140	35724	2	25078	4	35560	25000	other	0
Exp04	476	Response	1				13399512	68096	1
Exp04	477	Picture	java.de.jpg 1	java.de.jpg	1		13436460	36224	1	25078	2	36060	25000	other	0
Exp04	477	Response	1				13469890	69654	2
Exp04	478	Picture	radsport-aktiv.de.jpg 1	radsport-aktiv.de.jpg	1		13506279	35513	2	25079	3	35350	25000	other	0
Exp04	478	Response	1				13538839	68073	1
Exp04	479	Picture	webportal24.de.jpg 1	webportal24.de.jpg	1		13576599	36994	1	25078	2	36830	25000	other	0
Exp04	479	Response	1				13609067	69462	2
Exp04	480	Picture	promiflash.de.jpg 1	promiflash.de.jpg	1		13646668	36894	2	25078	4	36730	25000	other	0
Exp04	480	Response	1				13679776	70002	1
Exp04	481	Picture	myspace.de.jpg 2	myspace.de.jpg	2		13717571	37064	1	25078	2	36900	25000	other	0
Exp04	481	Response	1				13750964	70457	2
Exp04	498	Picture	onlinegames.de.jpg 1	onlinegames.de.jpg	1		13946942	33844	1	25078	3	33680	25000	other	0
Exp04	498	Response	1				13979879	66781	1
Exp04	499	Picture	downloads.de.jpg 1	downloads.de.jpg	1		14014262	33494	1	25078	3	33330	25000	other	0
Exp04	499	Response	1				14047858	67090	1
Exp04	500	Picture	weiseundtreuner.de.jpg 2	weiseundtreuner.de.jpg	2		14084248	35774	1	25078	3	35610	25000	other	0
Exp04	500	Response	2				14118406	69932	1
Exp04	501	Picture	infinion.de.jpg 1	infinion.de.jpg	1		14153984	34824	2	25079	3	34660	25000	other	0
Exp04	501	Response	1				14187195	68035	1
Exp04	502	Picture	runterladen.de.jpg 1	runterladen.de.jpg	1		14222970	34963	2	25079	3	34800	25000	other	0
Exp04	502	Response	1				14255823	67816	1
Exp04	503	Picture	opportuno.de.jpg 2	opportuno.de.jpg	2		14291623	35210	2	25079	3	35130	25000	other	0
Exp04	503	Response	1				14323811	67398	2
Exp04	504	Picture	onmeda.de.jpg 2	onmeda.de.jpg	2		14357694	33324	1	25078	2	33160	25000	other	0
Exp04	504	Response	1				14390840	66470	1
Exp04	505	Picture	mister-wong.de.jpg 2	mister-wong.de.jpg	2		14428763	37164	2	25078	4	37000	25000	other	0
Exp04	505	Response	1				14461378	69779	2
Exp04	506	Picture	freewarepage.de.jpg 1	freewarepage.de.jpg	1		14495667	33714	1	25078	2	33550	25000	other	0
Exp04	506	Response	1				14528887	66934	1
Exp04	507	Picture	lastfm.de.jpg 2	lastfm.de.jpg	2		14564319	34883	2	25001	87	34720	25000	other	0
Exp04	507	Response	2				14596875	67439	2
Exp04	508	Picture	bing.de.jpg 2	bing.de.jpg	2		14631973	34544	1	25078	3	34380	25000	other	0
Exp04	508	Response	2				14665184	67755	1
Exp04	509	Picture	gibson.de.jpg 2	gibson.de.jpg	2		14700209	34454	2	25079	3	34290	25000	other	0
Exp04	509	Response	2				14733652	67897	2
Exp04	510	Picture	das-filmportal.de.jpg 1	das-filmportal.de.jpg	1		14768945	34833	2	25079	3	34670	25000	other	0
Exp04	510	Response	1				14801481	67369	1
Exp04	511	Picture	niedersachsen.de.jpg 2	niedersachsen.de.jpg	2		14837849	35674	1	25078	2	35510	25000	other	0
Exp04	511	Response	1				14871539	69364	2
