# Supplementary material for: Electrophysiological correlates of aesthetic processing of webpages: a comparison of experts and laypersons
Source: PeerJ. 2017 Jun 6;5:e3440. doi: 10.7717/peerj.3440 (PMC5463973; doi:10.7717/peerj.3440)
Supplement: Supplemental Information 1 — Grand averages for the individual participants [file peerj-05-3440-s001.zip › Logfiles/Exp05-Website.log]

Scenario - Evaluation Website
Logfile written - 07/18/2012 16:29:13

Subject	Trial	Event Type	Code	bild(str)	port_code(num)	aesthetik(num)	Time	TTime	Uncertainty	Duration	Uncertainty	ReqTime	ReqDur	Stim Type	Pair Index

Exp05	2	Picture	kununu.com.jpg 1	kununu.com.jpg	1		44155	33684	1	25078	3	33520	25000	other	0
Exp05	2	Response	1				78472	68001	1
Exp05	3	Picture	omster.de.jpg 1	omster.de.jpg	1		113891	34974	1	25078	3	34810	25000	other	0
Exp05	3	Response	1				151261	72344	1
Exp05	4	Picture	stayfriends.de.jpg 1	stayfriends.de.jpg	1		187043	35413	2	25079	3	35250	25000	other	0
Exp05	4	Response	1				226759	75129	1
Exp05	5	Picture	voodoo-it.de.jpg 1	voodoo-it.de.jpg	1		260612	33404	1	25078	3	33240	25000	other	0
Exp05	5	Response	1				294587	67379	2
Exp05	6	Picture	softwareload.de.jpg 1	softwareload.de.jpg	1		330681	35613	2	25079	3	35450	25000	other	0
Exp05	6	Response	2				378575	83507	2
Exp05	7	Picture	unitedlabels.com.jpg 1	unitedlabels.com.jpg	1		414415	35314	1	25078	2	35150	25000	other	0
Exp05	7	Response	1				456474	77373	1
Exp05	8	Picture	play89.de.jpg 1	play89.de.jpg	1		490150	33194	1	25078	2	33030	25000	other	0
Exp05	8	Response	2				527182	70226	2
Exp05	9	Picture	daswohnkonzept.com.jpg 1	daswohnkonzept.com.jpg	1		564635	36984	1	25078	3	36820	25000	other	0
Exp05	9	Response	1				596931	69280	1
Exp05	10	Picture	shortnews.de.jpg 1	shortnews.de.jpg	1		633288	35914	1	25078	3	35750	25000	other	0
Exp05	10	Response	1				677069	79695	1
Exp05	11	Picture	einfranzose.de.jpg 1	einfranzose.de.jpg	1		713189	35594	1	25078	3	35430	25000	other	0
Exp05	11	Response	2				743937	66342	2
Exp05	12	Pause					767530	23431		542068
Exp05	12	Resume					767530	23431
Exp05	13	Picture	jurawiki.de.jpg 1	jurawiki.de.jpg	1		880896	36344	1	25078	3	36180	25000	other	0
Exp05	13	Response	1				912773	68221	1
Exp05	14	Picture	blog.de.jpg 2	blog.de.jpg	2		949382	36133	2	25079	3	35970	25000	other	0
Exp05	14	Response	1				986681	73432	2
Exp05	15	Picture	daimler.com_dccom_home_de.jpg 2	daimler.com_dccom_home_de.jpg	2		1022118	34934	1	25078	3	34770	25000	other	0
Exp05	15	Response	1				1054990	67806	1
Exp05	16	Picture	sharelook.de.jpg 1	sharelook.de.jpg	1		1091937	36553	2	25079	3	36390	25000	other	0
Exp05	16	Response	1				1125848	70464	2
Exp05	17	Picture	epubli.de.jpg 2	epubli.de.jpg	2		1162007	35674	1	25078	3	35510	25000	other	0
Exp05	17	Response	2				1196077	69744	1
Exp05	34	Picture	jobboerse.org.jpg 2	jobboerse.org.jpg	2		1393794	35943	2	25079	3	35780	25000	other	0
Exp05	34	Response	1				1426751	68900	2
Exp05	35	Picture	vollversion.de.jpg 1	vollversion.de.jpg	1		1462780	35523	2	25079	3	35360	25000	other	0
Exp05	35	Response	1				1494740	67483	1
Exp05	36	Picture	piczo.de.jpg 2	piczo.de.jpg	2		1532100	36844	2	25078	4	36680	25000	other	0
Exp05	36	Response	2				1564648	69392	2
Exp05	37	Picture	staufenbiel.de.jpg 2	staufenbiel.de.jpg	2		1601669	36583	2	25079	3	36420	25000	other	0
Exp05	37	Response	2				1634877	69791	1
Exp05	38	Picture	wikio.de.jpg 2	wikio.de.jpg	2		1669073	33744	1	25078	3	33580	25000	other	0
Exp05	38	Response	1				1752134	116805	2
Exp05	39	Picture	flashgames.de.jpg 1	flashgames.de.jpg	1		1789632	36933	2	25079	3	36770	25000	other	0
Exp05	39	Response	1				1825233	72534	1
Exp05	40	Picture	seekoo.de.jpg 1	seekoo.de.jpg	1		1862451	36803	2	25078	4	36640	25000	other	0
Exp05	40	Response	1				1894341	68693	1
Exp05	41	Picture	onlinegames.de.jpg 1	onlinegames.de.jpg	1		1931354	36434	2	25078	4	36270	25000	other	0
Exp05	41	Response	1				1963289	68369	2
Exp05	42	Picture	infinion.de.jpg 1	infinion.de.jpg	1		2000507	36774	2	25078	4	36610	25000	other	0
Exp05	42	Response	1				2032558	68825	2
Exp05	43	Picture	bertelsmann.de.jpg 2	bertelsmann.de.jpg	2		2070160	37114	1	25078	3	36950	25000	other	0
Exp05	43	Response	1				2118776	85730	2
Exp05	44	Picture	filezilla.de.jpg 1	filezilla.de.jpg	1		2156143	37004	1	25078	2	36840	25000	other	0
Exp05	44	Response	1				2217644	98505	1
Exp05	45	Picture	lsg.musin.de_geschichte.jpg 1	lsg.musin.de_geschichte.jpg	1		2253040	34943	2	25079	3	34780	25000	other	0
Exp05	45	Response	1				2285153	67056	1
Exp05	46	Picture	paukr.de.jpg 2	paukr.de.jpg	2		2321527	35974	1	25078	2	35810	25000	other	0
Exp05	46	Response	1				2353931	68378	1
Exp05	63	Picture	tageszeitung.info.jpg 2	tageszeitung.info.jpg	2		2551398	35624	1	25078	2	35460	25000	other	0
Exp05	63	Response	1				2583806	68032	1
Exp05	64	Picture	metager.de.jpg 1	metager.de.jpg	1		2618884	34653	2	25079	3	34490	25000	other	0
Exp05	64	Response	1				2654674	70443	2
Exp05	65	Picture	finanzen-nachrichten.com.jpg 1	finanzen-nachrichten.com.jpg	1		2691786	36553	2	25079	3	36390	25000	other	0
Exp05	65	Response	1				2732583	77350	1
Exp05	66	Picture	ecosia.org.jpg 2	ecosia.org.jpg	2		2769021	36034	1	25078	3	35870	25000	other	0
Exp05	66	Response	1				2802811	69824	1
Exp05	67	Picture	boing.de.jpg 1	boing.de.jpg	1		2837924	34684	1	25078	3	34520	25000	other	0
Exp05	67	Response	2				2869990	66750	1
Exp05	68	Picture	jobsuche.net.jpg 2	jobsuche.net.jpg	2		2904744	34294	2	25079	3	34130	25000	other	0
Exp05	68	Response	1				2936698	66248	1
Exp05	69	Picture	boconcept.de.jpg 2	boconcept.de.jpg	2		2971814	34603	2	25079	3	34440	25000	other	0
Exp05	69	Response	1				3004366	67155	2
Exp05	70	Picture	englisch-lehrbuch.de.jpg 2	englisch-lehrbuch.de.jpg	2		3039051	34254	1	25078	3	34090	25000	other	0
Exp05	70	Response	1				3072835	68038	1
Exp05	71	Picture	boehmarchitektur.de.jpg 2	boehmarchitektur.de.jpg	2		3109454	36224	1	25078	2	36060	25000	other	0
Exp05	71	Response	2				3142583	69353	2
Exp05	72	Picture	fastguide.de.jpg 1	fastguide.de.jpg	1		3176440	33423	2	25079	3	33260	25000	other	0
Exp05	72	Response	1				3213292	70275	1
Exp05	73	Picture	mister-wong.de.jpg 2	mister-wong.de.jpg	2		3250176	36414	1	25078	2	36250	25000	other	0
Exp05	73	Response	1				3281910	68148	2
Exp05	74	Picture	myalbum.com.jpg 2	myalbum.com.jpg	2		3319079	36724	1	25078	2	36560	25000	other	0
Exp05	74	Response	1				3362218	79863	2
Exp05	75	Picture	weiseundtreuner.de.jpg 2	weiseundtreuner.de.jpg	2		3397480	34864	1	25078	2	34700	25000	other	0
Exp05	75	Response	2				3431647	69031	1
Exp05	76	Picture	gibson.de.jpg 2	gibson.de.jpg	2		3467799	35694	1	25078	3	35530	25000	other	0
Exp05	76	Response	2				3499636	67531	1
Exp05	77	Picture	unterwegs.biz.jpg 2	unterwegs.biz.jpg	2		3534786	34614	1	25078	3	34450	25000	other	0
Exp05	77	Response	1				3569214	69042	1
Exp05	94	Picture	coachservice.com.jpg 2	coachservice.com.jpg	2		3767656	36773	2	25079	3	36610	25000	other	0
Exp05	94	Response	2				3802289	71406	1
Exp05	95	Picture	virtualuniversity.ch.jpg 1	virtualuniversity.ch.jpg	1		3839809	36984	1	25078	2	36820	25000	other	0
Exp05	95	Response	1				3872037	69212	2
Exp05	96	Picture	radsport-aktiv.de.jpg 1	radsport-aktiv.de.jpg	1		3907878	35303	2	25079	3	35140	25000	other	0
Exp05	96	Response	1				3940826	68251	1
Exp05	97	Picture	spanisch-live.de_onlinekurse_index.php.jpg 1	spanisch-live.de_onlinekurse_index.php.jpg	1		3977948	36684	1	25078	2	36520	25000	other	0
Exp05	97	Response	1				4010414	69150	1
Exp05	98	Picture	spreeblick.com.jpg 2	spreeblick.com.jpg	2		4046601	35654	1	25078	3	35490	25000	other	0
Exp05	98	Response	1				4078723	67776	1
Exp05	99	Picture	deutschland.de.jpg 2	deutschland.de.jpg	2		4115504	36344	1	25078	3	36180	25000	other	0
Exp05	99	Response	1				4162061	82901	1
Exp05	100	Picture	deanguitars.de.jpg 2	deanguitars.de.jpg	2		4196238	33784	1	25078	2	33620	25000	other	0
Exp05	100	Response	1				4231969	69515	2
Exp05	101	Picture	instagr.am.jpg 2	instagr.am.jpg	2		4267974	35554	1	25078	2	35390	25000	other	0
Exp05	101	Response	2				4299318	66898	1
Exp05	102	Picture	bildungsserver.de.jpg 2	bildungsserver.de.jpg	2		4333544	33774	1	25078	3	33610	25000	other	0
Exp05	102	Response	1				4365226	65456	2
Exp05	103	Picture	suchnase.de.jpg 1	suchnase.de.jpg	1		4400114	34404	1	25078	3	34240	25000	other	0
Exp05	103	Response	1				4432415	66705	1
Exp05	104	Picture	jappy.de.jpg 2	jappy.de.jpg	2		4466184	33393	2	25079	3	33230	25000	other	0
Exp05	104	Response	1				4497043	64252	2
Exp05	105	Picture	eads.com_eads_germany_de.html.jpg 2	eads.com_eads_germany_de.html.jpg	2		4533254	35783	2	25079	3	35620	25000	other	0
Exp05	105	Response	2				4565982	68511	1
Exp05	106	Picture	finest-jobs.com.jpg 1	finest-jobs.com.jpg	1		4603324	36914	1	25078	2	36750	25000	other	0
Exp05	106	Response	1				4633810	67400	2
Exp05	107	Picture	de.partypoker.com.jpg 2	de.partypoker.com.jpg	2		4671144	36804	1	25078	2	36640	25000	other	0
Exp05	107	Response	1				4711559	77219	1
Exp05	108	Picture	beiersdorf.de.jpg 2	beiersdorf.de.jpg	2		4749128	37054	2	25078	4	36890	25000	other	0
Exp05	108	Response	1				4796816	84742	2
Exp05	122	Picture	gamesload.de.jpg 1	gamesload.de.jpg	1		4964585	36243	2	25079	3	36080	25000	other	0
Exp05	122	Response	1				4995502	67160	2
Exp05	123	Picture	shoppiwiki.de.jpg 1	shoppiwiki.de.jpg	1		5029489	33553	2	25078	4	33390	25000	other	0
Exp05	123	Response	1				5060931	64995	1
Exp05	124	Picture	dmoz.de.jpg 1	dmoz.de.jpg	1		5097309	35984	1	25078	3	35820	25000	other	0
Exp05	124	Response	1				5129399	68074	2
Exp05	125	Picture	acoon.de.jpg 1	acoon.de.jpg	1		5166379	36614	1	25078	2	36450	25000	other	0
Exp05	125	Response	1				5200418	70653	1
Exp05	126	Picture	franzoesisch-lernen-online.de.jpg 1	franzoesisch-lernen-online.de.jpg	1		5235948	35083	2	25078	4	34920	25000	other	0
Exp05	126	Response	1				5267126	66261	2
Exp05	127	Picture	opportuno.de.jpg 2	opportuno.de.jpg	2		5303268	35683	2	25078	4	35520	25000	other	0
Exp05	127	Response	1				5336554	68969	2
Exp05	222	Picture	soft-ware.net.jpg 1	soft-ware.net.jpg	1		6321233	36554	1	25078	3	36390	25000	other	0
Exp05	222	Response	1				6354122	69443	1
Exp05	223	Picture	niedersachsen.de.jpg 2	niedersachsen.de.jpg	2		6387803	33174	1	25078	3	33010	25000	other	0
Exp05	223	Response	1				6420991	66362	1
Exp05	224	Picture	promiflash.de.jpg 1	promiflash.de.jpg	1		6456039	34593	2	25079	3	34430	25000	other	0
Exp05	224	Response	1				6489929	68483	1
Exp05	225	Picture	one.de.jpg 1	one.de.jpg	1		6525192	34713	2	25079	3	34550	25000	other	0
Exp05	225	Response	1				6556638	66159	1
Exp05	226	Picture	n24.de.jpg 2	n24.de.jpg	2		6591596	34444	1	25078	3	34280	25000	other	0
Exp05	226	Response	1				6624306	67154	1
Exp05	227	Picture	myspace.de.jpg 2	myspace.de.jpg	2		6658582	33783	2	25079	3	33620	25000	other	0
Exp05	227	Response	1				6691975	67176	1
Exp05	228	Picture	artvoll.de.jpg 2	artvoll.de.jpg	2		6726486	34064	1	25078	2	33900	25000	other	0
Exp05	228	Response	2				6761883	69461	1
Exp05	229	Picture	bildung.at.jpg 2	bildung.at.jpg	2		6798471	36073	2	25079	3	35910	25000	other	0
Exp05	229	Response	1				6832741	70343	2
Exp05	230	Picture	freizeitfreunde.de.jpg 1	freizeitfreunde.de.jpg	1		6868707	35423	2	25079	3	35260	25000	other	0
Exp05	230	Response	1				6904090	70806	1
Exp05	231	Picture	online-spanisch.com.jpg 2	online-spanisch.com.jpg	2		6940526	35983	2	25079	3	35820	25000	other	0
Exp05	231	Response	1				6972718	68175	2
Exp05	232	Picture	bellnet.de.jpg 1	bellnet.de.jpg	1		7007680	34524	1	25078	3	34360	25000	other	0
Exp05	232	Response	1				7042467	69311	1
Exp05	233	Picture	das-gesundheitsportal.com.jpg 1	das-gesundheitsportal.com.jpg	1		7080082	37113	2	25079	3	36950	25000	other	0
Exp05	233	Response	1				7118455	75486	1
Exp05	234	Picture	kostenlose-kartenspiele.de.jpg 1	kostenlose-kartenspiele.de.jpg	1		7154484	35474	1	25079	2	35310	25000	other	0
Exp05	234	Response	1				7192514	73504	2
Exp05	235	Picture	webportal4u.de.jpg 1	webportal4u.de.jpg	1		7227386	34473	2	25079	3	34310	25000	other	0
Exp05	235	Response	1				7259542	66629	1
Exp05	251	Picture	sap.de.jpg 2	sap.de.jpg	2		7445843	34674	1	25078	3	34510	25000	other	0
Exp05	251	Response	1				7481737	70568	1
Exp05	252	Picture	berufs-karriere.de.jpg 1	berufs-karriere.de.jpg	1		7515496	33364	1	25078	3	33200	25000	other	0
Exp05	252	Response	1				7546526	64394	1
Exp05	253	Picture	freewarepage.de.jpg 1	freewarepage.de.jpg	1		7584065	37053	2	25079	3	36890	25000	other	0
Exp05	253	Response	1				7619474	72462	1
Exp05	254	Picture	aol.de.jpg 1	aol.de.jpg	1		7655135	35134	1	25078	3	34970	25000	other	0
Exp05	254	Response	1				7687462	67461	2
Exp05	255	Picture	twitter.com.jpg 2	twitter.com.jpg	2		7724954	36973	2	25079	3	36810	25000	other	0
Exp05	255	Response	2				7765200	77219	2
Exp05	256	Picture	global-ethic-now.de.jpg 2	global-ethic-now.de.jpg	2		7801772	36043	2	25079	3	35880	25000	other	0
Exp05	256	Response	1				7834309	68580	1
Exp05	257	Picture	kolibrishop.com.jpg 2	kolibrishop.com.jpg	2		7871508	36763	2	25079	3	36600	25000	other	0
Exp05	257	Response	1				7907098	72353	1
Exp05	258	Picture	mathemathe.de.jpg 2	mathemathe.de.jpg	2		7941828	34294	1	25078	3	34130	25000	other	0
Exp05	258	Response	1				7976526	68992	1
Exp05	259	Picture	porsche.de.jpg 2	porsche.de.jpg	2		8011397	34383	2	25079	3	34220	25000	other	0
Exp05	259	Response	1				8043874	66860	2
Exp05	260	Picture	spirofrog.de.jpg 2	spirofrog.de.jpg	2		8080384	36044	1	25078	2	35880	25000	other	0
Exp05	260	Response	1				8116973	72633	1
Exp05	261	Picture	sprachenstudio.net.jpg 2	sprachenstudio.net.jpg	2		8152703	35404	1	25078	2	35240	25000	other	0
Exp05	261	Response	2				8184321	67022	2
Exp05	262	Picture	myspass.de.jpg 1	myspass.de.jpg	1		8219939	35123	2	25079	3	34960	25000	other	0
Exp05	262	Response	1				8252310	67494	1
Exp05	263	Picture	monster.de.jpg 2	monster.de.jpg	2		8288509	35724	1	25078	3	35560	25000	other	0
Exp05	263	Response	1				8322858	70073	2
Exp05	264	Picture	jobsintime.de.jpg 2	jobsintime.de.jpg	2		8356829	33504	1	25078	3	33340	25000	other	0
Exp05	264	Response	1				8399966	76641	2
Exp05	278	Picture	latein-online.net.jpg 1	latein-online.net.jpg	1		8568453	37013	2	25079	3	36850	25000	other	0
Exp05	278	Response	1				8600882	69442	1
Exp05	279	Picture	kreuzwort-raetsel.net.jpg 1	kreuzwort-raetsel.net.jpg	1		8636440	35064	1	25078	3	34900	25000	other	0
Exp05	279	Response	1				8672710	71334	2
Exp05	280	Picture	checkpoint-elearning.de.jpg 2	checkpoint-elearning.de.jpg	2		8708093	34854	1	25078	2	34690	25000	other	0
Exp05	280	Response	1				8740699	67460	1
Exp05	281	Picture	jobware.de.jpg 2	jobware.de.jpg	2		8778245	37083	2	25079	3	36920	25000	other	0
Exp05	281	Response	1				8812357	71195	2
Exp05	282	Picture	runterladen.de.jpg 1	runterladen.de.jpg	1		8847481	34623	2	25079	3	34460	25000	other	0
Exp05	282	Response	1				8885946	73088	1
Exp05	283	Picture	ihk.elearningspace.de.jpg 1	ihk.elearningspace.de.jpg	1		8919967	33524	1	25079	2	33360	25000	other	0
Exp05	283	Response	1				8959214	72771	1
Exp05	284	Picture	goertz.de.jpg 2	goertz.de.jpg	2		8994536	34854	1	25078	2	34690	25000	other	0
Exp05	284	Response	1				9028003	68321	1
Exp05	285	Picture	download-software-kostenlos.de.jpg 1	download-software-kostenlos.de.jpg	1		9065271	36803	2	25079	3	36640	25000	other	0
Exp05	285	Response	1				9099671	71203	1
Exp05	286	Picture	regionale-jobsuche.de.jpg 1	regionale-jobsuche.de.jpg	1		9135091	34944	1	25078	3	34780	25000	other	0
Exp05	286	Response	1				9167170	67023	1
Exp05	287	Picture	allianz-jobchecker.de_start.html.jpg 2	allianz-jobchecker.de_start.html.jpg	2		9203661	36074	1	25078	3	35910	25000	other	0
Exp05	287	Response	1				9237238	69651	1
Exp05	288	Picture	presseurop.eu_de.jpg 2	presseurop.eu_de.jpg	2		9270981	33274	1	25078	3	33110	25000	other	0
Exp05	288	Response	1				9303306	65599	2
Exp05	289	Picture	download-archiv.de.jpg 1	download-archiv.de.jpg	1		9340717	36864	1	25078	3	36700	25000	other	0
Exp05	289	Response	1				9390654	86801	2
Exp05	290	Picture	rekruter.de.jpg 1	rekruter.de.jpg	1		9425783	34633	2	25079	3	34470	25000	other	0
Exp05	290	Response	1				9458953	67803	1
Exp05	291	Picture	metrogroup.de.jpg 2	metrogroup.de.jpg	2		9495020	35654	1	25078	2	35490	25000	other	0
Exp05	291	Response	1				9529181	69815	2
Exp05	292	Picture	gratissoftware.de.jpg 1	gratissoftware.de.jpg	1		9565172	35483	2	25079	3	35320	25000	other	0
Exp05	292	Response	1				9597650	67961	1
Exp05	305	Picture	rewe-group.de.jpg 2	rewe-group.de.jpg	2		9755885	36754	1	25078	2	36590	25000	other	0
Exp05	305	Response	1				9794096	74965	1
Exp05	306	Picture	fotocommunity.de.jpg 2	fotocommunity.de.jpg	2		9830620	36004	1	25078	2	35840	25000	other	0
Exp05	306	Response	1				9864634	70018	1
Exp05	307	Picture	dhm.de_lemo_home.html.jpg 1	dhm.de_lemo_home.html.jpg	1		9899190	34254	1	25078	2	34090	25000	other	0
Exp05	307	Response	1				9933743	68807	1
Exp05	308	Picture	fireball.de.jpg 1	fireball.de.jpg	1		9970592	36524	1	25078	3	36360	25000	other	0
Exp05	308	Response	1				10004931	70863	1
Exp05	309	Picture	onmeda.de.jpg 2	onmeda.de.jpg	2		10039578	34213	2	25079	3	34050	25000	other	0
Exp05	309	Response	1				10082679	77314	2
Exp05	310	Picture	das-filmportal.de.jpg 1	das-filmportal.de.jpg	1		10116813	33714	1	25078	3	33550	25000	other	0
Exp05	310	Response	1				10149218	66119	1
Exp05	311	Picture	bing.de.jpg 2	bing.de.jpg	2		10183133	33443	2	25078	4	33280	25000	other	0
Exp05	311	Response	2				10217366	67676	2
Exp05	312	Picture	pcwelt.de.jpg 1	pcwelt.de.jpg	1		10253952	36093	2	25079	3	35930	25000	other	0
Exp05	312	Response	1				10293034	75175	2
Exp05	313	Picture	hi5.com.jpg 1	hi5.com.jpg	1		10327105	33664	1	25078	2	33500	25000	other	0
Exp05	313	Response	1				10360543	67102	1
Exp05	314	Picture	flockshots.de.jpg 2	flockshots.de.jpg	2		10396091	35134	1	25078	3	34970	25000	other	0
Exp05	314	Response	1				10428852	67895	1
Exp05	315	Picture	apollo7.de.jpg 1	apollo7.de.jpg	1		10466327	37084	1	25078	3	36920	25000	other	0
Exp05	315	Response	1				10501630	72387	1
Exp05	316	Picture	nonstopnews.de.jpg 1	nonstopnews.de.jpg	1		10535980	33874	1	25078	3	33710	25000	other	0
Exp05	316	Response	1				10568178	66072	2
Exp05	317	Picture	bayer.de.jpg 2	bayer.de.jpg	2		10604883	36214	1	25078	2	36050	25000	other	0
Exp05	317	Response	1				10638887	70218	1
Exp05	318	Picture	fender.de.jpg 2	fender.de.jpg	2		10676119	36824	1	25078	2	36660	25000	other	0
Exp05	318	Response	2				10708955	69660	2
Exp05	319	Picture	spieleportal.de.jpg 1	spieleportal.de.jpg	1		10744439	34914	1	25078	3	34750	25000	other	0
Exp05	319	Response	1				10776784	67259	1
Exp05	333	Picture	jobrobot.de.jpg 1	jobrobot.de.jpg	1		10943149	34874	2	25078	4	34710	25000	other	0
Exp05	333	Response	1				10975779	67504	2
Exp05	334	Picture	ds-ag.com.jpg 2	ds-ag.com.jpg	2		11011885	35713	2	25079	3	35550	25000	other	0
Exp05	334	Response	1				11044248	68076	1
Exp05	335	Picture	webportal24.de.jpg 1	webportal24.de.jpg	1		11079455	34683	2	25079	3	34520	25000	other	0
Exp05	335	Response	1				11111596	66824	2
Exp05	336	Picture	sportbild.bild.de.jpg 1	sportbild.bild.de.jpg	1		11146109	34054	1	25078	2	33890	25000	other	0
Exp05	336	Response	1				11178305	66250	1
Exp05	337	Picture	taz.de.jpg 2	taz.de.jpg	2		11215512	36654	1	25078	2	36490	25000	other	0
Exp05	337	Response	1				11247893	69035	2
Exp05	338	Picture	mirus.de_shop2.jpg 1	mirus.de_shop2.jpg	1		11282415	34094	2	25078	4	33930	25000	other	0
Exp05	338	Response	1				11314752	66431	1
Exp05	339	Picture	spiele-zone.de.jpg 1	spiele-zone.de.jpg	1		11351068	35733	2	25078	4	35570	25000	other	0
Exp05	339	Response	1				11413779	98444	2
Exp05	340	Picture	fahrrad.de.jpg 1	fahrrad.de.jpg	1		11447549	33204	1	25078	3	33040	25000	other	0
Exp05	340	Response	1				11482408	68063	1
Exp05	460	Picture	freeware-base.de.jpg 1	freeware-base.de.jpg	1		12718047	35474	1	25078	3	35310	25000	other	0
Exp05	460	Response	1				12750160	67587	1
Exp05	461	Picture	downloads.de.jpg 1	downloads.de.jpg	1		12784284	33604	1	25078	3	33440	25000	other	0
Exp05	461	Response	1				12817028	66348	2
Exp05	462	Picture	ruhr-nachrichten.de.jpg 1	ruhr-nachrichten.de.jpg	1		12851187	33663	2	25078	4	33500	25000	other	0
Exp05	462	Response	1				12901007	83483	1
Exp05	463	Picture	absolventa.de.jpg 2	absolventa.de.jpg	2		12936420	34933	2	25079	3	34770	25000	other	0
Exp05	463	Response	1				12968515	67028	1
Exp05	464	Picture	schottenland.de.jpg 1	schottenland.de.jpg	1		13004240	35193	2	25078	4	35030	25000	other	0
Exp05	464	Response	1				13036343	67296	2
Exp05	465	Picture	download-tipp.de.jpg 1	download-tipp.de.jpg	1		13071893	35083	2	25079	3	34920	25000	other	0
Exp05	465	Response	1				13102092	65282	1
Exp05	466	Picture	brothersoft.com.jpg 1	brothersoft.com.jpg	1		13137630	34993	2	25079	3	34830	25000	other	0
Exp05	466	Response	1				13173600	70963	2
Exp05	467	Picture	musiksuche.de.jpg 1	musiksuche.de.jpg	1		13207783	33794	2	25078	4	33630	25000	other	0
Exp05	467	Response	1				13240939	66950	1
Exp05	468	Picture	raetselfieber.de.jpg 1	raetselfieber.de.jpg	1		13276519	35013	2	25079	3	34850	25000	other	0
Exp05	468	Response	1				13309887	68381	2
Exp05	469	Picture	bildungsportal.sachsen.de.jpg 2	bildungsportal.sachsen.de.jpg	2		13344423	34134	1	25078	2	33970	25000	other	0
Exp05	469	Response	2				13376756	66467	1
Exp05	470	Picture	steinberg.de.jpg 2	steinberg.de.jpg	2		13413742	36543	2	25079	3	36380	25000	other	0
Exp05	470	Response	1				13445864	68665	2
Exp05	471	Picture	wer-kennt-wen.de.jpg 2	wer-kennt-wen.de.jpg	2		13480562	34273	2	25079	3	34110	25000	other	0
Exp05	471	Response	1				13514333	68044	1
Exp05	472	Picture	biokurs.de.jpg 1	biokurs.de.jpg	1		13551298	36533	2	25079	3	36370	25000	other	0
Exp05	472	Response	1				13582641	67876	2
Exp05	473	Picture	basf.de.jpg 2	basf.de.jpg	2		13618702	35634	1	25078	2	35470	25000	other	0
Exp05	473	Response	1				13653020	69952	1
Exp05	486	Picture	arts-outdoors.de_Shop_index.php.jpg 2	arts-outdoors.de_Shop_index.php.jpg	2		13808081	33584	1	25078	2	33420	25000	other	0
Exp05	486	Response	1				13905774	131277	2
Exp05	487	Picture	pausenberger.com.jpg 1	pausenberger.com.jpg	1		13940388	34084	1	25078	3	33920	25000	other	0
Exp05	487	Response	1				13973282	66978	2
Exp05	488	Picture	lastfm.de.jpg 2	lastfm.de.jpg	2		14009791	36044	1	25078	2	35880	25000	other	0
Exp05	488	Response	1				14053741	79994	1
Exp05	489	Picture	einfach-teilhaben.de.jpg 2	einfach-teilhaben.de.jpg	2		14090608	36364	1	25078	3	36200	25000	other	0
Exp05	489	Response	1				14125729	71485	2
Exp05	490	Picture	news.de.jpg 1	news.de.jpg	1		14160177	33943	2	25079	3	33780	25000	other	0
Exp05	490	Response	1				14194358	68124	1
Exp05	491	Picture	netzeitung.de.jpg 1	netzeitung.de.jpg	1		14230330	35503	2	25079	3	35340	25000	other	0
Exp05	491	Response	1				14262986	68159	2
Exp05	492	Picture	typeset.de.jpg 2	typeset.de.jpg	2		14298317	34894	1	25078	2	34730	25000	other	0
Exp05	492	Response	1				14331455	68032	1
Exp05	493	Picture	joindiaspora.com.jpg 2	joindiaspora.com.jpg	2		14365053	33163	2	25079	3	33000	25000	other	0
Exp05	493	Response	2				14398793	66903	1
Exp05	494	Picture	backinjob.de.jpg 2	backinjob.de.jpg	2		14434956	35633	2	25079	3	35470	25000	other	0
Exp05	494	Response	1				14465822	66499	1
Exp05	495	Picture	gamesplanet.com.jpg 1	gamesplanet.com.jpg	1		14499943	33543	2	25079	3	33380	25000	other	0
Exp05	495	Response	1				14544690	78290	1
Exp05	496	Picture	baur.de.jpg 2	baur.de.jpg	2		14578594	33403	2	25079	3	33240	25000	other	0
Exp05	496	Response	1				14613958	68767	2
Exp05	497	Picture	java.de.jpg 1	java.de.jpg	1		14650164	35744	1	25078	2	35580	25000	other	0
Exp05	497	Response	1				14684827	70407	1
Exp05	498	Picture	tw-h.de.jpg 1	tw-h.de.jpg	1		14720066	34753	2	25079	3	34590	25000	other	0
Exp05	498	Response	1				14752645	67332	2
Exp05	499	Picture	dukasi.de.jpg 1	dukasi.de.jpg	1		14787470	34264	1	25078	2	34100	25000	other	0
Exp05	499	Response	1				14817754	64548	1
Exp05	500	Picture	das-energieportal.de.jpg 2	das-energieportal.de.jpg	2		14855040	36804	1	25078	2	36640	25000	other	0
Exp05	500	Response	1				14898062	79826	1
Exp05	516	Picture	promipranger.de.jpg 1	promipranger.de.jpg	1		15084994	35234	1	25078	3	35070	25000	other	0
Exp05	516	Response	1				15118497	68737	1

The following output port codes were not sent because of a conflict on the port.
Port	Code	Time(ms)
1	1	1.31021e+006
