# Supplementary material for: Electrophysiological correlates of aesthetic processing of webpages: a comparison of experts and laypersons
Source: PeerJ. 2017 Jun 6;5:e3440. doi: 10.7717/peerj.3440 (PMC5463973; doi:10.7717/peerj.3440)
Supplement: Supplemental Information 1 — Grand averages for the individual participants [file peerj-05-3440-s001.zip › Logfiles/Exp06-Website.log]

Scenario - Evaluation Website
Logfile written - 07/19/2012 15:18:52

Subject	Trial	Event Type	Code	bild(str)	port_code(num)	aesthetik(num)	Time	TTime	Uncertainty	Duration	Uncertainty	ReqTime	ReqDur	Stim Type	Pair Index

Exp06	2	Picture	omster.de.jpg 1	omster.de.jpg	1		46239	35704	1	25078	3	35540	25000	other	0
Exp06	2	Response	1				100302	89767	1
Exp06	3	Picture	daswohnkonzept.com.jpg 1	daswohnkonzept.com.jpg	1		135305	34524	2	25079	3	34360	25000	other	0
Exp06	3	Response	1				207801	107020	1
Exp06	4	Picture	play89.de.jpg 1	play89.de.jpg	1		243118	34814	2	25079	3	34650	25000	other	0
Exp06	4	Response	1				280430	72126	1
Exp06	5	Picture	einfranzose.de.jpg 1	einfranzose.de.jpg	1		315521	34583	2	25079	4	34420	25000	other	0
Exp06	5	Response	1				349059	68121	2
Exp06	6	Picture	stayfriends.de.jpg 1	stayfriends.de.jpg	1		382926	33494	1	25078	3	33330	25000	other	0
Exp06	6	Response	1				418488	69056	2
Exp06	7	Picture	shortnews.de.jpg 1	shortnews.de.jpg	1		452329	33404	2	25079	3	33240	25000	other	0
Exp06	7	Response	1				485838	66913	1
Exp06	8	Picture	unitedlabels.com.jpg 1	unitedlabels.com.jpg	1		520317	34004	1	25078	2	33840	25000	other	0
Exp06	8	Response	1				559417	73104	1
Exp06	9	Picture	softwareload.de.jpg 1	softwareload.de.jpg	1		597052	37154	1	25079	2	36990	25000	other	0
Exp06	9	Response	1				627246	67348	2
Exp06	10	Picture	kununu.com.jpg 1	kununu.com.jpg	1		661540	33854	1	25079	2	33690	25000	other	0
Exp06	10	Response	1				697955	70269	2
Exp06	11	Picture	voodoo-it.de.jpg 1	voodoo-it.de.jpg	1		733193	34754	2	25079	3	34590	25000	other	0
Exp06	11	Response	1				770424	71985	2
Exp06	12	Pause					793162	22559		360636
Exp06	12	Resume					793162	22559
Exp06	13	Picture	myspace.de.jpg 2	myspace.de.jpg	2		907706	36684	1	25079	2	36520	25000	other	0
Exp06	13	Response	2				941212	70190	1
Exp06	14	Picture	shoppiwiki.de.jpg 1	shoppiwiki.de.jpg	1		976277	34644	1	25078	3	34480	25000	other	0
Exp06	14	Response	1				1009351	67718	1
Exp06	15	Picture	sprachenstudio.net.jpg 2	sprachenstudio.net.jpg	2		1044847	35124	1	25079	2	34960	25000	other	0
Exp06	15	Response	1				1082620	72897	1
Exp06	16	Picture	typeset.de.jpg 2	typeset.de.jpg	2		1117333	34253	2	25079	4	34090	25000	other	0
Exp06	16	Response	1				1151729	68649	2
Exp06	17	Picture	download-software-kostenlos.de.jpg 1	download-software-kostenlos.de.jpg	1		1186987	34774	1	25079	2	34610	25000	other	0
Exp06	17	Response	1				1223558	71345	2
Exp06	32	Picture	paukr.de.jpg 2	paukr.de.jpg	2		1401947	36824	1	25078	3	36660	25000	other	0
Exp06	32	Response	1				1438236	73113	2
Exp06	33	Picture	download-archiv.de.jpg 1	download-archiv.de.jpg	1		1473184	34424	1	25078	2	34260	25000	other	0
Exp06	33	Response	1				1514065	75305	2
Exp06	34	Picture	das-filmportal.de.jpg 1	das-filmportal.de.jpg	1		1548419	33904	2	25079	3	33740	25000	other	0
Exp06	34	Response	1				1650834	136319	1
Exp06	35	Picture	berufs-karriere.de.jpg 1	berufs-karriere.de.jpg	1		1685310	34043	2	25079	3	33880	25000	other	0
Exp06	35	Response	1				1722343	71076	1
Exp06	36	Picture	ihk.elearningspace.de.jpg 1	ihk.elearningspace.de.jpg	1		1759796	36983	2	25079	3	36820	25000	other	0
Exp06	36	Response	1				1803452	80639	2
Exp06	37	Picture	radsport-aktiv.de.jpg 1	radsport-aktiv.de.jpg	1		1838948	34984	2	25079	3	34820	25000	other	0
Exp06	37	Response	2				1878951	74987	2
Exp06	38	Picture	staufenbiel.de.jpg 2	staufenbiel.de.jpg	2		1915684	36304	1	25078	3	36140	25000	other	0
Exp06	38	Response	1				1952701	73321	1
Exp06	39	Picture	epubli.de.jpg 2	epubli.de.jpg	2		1989253	36103	2	25079	3	35940	25000	other	0
Exp06	39	Response	1				2026450	73300	1
Exp06	40	Picture	bing.de.jpg 2	bing.de.jpg	2		2061073	34123	2	25079	3	33960	25000	other	0
Exp06	40	Response	2				2096679	69729	1
Exp06	41	Picture	latein-online.net.jpg 1	latein-online.net.jpg	1		2133143	36034	2	25079	3	35870	25000	other	0
Exp06	41	Response	1				2171858	74749	1
Exp06	42	Picture	das-energieportal.de.jpg 2	das-energieportal.de.jpg	2		2207379	35024	2	25079	3	34860	25000	other	0
Exp06	42	Response	1				2245287	72932	2
Exp06	43	Picture	absolventa.de.jpg 2	absolventa.de.jpg	2		2282615	36874	2	25079	3	36710	25000	other	0
Exp06	43	Response	1				2321437	75696	1
Exp06	44	Picture	rewe-group.de.jpg 2	rewe-group.de.jpg	2		2355435	33544	1	25078	3	33380	25000	other	0
Exp06	44	Response	2				2389586	67695	1
Exp06	60	Picture	onlinegames.de.jpg 1	onlinegames.de.jpg	1		2578560	37154	1	25078	3	36990	25000	other	0
Exp06	60	Response	1				2616583	75177	2
Exp06	61	Picture	one.de.jpg 1	one.de.jpg	1		2653212	36093	2	25079	3	35930	25000	other	0
Exp06	61	Response	1				2694642	77523	2
Exp06	62	Picture	freewarepage.de.jpg 1	freewarepage.de.jpg	1		2730781	35694	2	25079	3	35530	25000	other	0
Exp06	62	Response	1				2770952	75865	1
Exp06	63	Picture	eads.com_eads_germany_de.html.jpg 2	eads.com_eads_germany_de.html.jpg	2		2804767	33343	2	25079	3	33180	25000	other	0
Exp06	63	Response	2				2841181	69757	1
Exp06	64	Picture	regionale-jobsuche.de.jpg 1	regionale-jobsuche.de.jpg	1		2875504	33864	1	25079	2	33700	25000	other	0
Exp06	64	Response	1				2911890	70250	1
Exp06	65	Picture	flockshots.de.jpg 2	flockshots.de.jpg	2		2947074	34764	1	25079	2	34600	25000	other	0
Exp06	65	Response	2				2980839	68529	2
Exp06	66	Picture	musiksuche.de.jpg 1	musiksuche.de.jpg	1		3014645	33474	1	25078	3	33310	25000	other	0
Exp06	66	Response	1				3051058	69887	2
Exp06	67	Picture	daimler.com_dccom_home_de.jpg 2	daimler.com_dccom_home_de.jpg	2		3087298	35734	1	25078	3	35570	25000	other	0
Exp06	67	Response	1				3124648	73084	1
Exp06	68	Picture	goertz.de.jpg 2	goertz.de.jpg	2		3161534	36394	1	25078	3	36230	25000	other	0
Exp06	68	Response	2				3195197	70057	1
Exp06	69	Picture	schottenland.de.jpg 1	schottenland.de.jpg	1		3230271	34524	1	25079	2	34360	25000	other	0
Exp06	69	Response	1				3265266	69519	1
Exp06	70	Picture	n24.de.jpg 2	n24.de.jpg	2		3299925	34094	1	25078	2	33930	25000	other	0
Exp06	70	Response	2				3341565	75734	1
Exp06	71	Picture	promipranger.de.jpg 1	promipranger.de.jpg	1		3378077	35954	1	25078	3	35790	25000	other	0
Exp06	71	Response	2				3415954	73831	2
Exp06	72	Picture	mathemathe.de.jpg 2	mathemathe.de.jpg	2		3449896	33473	2	25079	3	33310	25000	other	0
Exp06	72	Response	1				3485224	68801	1
Exp06	73	Picture	suchnase.de.jpg 1	suchnase.de.jpg	1		3522716	37014	2	25079	3	36850	25000	other	0
Exp06	73	Response	1				3555933	70231	1
Exp06	74	Picture	metager.de.jpg 1	metager.de.jpg	1		3591287	35004	1	25078	3	34840	25000	other	0
Exp06	74	Response	1				3624232	67949	1
Exp06	91	Picture	blog.de.jpg 2	blog.de.jpg	2		3822827	36864	1	25078	3	36700	25000	other	0
Exp06	91	Response	2				3915859	129896	1
Exp06	92	Picture	spanisch-live.de_onlinekurse_index.php.jpg 1	spanisch-live.de_onlinekurse_index.php.jpg	1		3951053	34744	1	25078	3	34580	25000	other	0
Exp06	92	Response	1				3984648	68339	1
Exp06	93	Picture	infinion.de.jpg 1	infinion.de.jpg	1		4019540	34454	1	25078	3	34290	25000	other	0
Exp06	93	Response	1				4054877	69791	2
Exp06	94	Picture	pcwelt.de.jpg 1	pcwelt.de.jpg	1		4090443	35064	2	25079	3	34900	25000	other	0
Exp06	94	Response	2				4124147	68768	1
Exp06	95	Picture	bellnet.de.jpg 1	bellnet.de.jpg	1		4161680	37084	1	25078	3	36920	25000	other	0
Exp06	95	Response	1				4194744	70148	865
Exp06	96	Picture	arts-outdoors.de_Shop_index.php.jpg 2	arts-outdoors.de_Shop_index.php.jpg	2		4232000	35844	1	25079	2	35680	25000	other	0
Exp06	96	Response	1				4270675	74519	1
Exp06	97	Picture	flashgames.de.jpg 1	flashgames.de.jpg	1		4308069	36834	1	25079	2	36670	25000	other	0
Exp06	97	Response	1				4342184	70949	1
Exp06	98	Picture	kreuzwort-raetsel.net.jpg 1	kreuzwort-raetsel.net.jpg	1		4376973	34324	1	25078	3	34160	25000	other	0
Exp06	98	Response	1				4412573	69924	2
Exp06	99	Picture	jobboerse.org.jpg 2	jobboerse.org.jpg	2		4446210	33214	1	25078	3	33050	25000	other	0
Exp06	99	Response	1				4479763	66767	1
Exp06	100	Picture	acoon.de.jpg 1	acoon.de.jpg	1		4516863	36794	2	25079	3	36630	25000	other	0
Exp06	100	Response	2				4552392	72323	1
Exp06	101	Picture	news.de.jpg 1	news.de.jpg	1		4588933	36024	1	25079	2	35860	25000	other	0
Exp06	101	Response	1				4624371	71462	1
Exp06	102	Picture	deanguitars.de.jpg 2	deanguitars.de.jpg	2		4661419	36613	2	25079	4	36450	25000	other	0
Exp06	102	Response	2				4694760	69954	1
Exp06	103	Picture	englisch-lehrbuch.de.jpg 2	englisch-lehrbuch.de.jpg	2		4729990	34804	1	25079	2	34640	25000	other	0
Exp06	103	Response	1				4763230	68044	1
Exp06	104	Picture	backinjob.de.jpg 2	backinjob.de.jpg	2		4800477	36794	1	25078	3	36630	25000	other	0
Exp06	104	Response	1				4845138	81455	2
Exp06	117	Picture	fastguide.de.jpg 1	fastguide.de.jpg	1		5001439	34884	2	25079	3	34720	25000	other	0
Exp06	117	Response	1				5037896	71341	2
Exp06	118	Picture	gamesload.de.jpg 1	gamesload.de.jpg	1		5072509	34154	2	25079	3	33990	25000	other	0
Exp06	118	Response	2				5107165	68810	2
Exp06	119	Picture	soft-ware.net.jpg 1	soft-ware.net.jpg	1		5142996	35354	1	25079	2	35190	25000	other	0
Exp06	119	Response	1				5176595	68953	1
Exp06	234	Picture	allianz-jobchecker.de_start.html.jpg 2	allianz-jobchecker.de_start.html.jpg	2		6362018	35714	1	25078	3	35550	25000	other	0
Exp06	234	Response	2				6394611	68307	2
Exp06	235	Picture	gratissoftware.de.jpg 1	gratissoftware.de.jpg	1		6430255	35174	1	25079	2	35010	25000	other	0
Exp06	235	Response	1				6465000	69919	2
Exp06	236	Picture	mirus.de_shop2.jpg 1	mirus.de_shop2.jpg	1		6500908	35534	2	25079	3	35370	25000	other	0
Exp06	236	Response	2				6534430	69056	1
Exp06	237	Picture	basf.de.jpg 2	basf.de.jpg	2		6568979	34144	1	25079	2	33980	25000	other	0
Exp06	237	Response	1				6608169	73334	1
Exp06	238	Picture	jobrobot.de.jpg 1	jobrobot.de.jpg	1		6644965	36304	1	25078	3	36140	25000	other	0
Exp06	238	Response	1				6678718	70057	2
Exp06	239	Picture	sap.de.jpg 2	sap.de.jpg	2		6713535	34394	2	25079	3	34230	25000	other	0
Exp06	239	Response	1				6748307	69166	2
Exp06	240	Picture	steinberg.de.jpg 2	steinberg.de.jpg	2		6782106	33394	1	25078	3	33230	25000	other	0
Exp06	240	Response	2				6816137	67425	1
Exp06	241	Picture	piczo.de.jpg 2	piczo.de.jpg	2		6853009	36304	1	25079	2	36140	25000	other	0
Exp06	241	Response	2				6886196	69491	1
Exp06	242	Picture	brothersoft.com.jpg 1	brothersoft.com.jpg	1		6922079	35373	2	25079	4	35210	25000	other	0
Exp06	242	Response	1				6955785	69079	1
Exp06	243	Picture	promiflash.de.jpg 1	promiflash.de.jpg	1		6992566	36334	2	25079	3	36170	25000	other	0
Exp06	243	Response	2				7025854	69622	2
Exp06	244	Picture	lastfm.de.jpg 2	lastfm.de.jpg	2		7060803	34533	2	25079	4	34370	25000	other	0
Exp06	244	Response	2				7093523	67253	2
Exp06	245	Picture	opportuno.de.jpg 2	opportuno.de.jpg	2		7127708	33734	1	25078	3	33570	25000	other	0
Exp06	245	Response	1				7161833	67859	1
Exp06	246	Picture	virtualuniversity.ch.jpg 1	virtualuniversity.ch.jpg	1		7199028	36624	1	25078	3	36460	25000	other	0
Exp06	246	Response	1				7234132	71728	1
Exp06	247	Picture	lsg.musin.de_geschichte.jpg 1	lsg.musin.de_geschichte.jpg	1		7269181	34564	2	25079	3	34400	25000	other	0
Exp06	247	Response	1				7302441	67824	2
Exp06	263	Picture	gamesplanet.com.jpg 1	gamesplanet.com.jpg	1		7490223	36004	1	25079	2	35840	25000	other	0
Exp06	263	Response	1				7524489	70270	1
Exp06	264	Picture	weiseundtreuner.de.jpg 2	weiseundtreuner.de.jpg	2		7562043	37154	1	25079	2	36990	25000	other	0
Exp06	264	Response	1				7596628	71739	1
Exp06	265	Picture	jobsuche.net.jpg 2	jobsuche.net.jpg	2		7633946	36854	2	25079	3	36690	25000	other	0
Exp06	265	Response	1				7668937	71845	2
Exp06	266	Picture	kostenlose-kartenspiele.de.jpg 1	kostenlose-kartenspiele.de.jpg	1		7705266	35774	2	25079	3	35610	25000	other	0
Exp06	266	Response	1				7738207	68715	1
Exp06	267	Picture	gibson.de.jpg 2	gibson.de.jpg	2		7772504	33874	1	25078	3	33710	25000	other	0
Exp06	267	Response	2				7805396	66766	1
Exp06	268	Picture	boehmarchitektur.de.jpg 2	boehmarchitektur.de.jpg	2		7841824	35994	1	25079	2	35830	25000	other	0
Exp06	268	Response	2				7874495	68665	1
Exp06	269	Picture	vollversion.de.jpg 1	vollversion.de.jpg	1		7911811	36834	1	25079	2	36670	25000	other	0
Exp06	269	Response	1				7943924	68947	2
Exp06	270	Picture	porsche.de.jpg 2	porsche.de.jpg	2		7979381	35033	2	25079	4	34870	25000	other	0
Exp06	270	Response	2				8012074	67726	1
Exp06	271	Picture	hi5.com.jpg 1	hi5.com.jpg	1		8049618	37133	2	25079	3	36970	25000	other	0
Exp06	271	Response	1				8083902	71417	2
Exp06	272	Picture	onmeda.de.jpg 2	onmeda.de.jpg	2		8119189	34854	1	25078	3	34690	25000	other	0
Exp06	272	Response	1				8155252	70917	1
Exp06	273	Picture	dmoz.de.jpg 1	dmoz.de.jpg	1		8191425	35774	2	25079	3	35610	25000	other	0
Exp06	273	Response	1				8222921	67270	1
Exp06	274	Picture	ruhr-nachrichten.de.jpg 1	ruhr-nachrichten.de.jpg	1		8257829	34373	2	25079	3	34210	25000	other	0
Exp06	274	Response	2				8292020	68564	2
Exp06	275	Picture	finest-jobs.com.jpg 1	finest-jobs.com.jpg	1		8329316	36854	2	25079	3	36690	25000	other	0
Exp06	275	Response	1				8362569	70107	2
Exp06	276	Picture	beiersdorf.de.jpg 2	beiersdorf.de.jpg	2		8399969	36943	2	25079	4	36780	25000	other	0
Exp06	276	Response	1				8432479	69453	1
Exp06	277	Picture	webportal4u.de.jpg 1	webportal4u.de.jpg	1		8468540	35634	1	25079	2	35470	25000	other	0
Exp06	277	Response	1				8499828	66922	1
Exp06	278	Picture	fahrrad.de.jpg 1	fahrrad.de.jpg	1		8537027	36704	2	25079	3	36540	25000	other	0
Exp06	278	Response	1				8569577	69254	2
Exp06	279	Picture	artvoll.de.jpg 2	artvoll.de.jpg	2		8605181	35224	2	25079	3	35060	25000	other	0
Exp06	279	Response	2				8675636	105679	1
Exp06	296	Picture	presseurop.eu_de.jpg 2	presseurop.eu_de.jpg	2		8873548	36224	1	25078	2	36060	25000	other	0
Exp06	296	Response	1				8907914	70590	1
Exp06	297	Picture	unterwegs.biz.jpg 2	unterwegs.biz.jpg	2		8943451	35054	2	25079	3	34890	25000	other	0
Exp06	297	Response	1				8976223	67826	1
Exp06	298	Picture	wikio.de.jpg 2	wikio.de.jpg	2		9010439	33784	1	25078	3	33620	25000	other	0
Exp06	298	Response	2				9041002	64347	1
Exp06	299	Picture	ds-ag.com.jpg 2	ds-ag.com.jpg	2		9075510	34124	1	25078	3	33960	25000	other	0
Exp06	299	Response	1				9112831	71445	2
Exp06	300	Picture	fender.de.jpg 2	fender.de.jpg	2		9148829	35563	2	25079	3	35400	25000	other	0
Exp06	300	Response	2				9180820	67554	2
Exp06	301	Picture	download-tipp.de.jpg 1	download-tipp.de.jpg	1		9214650	33393	2	25079	3	33230	25000	other	0
Exp06	301	Response	1				9247690	66433	1
Exp06	302	Picture	freeware-base.de.jpg 1	freeware-base.de.jpg	1		9283221	35034	1	25078	3	34870	25000	other	0
Exp06	302	Response	1				9315519	67332	1
Exp06	303	Picture	boing.de.jpg 1	boing.de.jpg	1		9352958	36974	1	25078	3	36810	25000	other	0
Exp06	303	Response	1				9383348	67364	2
Exp06	304	Picture	aol.de.jpg 1	aol.de.jpg	1		9419112	35184	2	25079	3	35020	25000	other	0
Exp06	304	Response	1				9450847	66919	2
Exp06	305	Picture	twitter.com.jpg 2	twitter.com.jpg	2		9488182	36813	2	25079	3	36650	25000	other	0
Exp06	305	Response	2				9518517	67148	1
Exp06	306	Picture	tageszeitung.info.jpg 2	tageszeitung.info.jpg	2		9554503	35473	2	25079	3	35310	25000	other	0
Exp06	306	Response	1				9587786	68756	1
Exp06	307	Picture	checkpoint-elearning.de.jpg 2	checkpoint-elearning.de.jpg	2		9624407	36144	1	25079	2	35980	25000	other	0
Exp06	307	Response	1				9670335	82072	1
Exp06	308	Picture	instagr.am.jpg 2	instagr.am.jpg	2		9705975	35164	1	25079	2	35000	25000	other	0
Exp06	308	Response	2				9783594	112783	1
Exp06	309	Picture	mister-wong.de.jpg 2	mister-wong.de.jpg	2		9817371	33324	1	25078	3	33160	25000	other	0
Exp06	309	Response	2				9849023	64976	1
Exp06	310	Picture	spieleportal.de.jpg 1	spieleportal.de.jpg	1		9884858	35254	2	25079	3	35090	25000	other	0
Exp06	310	Response	1				9917963	68359	1
Exp06	326	Picture	bayer.de.jpg 2	bayer.de.jpg	2		10104317	34714	2	25079	3	34550	25000	other	0
Exp06	326	Response	1				10138730	69127	1
Exp06	327	Picture	fireball.de.jpg 1	fireball.de.jpg	1		10173804	34734	2	25079	3	34570	25000	other	0
Exp06	327	Response	2				10207029	67959	1
Exp06	328	Picture	metrogroup.de.jpg 2	metrogroup.de.jpg	2		10241042	33564	1	25078	2	33400	25000	other	0
Exp06	328	Response	1				10277578	70100	2
Exp06	329	Picture	bertelsmann.de.jpg 2	bertelsmann.de.jpg	2		10313861	35884	2	25079	3	35720	25000	other	0
Exp06	329	Response	1				10347008	69031	1
Exp06	330	Picture	spreeblick.com.jpg 2	spreeblick.com.jpg	2		10382348	34873	2	25079	3	34710	25000	other	0
Exp06	330	Response	2				10414997	67522	1
Exp06	331	Picture	runterladen.de.jpg 1	runterladen.de.jpg	1		10449003	33514	1	25078	3	33350	25000	other	0
Exp06	331	Response	1				10482346	66857	1
Exp06	332	Picture	raetselfieber.de.jpg 1	raetselfieber.de.jpg	1		10517240	34364	1	25078	3	34200	25000	other	0
Exp06	332	Response	1				10551295	68419	2
Exp06	333	Picture	filezilla.de.jpg 1	filezilla.de.jpg	1		10587977	36294	1	25078	3	36130	25000	other	0
Exp06	333	Response	1				10621355	69672	1
Exp06	334	Picture	myspass.de.jpg 1	myspass.de.jpg	1		10655547	33653	2	25079	3	33490	25000	other	0
Exp06	334	Response	2				10742773	120879	2
Exp06	335	Picture	taz.de.jpg 2	taz.de.jpg	2		10779607	36323	2	25079	3	36160	25000	other	0
Exp06	335	Response	2				10824202	80918	2
Exp06	336	Picture	bildungsserver.de.jpg 2	bildungsserver.de.jpg	2		10857926	33284	2	25079	3	33120	25000	other	0
Exp06	336	Response	2				10892352	67710	1
Exp06	337	Picture	java.de.jpg 1	java.de.jpg	1		10928413	35594	1	25078	3	35430	25000	other	0
Exp06	337	Response	1				10959541	66722	1
Exp06	338	Picture	apollo7.de.jpg 1	apollo7.de.jpg	1		10993901	33924	1	25078	3	33760	25000	other	0
Exp06	338	Response	2				11027200	67223	1
Exp06	339	Picture	sharelook.de.jpg 1	sharelook.de.jpg	1		11060888	33224	2	25079	3	33060	25000	other	0
Exp06	339	Response	1				11094069	66405	2
Exp06	340	Picture	netzeitung.de.jpg 1	netzeitung.de.jpg	1		11129209	34674	1	25078	3	34510	25000	other	0
Exp06	340	Response	2				11166218	71683	2
Exp06	354	Picture	jobware.de.jpg 2	jobware.de.jpg	2		11333504	35794	1	25078	3	35630	25000	other	0
Exp06	354	Response	1				11366986	69276	2
Exp06	355	Picture	tw-h.de.jpg 1	tw-h.de.jpg	1		11404157	36704	2	25079	3	36540	25000	other	0
Exp06	355	Response	1				11435126	67673	1
Exp06	356	Picture	kolibrishop.com.jpg 2	kolibrishop.com.jpg	2		11468978	33353	2	25079	3	33190	25000	other	0
Exp06	356	Response	2				11527275	91650	1
Exp06	357	Picture	joindiaspora.com.jpg 2	joindiaspora.com.jpg	2		11561961	34294	1	25079	2	34130	25000	other	0
Exp06	357	Response	2				11593504	65837	1
Exp06	462	Picture	bildung.at.jpg 2	bildung.at.jpg	2		12677336	34954	1	25078	3	34790	25000	other	0
Exp06	462	Response	2				12708332	65950	1
Exp06	463	Picture	einfach-teilhaben.de.jpg 2	einfach-teilhaben.de.jpg	2		12745239	36393	2	25079	4	36230	25000	other	0
Exp06	463	Response	1				12776161	67315	1
Exp06	464	Picture	dhm.de_lemo_home.html.jpg 1	dhm.de_lemo_home.html.jpg	1		12809727	33253	2	25079	4	33090	25000	other	0
Exp06	464	Response	2				12840950	64476	1
Exp06	465	Picture	spirofrog.de.jpg 2	spirofrog.de.jpg	2		12877548	36164	2	25079	3	36000	25000	other	0
Exp06	465	Response	2				12911019	69635	2
Exp06	466	Picture	franzoesisch-lernen-online.de.jpg 1	franzoesisch-lernen-online.de.jpg	1		12946952	35494	1	25079	2	35330	25000	other	0
Exp06	466	Response	1				12979809	68351	1
Exp06	467	Picture	rekruter.de.jpg 1	rekruter.de.jpg	1		13016772	36504	2	25079	3	36340	25000	other	0
Exp06	467	Response	1				13048278	68010	1
Exp06	468	Picture	jurawiki.de.jpg 1	jurawiki.de.jpg	1		13082593	33844	1	25079	2	33680	25000	other	0
Exp06	468	Response	1				13114497	65748	1
Exp06	469	Picture	seekoo.de.jpg 1	seekoo.de.jpg	1		13149580	34643	2	25079	4	34480	25000	other	0
Exp06	469	Response	1				13181686	66749	2
Exp06	470	Picture	bildungsportal.sachsen.de.jpg 2	bildungsportal.sachsen.de.jpg	2		13216568	34424	2	25079	3	34260	25000	other	0
Exp06	470	Response	2				13298625	116481	1
Exp06	471	Picture	jobsintime.de.jpg 2	jobsintime.de.jpg	2		13334713	35614	1	25078	3	35450	25000	other	0
Exp06	471	Response	2				13365974	66875	1
Exp06	472	Picture	spiele-zone.de.jpg 1	spiele-zone.de.jpg	1		13401033	34523	2	25079	4	34360	25000	other	0
Exp06	472	Response	1				13446123	79613	2
Exp06	473	Picture	ecosia.org.jpg 2	ecosia.org.jpg	2		13480435	33963	2	25079	3	33800	25000	other	0
Exp06	473	Response	2				13511712	65240	2
Exp06	474	Picture	coachservice.com.jpg 2	coachservice.com.jpg	2		13548839	36734	2	25079	3	36570	25000	other	0
Exp06	474	Response	1				13579062	66957	1
Exp06	487	Picture	myalbum.com.jpg 2	myalbum.com.jpg	2		13733888	33374	1	25079	2	33210	25000	other	0
Exp06	487	Response	1				13766060	65546	1
Exp06	488	Picture	boconcept.de.jpg 2	boconcept.de.jpg	2		13800959	34394	1	25078	3	34230	25000	other	0
Exp06	488	Response	2				13832449	65884	1
Exp06	489	Picture	downloads.de.jpg 1	downloads.de.jpg	1		13867613	34634	1	25079	2	34470	25000	other	0
Exp06	489	Response	1				13898358	65379	2
Exp06	490	Picture	sportbild.bild.de.jpg 1	sportbild.bild.de.jpg	1		13932517	33653	2	25079	3	33490	25000	other	0
Exp06	490	Response	2				13963788	64924	1
Exp06	491	Picture	deutschland.de.jpg 2	deutschland.de.jpg	2		13999005	34724	1	25079	2	34560	25000	other	0
Exp06	491	Response	2				14033217	68936	1
Exp06	492	Picture	fotocommunity.de.jpg 2	fotocommunity.de.jpg	2		14070158	36444	2	25079	3	36280	25000	other	0
Exp06	492	Response	2				14102326	68612	1
Exp06	493	Picture	pausenberger.com.jpg 1	pausenberger.com.jpg	1		14139229	36434	1	25078	3	36270	25000	other	0
Exp06	493	Response	2				14197665	94870	1
Exp06	494	Picture	jappy.de.jpg 2	jappy.de.jpg	2		14233961	35874	2	25079	3	35710	25000	other	0
Exp06	494	Response	1				14315084	116997	1
Exp06	495	Picture	dukasi.de.jpg 1	dukasi.de.jpg	1		14350273	34714	1	25078	2	34550	25000	other	0
Exp06	495	Response	1				14381633	66074	1
Exp06	496	Picture	biokurs.de.jpg 1	biokurs.de.jpg	1		14415844	33814	1	25078	3	33650	25000	other	0
Exp06	496	Response	1				14448022	65992	2
Exp06	497	Picture	freizeitfreunde.de.jpg 1	freizeitfreunde.de.jpg	1		14484831	36344	1	25078	3	36180	25000	other	0
Exp06	497	Response	1				14558881	110394	1
Exp06	498	Picture	monster.de.jpg 2	monster.de.jpg	2		14592561	33264	1	25078	2	33100	25000	other	0
Exp06	498	Response	2				14625430	66133	2
Exp06	499	Picture	das-gesundheitsportal.com.jpg 1	das-gesundheitsportal.com.jpg	1		14662631	36694	1	25078	3	36530	25000	other	0
Exp06	499	Response	1				14697569	71632	2
Exp06	500	Picture	de.partypoker.com.jpg 2	de.partypoker.com.jpg	2		14733617	35513	2	25079	3	35350	25000	other	0
Exp06	500	Response	1				14765879	67775	1
Exp06	501	Picture	wer-kennt-wen.de.jpg 2	wer-kennt-wen.de.jpg	2		14799438	33183	2	25079	3	33020	25000	other	0
Exp06	501	Response	1				14834028	67773	1
Exp06	502	Picture	finanzen-nachrichten.com.jpg 1	finanzen-nachrichten.com.jpg	1		14870842	36284	1	25078	3	36120	25000	other	0
Exp06	502	Response	1				14939287	104729	1
Exp06	517	Picture	global-ethic-now.de.jpg 2	global-ethic-now.de.jpg	2		15117129	36284	2	25079	3	36120	25000	other	0
Exp06	517	Response	1				15152365	71520	1
Exp06	518	Picture	baur.de.jpg 2	baur.de.jpg	2		15187283	34444	1	25078	3	34280	25000	other	0
Exp06	518	Response	1				15220194	67355	1
Exp06	519	Picture	nonstopnews.de.jpg 1	nonstopnews.de.jpg	1		15254937	34274	1	25078	3	34110	25000	other	0
Exp06	519	Response	1				15287703	67040	1
Exp06	520	Picture	online-spanisch.com.jpg 2	online-spanisch.com.jpg	2		15323174	35084	1	25078	3	34920	25000	other	0
Exp06	520	Response	1				15356332	68242	1
Exp06	521	Picture	niedersachsen.de.jpg 2	niedersachsen.de.jpg	2		15392161	35334	1	25079	2	35170	25000	other	0
Exp06	521	Response	1				15425282	68455	1
Exp06	522	Picture	webportal24.de.jpg 1	webportal24.de.jpg	1		15460648	34834	2	25079	3	34670	25000	other	0
Exp06	522	Response	1				15512301	86487	1

The following output port codes were not sent because of a conflict on the port.
Port	Code	Time(ms)
1	1	62724.6
