# Supplementary material for: Electrophysiological correlates of aesthetic processing of webpages: a comparison of experts and laypersons
Source: PeerJ. 2017 Jun 6;5:e3440. doi: 10.7717/peerj.3440 (PMC5463973; doi:10.7717/peerj.3440)
Supplement: Supplemental Information 1 — Grand averages for the individual participants [file peerj-05-3440-s001.zip › Logfiles/Exp07-Website.log]

Scenario - Evaluation Website
Logfile written - 10/01/2012 19:45:04

Subject	Trial	Event Type	Code	bild(str)	port_code(num)	aesthetik(num)	Time	TTime	Uncertainty	Duration	Uncertainty	ReqTime	ReqDur	Stim Type	Pair Index

Exp07	2	Picture	kununu.com.jpg 1	kununu.com.jpg	1		46821	35933	2	25079	3	35770	25000	other	0
Exp07	2	Response	2				92091	81203	1
Exp07	3	Picture	shortnews.de.jpg 1	shortnews.de.jpg	1		128889	36094	2	25079	3	35930	25000	other	0
Exp07	3	Response	1				243589	150794	1
Exp07	4	Picture	omster.de.jpg 1	omster.de.jpg	1		278694	34684	1	25079	2	34520	25000	other	0
Exp07	4	Response	2				316697	72687	2
Exp07	5	Picture	unitedlabels.com.jpg 1	unitedlabels.com.jpg	1		352430	34964	1	25079	2	34800	25000	other	0
Exp07	5	Response	1				397797	80331	1
Exp07	6	Picture	softwareload.de.jpg 1	softwareload.de.jpg	1		433415	34984	1	25078	3	34820	25000	other	0
Exp07	6	Response	2				469625	71194	2
Exp07	7	Picture	daswohnkonzept.com.jpg 1	daswohnkonzept.com.jpg	1		507401	36984	1	25078	3	36820	25000	other	0
Exp07	7	Response	1				542414	71997	2
Exp07	8	Picture	einfranzose.de.jpg 1	einfranzose.de.jpg	1		578470	35213	2	25079	3	35050	25000	other	0
Exp07	8	Response	1				611843	68586	2
Exp07	9	Picture	voodoo-it.de.jpg 1	voodoo-it.de.jpg	1		647374	34884	1	25079	2	34720	25000	other	0
Exp07	9	Response	1				690382	77892	1
Exp07	10	Picture	stayfriends.de.jpg 1	stayfriends.de.jpg	1		725776	34814	1	25078	3	34650	25000	other	0
Exp07	10	Response	1				759651	68689	1
Exp07	11	Picture	play89.de.jpg 1	play89.de.jpg	1		793846	33484	2	25079	3	33320	25000	other	0
Exp07	11	Response	1				837720	77358	1
Exp07	12	Pause					859868	22030		428633
Exp07	12	Resume					859868	22030
Exp07	13	Picture	boconcept.de.jpg 2	boconcept.de.jpg	2		972430	33793	2	25079	3	33630	25000	other	0
Exp07	13	Response	2				1006887	68250	2
Exp07	14	Picture	freeware-base.de.jpg 1	freeware-base.de.jpg	1		1041167	33444	2	25079	3	33280	25000	other	0
Exp07	14	Response	1				1080956	73233	1
Exp07	15	Picture	spanisch-live.de_onlinekurse_index.php.jpg 1	spanisch-live.de_onlinekurse_index.php.jpg	1		1117903	36314	1	25078	3	36150	25000	other	0
Exp07	15	Response	1				1151185	69596	1
Exp07	28	Picture	staufenbiel.de.jpg 2	staufenbiel.de.jpg	2		1307700	34874	1	25078	3	34710	25000	other	0
Exp07	28	Response	2				1344592	71766	2
Exp07	29	Picture	dukasi.de.jpg 1	dukasi.de.jpg	1		1378603	33224	2	25079	3	33060	25000	other	0
Exp07	29	Response	1				1412891	67512	1
Exp07	30	Picture	metager.de.jpg 1	metager.de.jpg	1		1449006	35533	2	25079	3	35370	25000	other	0
Exp07	30	Response	1				1489680	76207	1
Exp07	31	Picture	bildung.at.jpg 2	bildung.at.jpg	2		1525159	34704	1	25078	2	34540	25000	other	0
Exp07	31	Response	1				1560709	70254	1
Exp07	32	Picture	freizeitfreunde.de.jpg 1	freizeitfreunde.de.jpg	1		1597728	36234	1	25079	2	36070	25000	other	0
Exp07	32	Response	1				1633498	72004	1
Exp07	33	Picture	mister-wong.de.jpg 2	mister-wong.de.jpg	2		1668048	33864	1	25078	3	33700	25000	other	0
Exp07	33	Response	2				1704677	70493	1
Exp07	34	Picture	opportuno.de.jpg 2	opportuno.de.jpg	2		1739618	34314	1	25078	3	34150	25000	other	0
Exp07	34	Response	1				1780346	75042	1
Exp07	35	Picture	jappy.de.jpg 2	jappy.de.jpg	2		1816520	35544	1	25078	3	35380	25000	other	0
Exp07	35	Response	1				1850735	69759	1
Exp07	36	Picture	kolibrishop.com.jpg 2	kolibrishop.com.jpg	2		1885007	33534	1	25078	3	33370	25000	other	0
Exp07	36	Response	2				1925923	74450	2
Exp07	37	Picture	ecosia.org.jpg 2	ecosia.org.jpg	2		1961326	34784	1	25078	2	34620	25000	other	0
Exp07	37	Response	1				2013422	86880	2
Exp07	38	Picture	fahrrad.de.jpg 1	fahrrad.de.jpg	1		2047643	33484	1	25078	2	33320	25000	other	0
Exp07	38	Response	1				2086691	72532	1
Exp07	39	Picture	metrogroup.de.jpg 2	metrogroup.de.jpg	2		2121295	33894	2	25079	3	33730	25000	other	0
Exp07	39	Response	2				2174190	86789	1
Exp07	40	Picture	sap.de.jpg 2	sap.de.jpg	2		2209862	35024	1	25078	3	34860	25000	other	0
Exp07	40	Response	2				2247619	72781	1
Exp07	41	Picture	bayer.de.jpg 2	bayer.de.jpg	2		2281515	33194	1	25078	3	33030	25000	other	0
Exp07	41	Response	1				2316407	68086	2
Exp07	56	Picture	acoon.de.jpg 1	acoon.de.jpg	1		2491558	33494	1	25079	2	33330	25000	other	0
Exp07	56	Response	1				2525804	67740	2
Exp07	57	Picture	goertz.de.jpg 2	goertz.de.jpg	2		2562711	36214	2	25079	3	36050	25000	other	0
Exp07	57	Response	2				2605793	79296	2
Exp07	58	Picture	einfach-teilhaben.de.jpg 2	einfach-teilhaben.de.jpg	2		2642946	36434	1	25078	3	36270	25000	other	0
Exp07	58	Response	2				2678902	72390	2
Exp07	59	Picture	gibson.de.jpg 2	gibson.de.jpg	2		2712933	33394	1	25078	3	33230	25000	other	0
Exp07	59	Response	2				2748001	68462	2
Exp07	60	Picture	fastguide.de.jpg 1	fastguide.de.jpg	1		2784336	35604	1	25078	3	35440	25000	other	0
Exp07	60	Response	1				2818230	69498	1
Exp07	61	Picture	blog.de.jpg 2	blog.de.jpg	2		2852073	33224	1	25078	3	33060	25000	other	0
Exp07	61	Response	2				2904939	86090	1
Exp07	62	Picture	one.de.jpg 1	one.de.jpg	1		2939556	33794	2	25079	3	33630	25000	other	0
Exp07	62	Response	1				2976768	71006	1
Exp07	63	Picture	franzoesisch-lernen-online.de.jpg 1	franzoesisch-lernen-online.de.jpg	1		3011959	34504	2	25079	3	34340	25000	other	0
Exp07	63	Response	1				3045547	68092	1
Exp07	64	Picture	weiseundtreuner.de.jpg 2	weiseundtreuner.de.jpg	2		3083029	36844	1	25078	3	36680	25000	other	0
Exp07	64	Response	2				3123135	76950	2
Exp07	65	Picture	piczo.de.jpg 2	piczo.de.jpg	2		3160597	36623	2	25079	3	36460	25000	other	0
Exp07	65	Response	2				3195445	71471	1
Exp07	66	Picture	steinberg.de.jpg 2	steinberg.de.jpg	2		3231334	35204	1	25079	2	35040	25000	other	0
Exp07	66	Response	2				3264713	68583	2
Exp07	67	Picture	news.de.jpg 1	news.de.jpg	1		3300321	34854	1	25079	2	34690	25000	other	0
Exp07	67	Response	1				3338293	72826	1
Exp07	68	Picture	checkpoint-elearning.de.jpg 2	checkpoint-elearning.de.jpg	2		3374890	35884	2	25079	3	35720	25000	other	0
Exp07	68	Response	1				3410121	71115	2
Exp07	69	Picture	vollversion.de.jpg 1	vollversion.de.jpg	1		3446126	35263	2	25079	4	35100	25000	other	0
Exp07	69	Response	1				3488670	77807	1
Exp07	86	Picture	ruhr-nachrichten.de.jpg 1	ruhr-nachrichten.de.jpg	1		3686748	36074	1	25078	2	35910	25000	other	0
Exp07	86	Response	2				3722387	71713	1
Exp07	87	Picture	dhm.de_lemo_home.html.jpg 1	dhm.de_lemo_home.html.jpg	1		3759567	36654	1	25078	3	36490	25000	other	0
Exp07	87	Response	1				3791176	68263	1
Exp07	88	Picture	fireball.de.jpg 1	fireball.de.jpg	1		3827387	35733	2	25079	3	35570	25000	other	0
Exp07	88	Response	1				3862514	70860	2
Exp07	89	Picture	runterladen.de.jpg 1	runterladen.de.jpg	1		3898374	35134	1	25078	3	34970	25000	other	0
Exp07	89	Response	1				3932423	69183	2
Exp07	90	Picture	soft-ware.net.jpg 1	soft-ware.net.jpg	1		3967028	33934	1	25078	2	33770	25000	other	0
Exp07	90	Response	1				4001533	68439	1
Exp07	91	Picture	sharelook.de.jpg 1	sharelook.de.jpg	1		4038097	35983	2	25079	3	35820	25000	other	0
Exp07	91	Response	1				4072561	70447	2
Exp07	92	Picture	sprachenstudio.net.jpg 2	sprachenstudio.net.jpg	2		4110000	36973	2	25079	3	36810	25000	other	0
Exp07	92	Response	1				4144710	71683	2
Exp07	93	Picture	finest-jobs.com.jpg 1	finest-jobs.com.jpg	1		4178987	33604	2	25079	3	33440	25000	other	0
Exp07	93	Response	1				4241649	96266	1
Exp07	94	Picture	regionale-jobsuche.de.jpg 1	regionale-jobsuche.de.jpg	1		4276552	34224	1	25078	3	34060	25000	other	0
Exp07	94	Response	1				4311878	69550	1
Exp07	95	Picture	jobrobot.de.jpg 1	jobrobot.de.jpg	1		4346872	34234	1	25079	2	34070	25000	other	0
Exp07	95	Response	1				4380977	68339	1
Exp07	96	Picture	online-spanisch.com.jpg 2	online-spanisch.com.jpg	2		4416275	34643	2	25079	3	34480	25000	other	0
Exp07	96	Response	1				4450086	68454	1
Exp07	97	Picture	de.partypoker.com.jpg 2	de.partypoker.com.jpg	2		4487429	36584	1	25078	2	36420	25000	other	0
Exp07	97	Response	2				4524795	73950	1
Exp07	98	Picture	jobsintime.de.jpg 2	jobsintime.de.jpg	2		4562164	36643	2	25079	3	36480	25000	other	0
Exp07	98	Response	2				4598703	73182	2
Exp07	99	Picture	twitter.com.jpg 2	twitter.com.jpg	2		4634234	34794	2	25079	3	34630	25000	other	0
Exp07	99	Response	2				4668602	69162	2
Exp07	100	Picture	netzeitung.de.jpg 1	netzeitung.de.jpg	1		4703554	34174	2	25079	3	34010	25000	other	0
Exp07	100	Response	1				4738511	69131	2
Exp07	101	Picture	berufs-karriere.de.jpg 1	berufs-karriere.de.jpg	1		4773207	34123	2	25079	3	33960	25000	other	0
Exp07	101	Response	1				4807300	68216	2
Exp07	108	Pause					4870368	2512		747989
Exp07	108	Resume					4870368	2512
Exp07	116	Picture	bertelsmann.de.jpg 2	bertelsmann.de.jpg	2		4985786	36754	1	25079	2	36590	25000	other	0
Exp07	116	Response	1				5020897	71865	1
Exp07	117	Picture	bildungsportal.sachsen.de.jpg 2	bildungsportal.sachsen.de.jpg	2		5056856	35394	1	25078	3	35230	25000	other	0
Exp07	117	Response	1				5095756	74294	1
Exp07	118	Picture	bildungsserver.de.jpg 2	bildungsserver.de.jpg	2		5130675	34214	1	25079	2	34050	25000	other	0
Exp07	118	Response	1				5168385	71924	1
Exp07	119	Picture	englisch-lehrbuch.de.jpg 2	englisch-lehrbuch.de.jpg	2		5204578	35544	1	25078	3	35380	25000	other	0
Exp07	119	Response	1				5271083	102049	2
Exp07	220	Picture	bellnet.de.jpg 1	bellnet.de.jpg	1		6316950	37164	1	25078	3	37000	25000	other	0
Exp07	220	Response	1				6354567	74781	2
Exp07	221	Picture	paukr.de.jpg 2	paukr.de.jpg	2		6391269	36024	1	25078	3	35860	25000	other	0
Exp07	221	Response	1				6424466	69221	2
Exp07	222	Picture	deutschland.de.jpg 2	deutschland.de.jpg	2		6462255	37133	2	25079	3	36970	25000	other	0
Exp07	222	Response	2				6497095	71973	1
Exp07	223	Picture	webportal24.de.jpg 1	webportal24.de.jpg	1		6534992	37164	1	25078	2	37000	25000	other	0
Exp07	223	Response	1				6569084	71256	1
Exp07	224	Picture	ds-ag.com.jpg 2	ds-ag.com.jpg	2		6606228	36554	1	25079	2	36390	25000	other	0
Exp07	224	Response	1				6642193	72519	1
Exp07	225	Picture	pcwelt.de.jpg 1	pcwelt.de.jpg	1		6678798	35924	1	25078	2	35760	25000	other	0
Exp07	225	Response	1				6715772	72898	1
Exp07	226	Picture	myalbum.com.jpg 2	myalbum.com.jpg	2		6752700	36284	2	25079	3	36120	25000	other	0
Exp07	226	Response	1				6787281	70865	1
Exp07	227	Picture	raetselfieber.de.jpg 1	raetselfieber.de.jpg	1		6823437	35294	1	25078	3	35130	25000	other	0
Exp07	227	Response	1				6857990	69847	1
Exp07	228	Picture	niedersachsen.de.jpg 2	niedersachsen.de.jpg	2		6891924	33214	1	25078	3	33050	25000	other	0
Exp07	228	Response	1				6929178	70468	2
Exp07	229	Picture	flashgames.de.jpg 1	flashgames.de.jpg	1		6965743	35784	2	25079	3	35620	25000	other	0
Exp07	229	Response	1				7002607	72648	2
Exp07	230	Picture	musiksuche.de.jpg 1	musiksuche.de.jpg	1		7038479	35394	2	25079	3	35230	25000	other	0
Exp07	230	Response	1				7070586	67501	2
Exp07	231	Picture	tw-h.de.jpg 1	tw-h.de.jpg	1		7106633	35344	1	25078	3	35180	25000	other	0
Exp07	231	Response	1				7140976	69687	1
Exp07	232	Picture	myspass.de.jpg 1	myspass.de.jpg	1		7176953	35264	1	25078	3	35100	25000	other	0
Exp07	232	Response	2				7210885	69196	1
Exp07	233	Picture	fender.de.jpg 2	fender.de.jpg	2		7247523	35974	1	25078	3	35810	25000	other	0
Exp07	233	Response	2				7319023	107474	1
Exp07	249	Picture	gamesload.de.jpg 1	gamesload.de.jpg	1		7505390	34383	2	25079	3	34220	25000	other	0
Exp07	249	Response	1				7540899	69892	2
Exp07	250	Picture	download-archiv.de.jpg 1	download-archiv.de.jpg	1		7576210	34503	2	25079	3	34340	25000	other	0
Exp07	250	Response	1				7612569	70862	1
Exp07	251	Picture	filezilla.de.jpg 1	filezilla.de.jpg	1		7648613	35433	2	25079	3	35270	25000	other	0
Exp07	251	Response	1				7685837	72657	2
Exp07	252	Picture	kreuzwort-raetsel.net.jpg 1	kreuzwort-raetsel.net.jpg	1		7723516	36984	1	25078	3	36820	25000	other	0
Exp07	252	Response	1				7757026	70494	2
Exp07	253	Picture	promipranger.de.jpg 1	promipranger.de.jpg	1		7792669	34934	2	25079	3	34770	25000	other	0
Exp07	253	Response	1				7826285	68550	2
Exp07	254	Picture	hi5.com.jpg 1	hi5.com.jpg	1		7861490	34614	1	25078	2	34450	25000	other	0
Exp07	254	Response	1				7913634	86758	1
Exp07	255	Picture	jobboerse.org.jpg 2	jobboerse.org.jpg	2		7948806	34484	2	25079	3	34320	25000	other	0
Exp07	255	Response	1				7980343	66021	1
Exp07	256	Picture	onmeda.de.jpg 2	onmeda.de.jpg	2		8017043	36014	2	25079	3	35850	25000	other	0
Exp07	256	Response	1				8052652	71623	1
Exp07	257	Picture	suchnase.de.jpg 1	suchnase.de.jpg	1		8089779	36423	2	25079	3	36260	25000	other	0
Exp07	257	Response	1				8123031	69675	1
Exp07	258	Picture	spreeblick.com.jpg 2	spreeblick.com.jpg	2		8160433	36604	1	25078	3	36440	25000	other	0
Exp07	258	Response	2				8199660	75831	1
Exp07	259	Picture	download-tipp.de.jpg 1	download-tipp.de.jpg	1		8235335	35014	2	25079	3	34850	25000	other	0
Exp07	259	Response	1				8271969	71648	1
Exp07	260	Picture	porsche.de.jpg 2	porsche.de.jpg	2		8308238	35614	1	25078	3	35450	25000	other	0
Exp07	260	Response	2				8341717	69093	2
Exp07	261	Picture	deanguitars.de.jpg 2	deanguitars.de.jpg	2		8378891	36524	2	25079	3	36360	25000	other	0
Exp07	261	Response	2				8414657	72290	1
Exp07	278	Picture	instagr.am.jpg 2	instagr.am.jpg	2		8613180	36554	1	25079	2	36390	25000	other	0
Exp07	278	Response	2				8647733	71107	1
Exp07	279	Picture	finanzen-nachrichten.com.jpg 1	finanzen-nachrichten.com.jpg	1		8682583	34013	2	25079	3	33850	25000	other	0
Exp07	279	Response	1				8717002	68432	1
Exp07	280	Picture	artvoll.de.jpg 2	artvoll.de.jpg	2		8751654	33964	1	25078	3	33800	25000	other	0
Exp07	280	Response	2				8786111	68421	1
Exp07	281	Picture	spieleportal.de.jpg 1	spieleportal.de.jpg	1		8821807	34854	1	25079	2	34690	25000	other	0
Exp07	281	Response	1				8855700	68747	1
Exp07	282	Picture	lastfm.de.jpg 2	lastfm.de.jpg	2		8891877	35544	1	25079	2	35380	25000	other	0
Exp07	282	Response	2				8925129	68796	1
Exp07	283	Picture	absolventa.de.jpg 2	absolventa.de.jpg	2		8958864	33293	2	25079	3	33130	25000	other	0
Exp07	283	Response	2				8992948	67377	1
Exp07	284	Picture	webportal4u.de.jpg 1	webportal4u.de.jpg	1		9028851	35304	1	25079	2	35140	25000	other	0
Exp07	284	Response	1				9062057	68510	1
Exp07	285	Picture	wer-kennt-wen.de.jpg 2	wer-kennt-wen.de.jpg	2		9099837	37133	2	25079	3	36970	25000	other	0
Exp07	285	Response	1				9133246	70542	1
Exp07	286	Picture	das-energieportal.de.jpg 2	das-energieportal.de.jpg	2		9169574	35614	2	25079	3	35450	25000	other	0
Exp07	286	Response	1				9210515	76555	1
Exp07	287	Picture	coachservice.com.jpg 2	coachservice.com.jpg	2		9247059	35963	2	25079	3	35800	25000	other	0
Exp07	287	Response	2				9281374	70278	1
Exp07	288	Picture	ihk.elearningspace.de.jpg 1	ihk.elearningspace.de.jpg	1		9317296	35134	2	25079	3	34970	25000	other	0
Exp07	288	Response	1				9351283	69121	1
Exp07	289	Picture	pausenberger.com.jpg 1	pausenberger.com.jpg	1		9388616	36724	1	25079	2	36560	25000	other	0
Exp07	289	Response	1				9421991	70099	2
Exp07	290	Picture	wikio.de.jpg 2	wikio.de.jpg	2		9456686	33983	2	25079	3	33820	25000	other	0
Exp07	290	Response	2				9490780	68077	2
Exp07	291	Picture	typeset.de.jpg 2	typeset.de.jpg	2		9526673	35224	2	25079	3	35060	25000	other	0
Exp07	291	Response	1				9597479	106030	1
Exp07	292	Picture	aol.de.jpg 1	aol.de.jpg	1		9633986	35684	1	25078	3	35520	25000	other	0
Exp07	292	Response	1				9668028	69726	1
Exp07	293	Picture	arts-outdoors.de_Shop_index.php.jpg 2	arts-outdoors.de_Shop_index.php.jpg	2		9705472	36633	2	25079	3	36470	25000	other	0
Exp07	293	Response	1				9744167	75328	1
Exp07	294	Picture	spiele-zone.de.jpg 1	spiele-zone.de.jpg	1		9779292	34244	1	25078	3	34080	25000	other	0
Exp07	294	Response	1				9821436	76388	1
Exp07	302	Pause					9897493	5389		1875012
Exp07	302	Resume					9897493	5389
Exp07	308	Picture	tageszeitung.info.jpg 2	tageszeitung.info.jpg	2		9986717	33484	2	25079	3	33320	25000	other	0
Exp07	308	Response	2				10031312	78079	2
Exp07	309	Picture	freewarepage.de.jpg 1	freewarepage.de.jpg	1		10065952	34004	2	25079	3	33840	25000	other	0
Exp07	309	Response	1				10100901	68953	2
Exp07	310	Picture	nonstopnews.de.jpg 1	nonstopnews.de.jpg	1		10134856	33204	1	25078	3	33040	25000	other	0
Exp07	310	Response	1				10172570	70918	1
Exp07	311	Picture	backinjob.de.jpg 2	backinjob.de.jpg	2		10207175	33903	2	25079	3	33740	25000	other	0
Exp07	311	Response	1				10248719	75447	1
Exp07	312	Picture	mirus.de_shop2.jpg 1	mirus.de_shop2.jpg	1		10285244	35904	1	25078	3	35740	25000	other	0
Exp07	312	Response	1				10318298	68958	1
Exp07	313	Picture	daimler.com_dccom_home_de.jpg 2	daimler.com_dccom_home_de.jpg	2		10355980	36973	2	25079	3	36810	25000	other	0
Exp07	313	Response	2				10390287	71280	1
Exp07	314	Picture	gamesplanet.com.jpg 1	gamesplanet.com.jpg	1		10424384	33324	1	25079	2	33160	25000	other	0
Exp07	314	Response	1				10458756	67696	1
Exp07	315	Picture	rewe-group.de.jpg 2	rewe-group.de.jpg	2		10494121	34704	1	25078	3	34540	25000	other	0
Exp07	315	Response	2				10528985	69568	1
Exp07	316	Picture	apollo7.de.jpg 1	apollo7.de.jpg	1		10564774	35204	1	25079	2	35040	25000	other	0
Exp07	316	Response	1				10605603	76033	2
Exp07	317	Picture	unterwegs.biz.jpg 2	unterwegs.biz.jpg	2		10639676	33283	2	25079	3	33120	25000	other	0
Exp07	317	Response	1				10673432	67039	2
Exp07	318	Picture	gratissoftware.de.jpg 1	gratissoftware.de.jpg	1		10709496	35393	2	25079	4	35230	25000	other	0
Exp07	318	Response	1				10748941	74838	2
Exp07	319	Picture	radsport-aktiv.de.jpg 1	radsport-aktiv.de.jpg	1		10782983	33194	1	25078	3	33030	25000	other	0
Exp07	319	Response	1				10818370	68581	2
Exp07	320	Picture	download-software-kostenlos.de.jpg 1	download-software-kostenlos.de.jpg	1		10856135	37083	2	25079	3	36920	25000	other	0
Exp07	320	Response	1				10888599	69547	2
Exp07	321	Picture	flockshots.de.jpg 2	flockshots.de.jpg	2		10924706	35504	1	25078	3	35340	25000	other	0
Exp07	321	Response	1				10960738	71536	2
Exp07	322	Picture	rekruter.de.jpg 1	rekruter.de.jpg	1		10998442	36964	1	25078	3	36800	25000	other	0
Exp07	322	Response	1				11036887	75409	2
Exp07	339	Picture	dmoz.de.jpg 1	dmoz.de.jpg	1		11234147	35444	1	25078	3	35280	25000	other	0
Exp07	339	Response	1				11268364	69661	1
Exp07	340	Picture	schottenland.de.jpg 1	schottenland.de.jpg	1		11306050	36864	1	25078	3	36700	25000	other	0
Exp07	340	Response	1				11341153	71967	1
Exp07	341	Picture	virtualuniversity.ch.jpg 1	virtualuniversity.ch.jpg	1		11377286	35333	2	25079	3	35170	25000	other	0
Exp07	341	Response	1				11412022	70069	1
Exp07	342	Picture	bing.de.jpg 2	bing.de.jpg	2		11447190	34514	1	25078	3	34350	25000	other	0
Exp07	342	Response	2				11483360	70684	2
Exp07	343	Picture	biokurs.de.jpg 1	biokurs.de.jpg	1		11521009	37084	2	25079	3	36920	25000	other	0
Exp07	343	Response	1				11555830	71905	1
Exp07	462	Picture	myspace.de.jpg 2	myspace.de.jpg	2		12781603	35514	1	25079	2	35350	25000	other	0
Exp07	462	Response	2				12816721	70632	1
Exp07	463	Picture	basf.de.jpg 2	basf.de.jpg	2		12854006	36654	1	25078	3	36490	25000	other	0
Exp07	463	Response	2				12888860	71508	1
Exp07	464	Picture	epubli.de.jpg 2	epubli.de.jpg	2		12923409	33974	2	25079	3	33810	25000	other	0
Exp07	464	Response	2				12957489	68054	1
Exp07	465	Picture	jurawiki.de.jpg 1	jurawiki.de.jpg	1		12991563	33334	1	25079	2	33170	25000	other	0
Exp07	465	Response	1				13025317	67088	2
Exp07	466	Picture	infinion.de.jpg 1	infinion.de.jpg	1		13062133	36234	1	25079	2	36070	25000	other	0
Exp07	466	Response	1				13097147	71248	1
Exp07	467	Picture	boing.de.jpg 1	boing.de.jpg	1		13133786	36024	1	25079	2	35860	25000	other	0
Exp07	467	Response	1				13170405	72643	2
Exp07	468	Picture	sportbild.bild.de.jpg 1	sportbild.bild.de.jpg	1		13204606	33514	1	25078	3	33350	25000	other	0
Exp07	468	Response	2				13239994	68902	2
Exp07	469	Picture	das-gesundheitsportal.com.jpg 1	das-gesundheitsportal.com.jpg	1		13274426	33644	1	25078	3	33480	25000	other	0
Exp07	469	Response	1				13309583	68801	2
Exp07	470	Picture	promiflash.de.jpg 1	promiflash.de.jpg	1		13344829	34654	2	25079	3	34490	25000	other	0
Exp07	470	Response	1				13379332	69157	2
Exp07	471	Picture	downloads.de.jpg 1	downloads.de.jpg	1		13413483	33354	1	25078	3	33190	25000	other	0
Exp07	471	Response	1				13448121	67992	2
Exp07	472	Picture	spirofrog.de.jpg 2	spirofrog.de.jpg	2		13483636	34884	2	25079	3	34720	25000	other	0
Exp07	472	Response	1				13520740	71988	1
Exp07	473	Picture	brothersoft.com.jpg 1	brothersoft.com.jpg	1		13557705	36243	2	25079	3	36080	25000	other	0
Exp07	473	Response	1				13591289	69827	1
Exp07	474	Picture	n24.de.jpg 2	n24.de.jpg	2		13626109	34074	2	25079	3	33910	25000	other	0
Exp07	474	Response	1				13659598	67563	1
Exp07	475	Picture	beiersdorf.de.jpg 2	beiersdorf.de.jpg	2		13696262	35983	2	25079	3	35820	25000	other	0
Exp07	475	Response	2				13729987	69708	1
Exp07	476	Picture	java.de.jpg 1	java.de.jpg	1		13767499	36834	1	25079	2	36670	25000	other	0
Exp07	476	Response	1				13803256	72591	1
Exp07	491	Picture	latein-online.net.jpg 1	latein-online.net.jpg	1		13978792	33704	2	25079	3	33540	25000	other	0
Exp07	491	Response	1				14016013	70925	1
Exp07	492	Picture	baur.de.jpg 2	baur.de.jpg	2		14050445	33844	2	25079	3	33680	25000	other	0
Exp07	492	Response	2				14083042	66441	1
Exp07	493	Picture	global-ethic-now.de.jpg 2	global-ethic-now.de.jpg	2		14119682	36044	1	25079	2	35880	25000	other	0
Exp07	493	Response	1				14163181	79543	1
Exp07	494	Picture	jobsuche.net.jpg 2	jobsuche.net.jpg	2		14199584	35674	1	25078	2	35510	25000	other	0
Exp07	494	Response	1				14234049	70139	2
Exp07	495	Picture	seekoo.de.jpg 1	seekoo.de.jpg	1		14271403	36784	2	25079	3	36620	25000	other	0
Exp07	495	Response	1				14304438	69819	2
Exp07	496	Picture	shoppiwiki.de.jpg 1	shoppiwiki.de.jpg	1		14338890	33773	2	25079	3	33610	25000	other	0
Exp07	496	Response	1				14370348	65231	1
Exp07	497	Picture	das-filmportal.de.jpg 1	das-filmportal.de.jpg	1		14407711	36774	1	25078	2	36610	25000	other	0
Exp07	497	Response	1				14463286	92349	1
Exp07	498	Picture	fotocommunity.de.jpg 2	fotocommunity.de.jpg	2		14500276	36293	2	25079	4	36130	25000	other	0
Exp07	498	Response	2				14533515	69532	1
Exp07	499	Picture	boehmarchitektur.de.jpg 2	boehmarchitektur.de.jpg	2		14570180	36114	1	25078	3	35950	25000	other	0
Exp07	499	Response	2				14605664	71598	1
Exp07	500	Picture	joindiaspora.com.jpg 2	joindiaspora.com.jpg	2		14639583	33354	2	25079	3	33190	25000	other	0
Exp07	500	Response	2				14675413	69184	1
Exp07	501	Picture	allianz-jobchecker.de_start.html.jpg 2	allianz-jobchecker.de_start.html.jpg	2		14711736	35724	2	25079	3	35560	25000	other	0
Exp07	501	Response	2				14745792	69780	1
Exp07	502	Picture	monster.de.jpg 2	monster.de.jpg	2		14781723	35304	1	25078	3	35140	25000	other	0
Exp07	502	Response	2				14814421	68002	1
Exp07	503	Picture	mathemathe.de.jpg 2	mathemathe.de.jpg	2		14850043	34984	2	25079	3	34820	25000	other	0
Exp07	503	Response	1				14883370	68311	1
Exp07	519	Picture	onlinegames.de.jpg 1	onlinegames.de.jpg	1		15071251	35834	2	25079	3	35670	25000	other	0
Exp07	519	Response	1				15105406	69989	2
Exp07	520	Picture	lsg.musin.de_geschichte.jpg 1	lsg.musin.de_geschichte.jpg	1		15143154	36994	2	25079	3	36830	25000	other	0
Exp07	520	Response	1				15177076	70916	1
Exp07	521	Picture	kostenlose-kartenspiele.de.jpg 1	kostenlose-kartenspiele.de.jpg	1		15212141	34384	2	25079	3	34220	25000	other	0
Exp07	521	Response	1				15251624	73867	2
Exp07	522	Picture	taz.de.jpg 2	taz.de.jpg	2		15286710	34293	2	25079	3	34130	25000	other	0
Exp07	522	Response	1				15329043	76626	2
Exp07	523	Picture	presseurop.eu_de.jpg 2	presseurop.eu_de.jpg	2		15366445	36804	2	25079	3	36640	25000	other	0
Exp07	523	Response	1				15400232	70591	1
Exp07	524	Picture	eads.com_eads_germany_de.html.jpg 2	eads.com_eads_germany_de.html.jpg	2		15436682	35794	1	25078	3	35630	25000	other	0
Exp07	524	Response	2				15470461	69573	1
Exp07	525	Picture	jobware.de.jpg 2	jobware.de.jpg	2		15504336	33204	1	25078	2	33040	25000	other	0
Exp07	525	Response	1				15538290	67158	1
