# Supplementary material for: Electrophysiological correlates of aesthetic processing of webpages: a comparison of experts and laypersons
Source: PeerJ. 2017 Jun 6;5:e3440. doi: 10.7717/peerj.3440 (PMC5463973; doi:10.7717/peerj.3440)
Supplement: Supplemental Information 1 — Grand averages for the individual participants [file peerj-05-3440-s001.zip › Logfiles/Exp08-Website.log]

Scenario - Evaluation Website
Logfile written - 10/10/2012 15:10:24

Subject	Trial	Event Type	Code	bild(str)	port_code(num)	aesthetik(num)	Time	TTime	Uncertainty	Duration	Uncertainty	ReqTime	ReqDur	Stim Type	Pair Index

Exp08	2	Picture	daswohnkonzept.com.jpg 1	daswohnkonzept.com.jpg	1		44155	33544	2	25079	3	33380	25000	other	0
Exp08	2	Response	2				114392	103781	1
Exp08	3	Picture	omster.de.jpg 1	omster.de.jpg	1		148968	34164	2	25079	3	34000	25000	other	0
Exp08	3	Response	1				190050	75246	2
Exp08	4	Picture	unitedlabels.com.jpg 1	unitedlabels.com.jpg	1		226870	36044	1	25078	3	35880	25000	other	0
Exp08	4	Response	2				268919	78093	1
Exp08	5	Picture	voodoo-it.de.jpg 1	voodoo-it.de.jpg	1		303605	34214	1	25078	3	34050	25000	other	0
Exp08	5	Response	2				342987	73596	2
Exp08	6	Picture	kununu.com.jpg 1	kununu.com.jpg	1		379090	35634	2	25079	3	35470	25000	other	0
Exp08	6	Response	2				421526	78070	1
Exp08	7	Picture	softwareload.de.jpg 1	softwareload.de.jpg	1		455659	33694	1	25078	3	33530	25000	other	0
Exp08	7	Response	1				498155	76190	1
Exp08	8	Picture	shortnews.de.jpg 1	shortnews.de.jpg	1		531894	33234	1	25078	3	33070	25000	other	0
Exp08	8	Response	1				567423	68763	1
Exp08	9	Picture	stayfriends.de.jpg 1	stayfriends.de.jpg	1		601547	33724	1	25078	3	33560	25000	other	0
Exp08	9	Response	1				635892	68069	1
Exp08	10	Picture	play89.de.jpg 1	play89.de.jpg	1		669617	33254	2	25078	4	33090	25000	other	0
Exp08	10	Response	2				703400	67037	2
Exp08	11	Picture	einfranzose.de.jpg 1	einfranzose.de.jpg	1		740187	36224	1	25078	3	36060	25000	other	0
Exp08	11	Response	2				782259	78296	1
Exp08	12	Pause					848309	65880		589269
Exp08	12	Resume					848309	65880
Exp08	13	Picture	lsg.musin.de_geschichte.jpg 1	lsg.musin.de_geschichte.jpg	1		917852	34584	2	25079	3	34420	25000	other	0
Exp08	13	Response	1				952526	69258	1
Exp08	14	Picture	boconcept.de.jpg 2	boconcept.de.jpg	2		988505	35084	1	25079	2	34920	25000	other	0
Exp08	14	Response	2				1023395	69974	1
Exp08	15	Picture	ecosia.org.jpg 2	ecosia.org.jpg	2		1060908	36884	1	25078	3	36720	25000	other	0
Exp08	15	Response	1				1100983	76959	1
Exp08	28	Picture	flashgames.de.jpg 1	flashgames.de.jpg	1		1256286	33373	2	25079	3	33210	25000	other	0
Exp08	28	Response	1				1290699	67786	2
Exp08	29	Picture	news.de.jpg 1	news.de.jpg	1		1327189	35743	2	25079	3	35580	25000	other	0
Exp08	29	Response	1				1367328	75882	1
Exp08	30	Picture	fireball.de.jpg 1	fireball.de.jpg	1		1402925	35024	1	25078	2	34860	25000	other	0
Exp08	30	Response	2				1443797	75896	1
Exp08	31	Picture	opportuno.de.jpg 2	opportuno.de.jpg	2		1478327	33844	1	25078	2	33680	25000	other	0
Exp08	31	Response	1				1515935	71452	2
Exp08	32	Picture	bildungsportal.sachsen.de.jpg 2	bildungsportal.sachsen.de.jpg	2		1553062	36464	2	25079	3	36300	25000	other	0
Exp08	32	Response	1				1592084	75486	1
Exp08	33	Picture	download-software-kostenlos.de.jpg 1	download-software-kostenlos.de.jpg	1		1626048	33184	1	25078	3	33020	25000	other	0
Exp08	33	Response	1				1667912	75048	2
Exp08	34	Picture	apollo7.de.jpg 1	apollo7.de.jpg	1		1702283	33693	2	25079	3	33530	25000	other	0
Exp08	34	Response	2				1739741	71151	1
Exp08	35	Picture	webportal4u.de.jpg 1	webportal4u.de.jpg	1		1775602	35204	2	25079	3	35040	25000	other	0
Exp08	35	Response	2				1813000	72602	1
Exp08	36	Picture	hi5.com.jpg 1	hi5.com.jpg	1		1847755	34034	1	25000	81	33870	25000	other	0
Exp08	36	Response	2				1883068	69347	2
Exp08	37	Picture	wer-kennt-wen.de.jpg 2	wer-kennt-wen.de.jpg	2		1918658	34834	1	25078	3	34670	25000	other	0
Exp08	37	Response	2				1956497	72673	1
Exp08	38	Picture	vollversion.de.jpg 1	vollversion.de.jpg	1		1991560	34283	2	25079	3	34120	25000	other	0
Exp08	38	Response	2				2026405	69128	2
Exp08	39	Picture	kreuzwort-raetsel.net.jpg 1	kreuzwort-raetsel.net.jpg	1		2060797	33744	1	25078	3	33580	25000	other	0
Exp08	39	Response	1				2102224	75171	2
Exp08	40	Picture	myspace.de.jpg 2	myspace.de.jpg	2		2138615	35583	2	25079	3	35420	25000	other	0
Exp08	40	Response	1				2174533	71501	1
Exp08	41	Picture	onlinegames.de.jpg 1	onlinegames.de.jpg	1		2210351	34854	2	25079	3	34690	25000	other	0
Exp08	41	Response	1				2247322	71825	1
Exp08	56	Picture	rekruter.de.jpg 1	rekruter.de.jpg	1		2423310	34024	1	25078	3	33860	25000	other	0
Exp08	56	Response	2				2462157	72871	2
Exp08	57	Picture	metrogroup.de.jpg 2	metrogroup.de.jpg	2		2497629	34824	1	25078	3	34660	25000	other	0
Exp08	57	Response	2				2536226	73421	1
Exp08	58	Picture	gamesload.de.jpg 1	gamesload.de.jpg	1		2570948	33924	1	25078	3	33760	25000	other	0
Exp08	58	Response	2				2606615	69591	1
Exp08	59	Picture	regionale-jobsuche.de.jpg 1	regionale-jobsuche.de.jpg	1		2643100	35823	2	25079	3	35660	25000	other	0
Exp08	59	Response	1				2679393	72116	2
Exp08	60	Picture	basf.de.jpg 2	basf.de.jpg	2		2713670	33524	2	25079	3	33360	25000	other	0
Exp08	60	Response	1				2751862	71716	1
Exp08	61	Picture	sportbild.bild.de.jpg 1	sportbild.bild.de.jpg	1		2787073	34454	1	25078	2	34290	25000	other	0
Exp08	61	Response	1				2829451	76832	1
Exp08	62	Picture	runterladen.de.jpg 1	runterladen.de.jpg	1		2863808	33534	1	25078	2	33370	25000	other	0
Exp08	62	Response	2				2904639	74365	1
Exp08	63	Picture	webportal24.de.jpg 1	webportal24.de.jpg	1		2942126	36684	1	25078	3	36520	25000	other	0
Exp08	63	Response	1				2979498	74056	1
Exp08	64	Picture	aol.de.jpg 1	aol.de.jpg	1		3015028	34643	2	25079	3	34480	25000	other	0
Exp08	64	Response	2				3056126	75741	2
Exp08	65	Picture	twitter.com.jpg 2	twitter.com.jpg	2		3090764	33824	1	25078	3	33660	25000	other	0
Exp08	65	Response	2				3142515	85575	1
Exp08	66	Picture	acoon.de.jpg 1	acoon.de.jpg	1		3177997	34934	1	25078	3	34770	25000	other	0
Exp08	66	Response	1				3212733	69670	2
Exp08	67	Picture	pcwelt.de.jpg 1	pcwelt.de.jpg	1		3247317	33804	1	25078	2	33640	25000	other	0
Exp08	67	Response	2				3282002	68489	1
Exp08	68	Picture	freeware-base.de.jpg 1	freeware-base.de.jpg	1		3318303	35374	1	25078	3	35210	25000	other	0
Exp08	68	Response	1				3354311	71382	1
Exp08	69	Picture	jobsintime.de.jpg 2	jobsintime.de.jpg	2		3390205	35173	2	25079	3	35010	25000	other	0
Exp08	69	Response	2				3429659	74627	2
Exp08	70	Picture	one.de.jpg 1	one.de.jpg	1		3465524	34984	2	25079	3	34820	25000	other	0
Exp08	70	Response	1				3500838	70298	1
Exp08	84	Picture	soft-ware.net.jpg 1	soft-ware.net.jpg	1		3669485	36764	1	25078	3	36600	25000	other	0
Exp08	84	Response	1				3705764	73043	1
Exp08	85	Picture	pausenberger.com.jpg 1	pausenberger.com.jpg	1		3740971	34594	1	25078	3	34430	25000	other	0
Exp08	85	Response	1				3777273	70896	1
Exp08	86	Picture	metager.de.jpg 1	metager.de.jpg	1		3812873	35103	2	25079	3	34940	25000	other	0
Exp08	86	Response	1				3851171	73401	2
Exp08	87	Picture	biokurs.de.jpg 1	biokurs.de.jpg	1		3885359	33673	2	25079	3	33510	25000	other	0
Exp08	87	Response	2				3921400	69714	1
Exp08	88	Picture	shoppiwiki.de.jpg 1	shoppiwiki.de.jpg	1		3955429	33484	2	25078	4	33320	25000	other	0
Exp08	88	Response	1				3997069	75124	1
Exp08	89	Picture	freizeitfreunde.de.jpg 1	freizeitfreunde.de.jpg	1		4034580	36853	2	25079	3	36690	25000	other	0
Exp08	89	Response	2				4074977	77250	2
Exp08	90	Picture	bayer.de.jpg 2	bayer.de.jpg	2		4112565	36783	2	25079	3	36620	25000	other	0
Exp08	90	Response	2				4156556	80774	1
Exp08	91	Picture	beiersdorf.de.jpg 2	beiersdorf.de.jpg	2		4192550	35324	1	25078	3	35160	25000	other	0
Exp08	91	Response	2				4226624	69398	2
Exp08	92	Picture	backinjob.de.jpg 2	backinjob.de.jpg	2		4263369	36133	2	25079	3	35970	25000	other	0
Exp08	92	Response	2				4298133	70897	1
Exp08	93	Picture	gamesplanet.com.jpg 1	gamesplanet.com.jpg	1		4335105	36273	2	25079	3	36110	25000	other	0
Exp08	93	Response	1				4369952	71120	1
Exp08	94	Picture	weiseundtreuner.de.jpg 2	weiseundtreuner.de.jpg	2		4405592	35184	1	25078	3	35020	25000	other	0
Exp08	94	Response	2				4439700	69292	2
Exp08	95	Picture	de.partypoker.com.jpg 2	de.partypoker.com.jpg	2		4477411	36994	2	25079	3	36830	25000	other	0
Exp08	95	Response	1				4514729	74312	1
Exp08	96	Picture	paukr.de.jpg 2	paukr.de.jpg	2		4548731	33494	1	25078	3	33330	25000	other	0
Exp08	96	Response	2				4588797	73560	2
Exp08	97	Picture	gratissoftware.de.jpg 1	gratissoftware.de.jpg	1		4624549	35193	2	25079	3	35030	25000	other	0
Exp08	97	Response	1				4663496	74140	1
Exp08	98	Picture	rewe-group.de.jpg 2	rewe-group.de.jpg	2		4698535	34274	1	25078	3	34110	25000	other	0
Exp08	98	Response	2				4737405	73144	1
Exp08	113	Picture	ruhr-nachrichten.de.jpg 1	ruhr-nachrichten.de.jpg	1		4912993	33774	2	25079	3	33610	25000	other	0
Exp08	113	Response	2				4978320	99101	2
Exp08	114	Picture	boing.de.jpg 1	boing.de.jpg	1		5015224	36334	1	25078	2	36170	25000	other	0
Exp08	114	Response	2				5051589	72699	1
Exp08	115	Picture	fastguide.de.jpg 1	fastguide.de.jpg	1		5087459	35253	2	25079	3	35090	25000	other	0
Exp08	115	Response	1				5121337	69131	2
Exp08	116	Picture	berufs-karriere.de.jpg 1	berufs-karriere.de.jpg	1		5158029	36124	2	25078	4	35960	25000	other	0
Exp08	116	Response	2				5191556	69651	2
Exp08	117	Picture	flockshots.de.jpg 2	flockshots.de.jpg	2		5228599	36474	1	25078	3	36310	25000	other	0
Exp08	117	Response	1				5263225	71100	1
Exp08	232	Picture	bertelsmann.de.jpg 2	bertelsmann.de.jpg	2		6447529	34294	1	25078	3	34130	25000	other	0
Exp08	232	Response	2				6488432	75197	1
Exp08	233	Picture	jappy.de.jpg 2	jappy.de.jpg	2		6523431	34334	1	25078	3	34170	25000	other	0
Exp08	233	Response	2				6560580	71483	2
Exp08	234	Picture	fender.de.jpg 2	fender.de.jpg	2		6596083	34903	2	25079	3	34740	25000	other	0
Exp08	234	Response	2				6634489	73309	2
Exp08	235	Picture	bellnet.de.jpg 1	bellnet.de.jpg	1		6668819	33743	2	25079	3	33580	25000	other	0
Exp08	235	Response	1				6710628	75552	1
Exp08	236	Picture	tageszeitung.info.jpg 2	tageszeitung.info.jpg	2		6745554	34213	2	25079	3	34050	25000	other	0
Exp08	236	Response	2				6786296	74955	2
Exp08	237	Picture	finest-jobs.com.jpg 1	finest-jobs.com.jpg	1		6822456	35584	2	25079	3	35420	25000	other	0
Exp08	237	Response	2				6866605	79733	1
Exp08	238	Picture	spreeblick.com.jpg 2	spreeblick.com.jpg	2		6903774	36544	1	25078	3	36380	25000	other	0
Exp08	238	Response	1				6943863	76633	2
Exp08	239	Picture	myalbum.com.jpg 2	myalbum.com.jpg	2		6979092	34633	2	25079	3	34470	25000	other	0
Exp08	239	Response	1				7018732	74273	1
Exp08	240	Picture	mister-wong.de.jpg 2	mister-wong.de.jpg	2		7054994	35673	2	25079	3	35510	25000	other	0
Exp08	240	Response	1				7097601	78280	1
Exp08	241	Picture	checkpoint-elearning.de.jpg 2	checkpoint-elearning.de.jpg	2		7132979	34524	2	25079	3	34360	25000	other	0
Exp08	241	Response	1				7178219	79764	1
Exp08	242	Picture	fahrrad.de.jpg 1	fahrrad.de.jpg	1		7214130	35304	2	25079	3	35140	25000	other	0
Exp08	242	Response	1				7256608	77782	1
Exp08	243	Picture	typeset.de.jpg 2	typeset.de.jpg	2		7290282	33174	1	25079	2	33010	25000	other	0
Exp08	243	Response	2				7328276	71168	1
Exp08	244	Picture	lastfm.de.jpg 2	lastfm.de.jpg	2		7362018	33224	2	25079	3	33060	25000	other	0
Exp08	244	Response	2				7409534	80740	2
Exp08	245	Picture	goertz.de.jpg 2	goertz.de.jpg	2		7444252	34124	2	25079	3	33960	25000	other	0
Exp08	245	Response	2				7478803	68675	2
Exp08	246	Picture	latein-online.net.jpg 1	latein-online.net.jpg	1		7512989	33604	1	25078	3	33440	25000	other	0
Exp08	246	Response	2				7548552	69167	1
Exp08	247	Picture	sap.de.jpg 2	sap.de.jpg	2		7585141	36003	2	25079	3	35840	25000	other	0
Exp08	247	Response	1				7624061	74923	1
Exp08	261	Picture	coachservice.com.jpg 2	coachservice.com.jpg	2		7790602	34894	1	25078	3	34730	25000	other	0
Exp08	261	Response	1				7826897	71189	1
Exp08	262	Picture	jobrobot.de.jpg 1	jobrobot.de.jpg	1		7862421	34944	1	25079	2	34780	25000	other	0
Exp08	262	Response	1				7903365	75888	2
Exp08	263	Picture	bing.de.jpg 2	bing.de.jpg	2		7937406	33393	2	25079	3	33230	25000	other	0
Exp08	263	Response	2				7976154	72141	1
Exp08	264	Picture	schottenland.de.jpg 1	schottenland.de.jpg	1		8011559	34664	1	25078	3	34500	25000	other	0
Exp08	264	Response	2				8052772	75877	2
Exp08	265	Picture	daimler.com_dccom_home_de.jpg 2	daimler.com_dccom_home_de.jpg	2		8087961	34514	1	25078	3	34350	25000	other	0
Exp08	265	Response	1				8129721	76274	1
Exp08	266	Picture	presseurop.eu_de.jpg 2	presseurop.eu_de.jpg	2		8163779	33414	2	25079	3	33250	25000	other	0
Exp08	266	Response	1				8202830	72465	1
Exp08	267	Picture	download-archiv.de.jpg 1	download-archiv.de.jpg	1		8236848	33353	2	25079	3	33190	25000	other	0
Exp08	267	Response	1				8278488	74993	2
Exp08	268	Picture	musiksuche.de.jpg 1	musiksuche.de.jpg	1		8314917	35804	1	25078	2	35640	25000	other	0
Exp08	268	Response	1				8378316	99203	2
Exp08	269	Picture	baur.de.jpg 2	baur.de.jpg	2		8412231	33274	2	25079	3	33110	25000	other	0
Exp08	269	Response	2				8445975	67018	1
Exp08	270	Picture	promipranger.de.jpg 1	promipranger.de.jpg	1		8483717	37044	2	25079	3	36880	25000	other	0
Exp08	270	Response	2				8517644	70971	1
Exp08	271	Picture	das-gesundheitsportal.com.jpg 1	das-gesundheitsportal.com.jpg	1		8554120	35704	2	25079	3	35540	25000	other	0
Exp08	271	Response	2				8587553	69137	1
Exp08	272	Picture	sprachenstudio.net.jpg 2	sprachenstudio.net.jpg	2		8621440	33463	2	25079	3	33300	25000	other	0
Exp08	272	Response	2				8655221	67244	2
Exp08	273	Picture	jobsuche.net.jpg 2	jobsuche.net.jpg	2		8690177	34334	2	25079	3	34170	25000	other	0
Exp08	273	Response	2				8724330	68487	1
Exp08	274	Picture	allianz-jobchecker.de_start.html.jpg 2	allianz-jobchecker.de_start.html.jpg	2		8761747	36834	1	25078	2	36670	25000	other	0
Exp08	274	Response	2				8795508	70595	2
Exp08	291	Picture	suchnase.de.jpg 1	suchnase.de.jpg	1		8993202	35604	1	25078	3	35440	25000	other	0
Exp08	291	Response	2				9032904	75306	1
Exp08	292	Picture	instagr.am.jpg 2	instagr.am.jpg	2		9068104	34654	1	25078	3	34490	25000	other	0
Exp08	292	Response	2				9104893	71443	1
Exp08	293	Picture	myspass.de.jpg 1	myspass.de.jpg	1		9139257	33744	1	25078	3	33580	25000	other	0
Exp08	293	Response	2				9173202	67689	1
Exp08	294	Picture	filezilla.de.jpg 1	filezilla.de.jpg	1		9209243	35484	2	25079	3	35320	25000	other	0
Exp08	294	Response	2				9248070	74311	1
Exp08	295	Picture	joindiaspora.com.jpg 2	joindiaspora.com.jpg	2		9285645	37034	1	25078	3	36870	25000	other	0
Exp08	295	Response	2				9322929	74318	1
Exp08	296	Picture	spiele-zone.de.jpg 1	spiele-zone.de.jpg	1		9357214	33503	2	25079	3	33340	25000	other	0
Exp08	296	Response	2				9396997	73286	2
Exp08	297	Picture	boehmarchitektur.de.jpg 2	boehmarchitektur.de.jpg	2		9431950	34334	1	25078	3	34170	25000	other	0
Exp08	297	Response	2				9469466	71850	1
Exp08	298	Picture	tw-h.de.jpg 1	tw-h.de.jpg	1		9505686	35304	1	25078	2	35140	25000	other	0
Exp08	298	Response	1				9540014	69632	2
Exp08	299	Picture	jobboerse.org.jpg 2	jobboerse.org.jpg	2		9576839	36084	1	25078	2	35920	25000	other	0
Exp08	299	Response	2				9613913	73158	2
Exp08	300	Picture	einfach-teilhaben.de.jpg 2	einfach-teilhaben.de.jpg	2		9648908	34334	1	25078	3	34170	25000	other	0
Exp08	300	Response	1				9687342	72768	1
Exp08	301	Picture	bildung.at.jpg 2	bildung.at.jpg	2		9723727	35654	1	25078	2	35490	25000	other	0
Exp08	301	Response	2				9763010	74937	2
Exp08	302	Picture	spanisch-live.de_onlinekurse_index.php.jpg 1	spanisch-live.de_onlinekurse_index.php.jpg	1		9800462	36844	1	25078	3	36680	25000	other	0
Exp08	302	Response	2				9838679	75061	1
Exp08	303	Picture	raetselfieber.de.jpg 1	raetselfieber.de.jpg	1		9876530	37023	2	25079	3	36860	25000	other	0
Exp08	303	Response	1				9910658	71151	1
Exp08	304	Picture	global-ethic-now.de.jpg 2	global-ethic-now.de.jpg	2		9948017	36804	1	25078	2	36640	25000	other	0
Exp08	304	Response	2				9986166	74953	2
Exp08	321	Picture	ihk.elearningspace.de.jpg 1	ihk.elearningspace.de.jpg	1		10182638	34314	1	25078	2	34150	25000	other	0
Exp08	321	Response	2				10221802	73478	1
Exp08	322	Picture	ds-ag.com.jpg 2	ds-ag.com.jpg	2		10258456	36163	2	25079	3	36000	25000	other	0
Exp08	322	Response	2				10293311	71018	1
Exp08	323	Picture	promiflash.de.jpg 1	promiflash.de.jpg	1		10328943	35014	1	25078	2	34850	25000	other	0
Exp08	323	Response	2				10363059	69130	2
Exp08	324	Picture	dukasi.de.jpg 1	dukasi.de.jpg	1		10398596	34864	1	25078	3	34700	25000	other	0
Exp08	324	Response	1				10440478	76746	1
Exp08	325	Picture	brothersoft.com.jpg 1	brothersoft.com.jpg	1		10476664	35524	1	25078	3	35360	25000	other	0
Exp08	325	Response	2				10512946	71806	2
Exp08	326	Picture	jurawiki.de.jpg 1	jurawiki.de.jpg	1		10550733	37134	1	25078	3	36970	25000	other	0
Exp08	326	Response	2				10586855	73256	1
Exp08	327	Picture	mathemathe.de.jpg 2	mathemathe.de.jpg	2		10623635	36243	2	25079	3	36080	25000	other	0
Exp08	327	Response	2				10662354	74962	1
Exp08	328	Picture	taz.de.jpg 2	taz.de.jpg	2		10699954	36764	1	25078	3	36600	25000	other	0
Exp08	328	Response	2				10734182	70992	2
Exp08	329	Picture	spieleportal.de.jpg 1	spieleportal.de.jpg	1		10771440	36484	1	25079	2	36320	25000	other	0
Exp08	329	Response	1				10806171	71215	1
Exp08	330	Picture	mirus.de_shop2.jpg 1	mirus.de_shop2.jpg	1		10841510	34684	1	25078	3	34520	25000	other	0
Exp08	330	Response	1				10878959	72133	2
Exp08	331	Picture	porsche.de.jpg 2	porsche.de.jpg	2		10914746	35064	1	25078	2	34900	25000	other	0
Exp08	331	Response	2				10949178	69496	1
Exp08	332	Picture	das-filmportal.de.jpg 1	das-filmportal.de.jpg	1		10985565	35723	2	25079	3	35560	25000	other	0
Exp08	332	Response	2				11024527	74685	1
Exp08	333	Picture	online-spanisch.com.jpg 2	online-spanisch.com.jpg	2		11061301	36094	1	25078	2	35930	25000	other	0
Exp08	333	Response	1				11174584	149377	1
Exp08	334	Picture	nonstopnews.de.jpg 1	nonstopnews.de.jpg	1		11211521	36133	2	25079	3	35970	25000	other	0
Exp08	334	Response	2				11248482	73094	2
Exp08	348	Picture	deanguitars.de.jpg 2	deanguitars.de.jpg	2		11415232	35124	1	25078	3	34960	25000	other	0
Exp08	348	Response	2				11451009	70901	1
Exp08	349	Picture	downloads.de.jpg 1	downloads.de.jpg	1		11485635	33794	1	25078	3	33630	25000	other	0
Exp08	349	Response	2				11519957	68116	2
Exp08	350	Picture	epubli.de.jpg 2	epubli.de.jpg	2		11556788	36234	1	25078	2	36070	25000	other	0
Exp08	350	Response	2				11590976	70422	1
Exp08	351	Picture	deutschland.de.jpg 2	deutschland.de.jpg	2		11628107	36554	2	25079	3	36390	25000	other	0
Exp08	351	Response	2				11661685	70132	1
Exp08	448	Picture	infinion.de.jpg 1	infinion.de.jpg	1		12664073	33914	1	25078	3	33750	25000	other	0
Exp08	448	Response	2				12701645	71486	2
Exp08	449	Picture	piczo.de.jpg 2	piczo.de.jpg	2		12738475	36084	2	25079	3	35920	25000	other	0
Exp08	449	Response	2				12773794	71403	1
Exp08	450	Picture	netzeitung.de.jpg 1	netzeitung.de.jpg	1		12810878	36344	1	25078	3	36180	25000	other	0
Exp08	450	Response	2				12844662	70128	2
Exp08	451	Picture	niedersachsen.de.jpg 2	niedersachsen.de.jpg	2		12881364	35984	2	25079	3	35820	25000	other	0
Exp08	451	Response	2				12916331	70951	2
Exp08	452	Picture	java.de.jpg 1	java.de.jpg	1		12954017	37044	1	25078	2	36880	25000	other	0
Exp08	452	Response	2				12988950	71977	1
Exp08	453	Picture	staufenbiel.de.jpg 2	staufenbiel.de.jpg	2		13026253	36654	1	25078	2	36490	25000	other	0
Exp08	453	Response	2				13065578	75979	2
Exp08	454	Picture	franzoesisch-lernen-online.de.jpg 1	franzoesisch-lernen-online.de.jpg	1		13102654	36483	2	25079	3	36320	25000	other	0
Exp08	454	Response	1				13138047	71876	1
Exp08	455	Picture	monster.de.jpg 2	monster.de.jpg	2		13174641	36054	1	25078	2	35890	25000	other	0
Exp08	455	Response	2				13210196	71609	1
Exp08	456	Picture	wikio.de.jpg 2	wikio.de.jpg	2		13247626	36793	2	25079	3	36630	25000	other	0
Exp08	456	Response	1				13282815	71982	1
Exp08	457	Picture	unterwegs.biz.jpg 2	unterwegs.biz.jpg	2		13319029	35594	2	25079	3	35430	25000	other	0
Exp08	457	Response	2				13357043	73608	1
Exp08	458	Picture	fotocommunity.de.jpg 2	fotocommunity.de.jpg	2		13391099	33274	1	25078	2	33110	25000	other	0
Exp08	458	Response	2				13426472	68647	1
Exp08	459	Picture	virtualuniversity.ch.jpg 1	virtualuniversity.ch.jpg	1		13462501	35323	2	25079	3	35160	25000	other	0
Exp08	459	Response	2				13498780	71602	2
Exp08	460	Picture	blog.de.jpg 2	blog.de.jpg	2		13533488	33924	1	25078	2	33760	25000	other	0
Exp08	460	Response	2				13570599	71035	1
Exp08	461	Picture	finanzen-nachrichten.com.jpg 1	finanzen-nachrichten.com.jpg	1		13606474	35004	1	25078	2	34840	25000	other	0
Exp08	461	Response	1				13641307	69837	2
Exp08	478	Picture	dmoz.de.jpg 1	dmoz.de.jpg	1		13839262	36074	1	25078	2	35910	25000	other	0
Exp08	478	Response	1				13874383	71195	2
Exp08	479	Picture	eads.com_eads_germany_de.html.jpg 2	eads.com_eads_germany_de.html.jpg	2		13912081	37104	1	25078	3	36940	25000	other	0
Exp08	479	Response	2				13950052	75075	1
Exp08	480	Picture	sharelook.de.jpg 1	sharelook.de.jpg	1		13986400	35584	1	25078	3	35420	25000	other	0
Exp08	480	Response	1				14023480	72664	2
Exp08	481	Picture	arts-outdoors.de_Shop_index.php.jpg 2	arts-outdoors.de_Shop_index.php.jpg	2		14058802	34623	2	25079	3	34460	25000	other	0
Exp08	481	Response	1				14094019	69840	1
Exp08	482	Picture	freewarepage.de.jpg 1	freewarepage.de.jpg	1		14129872	35254	1	25078	3	35090	25000	other	0
Exp08	482	Response	1				14166808	72190	1
Exp08	483	Picture	artvoll.de.jpg 2	artvoll.de.jpg	2		14200691	33313	2	25079	3	33150	25000	other	0
Exp08	483	Response	2				14241037	73659	1
Exp08	484	Picture	kolibrishop.com.jpg 2	kolibrishop.com.jpg	2		14275844	34204	1	25078	2	34040	25000	other	0
Exp08	484	Response	2				14314305	72665	1
Exp08	485	Picture	spirofrog.de.jpg 2	spirofrog.de.jpg	2		14351246	36274	1	25078	2	36110	25000	other	0
Exp08	485	Response	1				14387244	72272	1
Exp08	486	Picture	onmeda.de.jpg 2	onmeda.de.jpg	2		14424481	36733	2	25079	3	36570	25000	other	0
Exp08	486	Response	1				14460992	73244	2
Exp08	487	Picture	das-energieportal.de.jpg 2	das-energieportal.de.jpg	2		14495384	33793	2	25079	3	33630	25000	other	0
Exp08	487	Response	1				14533621	72030	1
Exp08	488	Picture	gibson.de.jpg 2	gibson.de.jpg	2		14571370	37074	1	25078	2	36910	25000	other	0
Exp08	488	Response	2				14604170	69874	1
Exp08	489	Picture	seekoo.de.jpg 1	seekoo.de.jpg	1		14641273	36624	1	25078	3	36460	25000	other	0
Exp08	489	Response	2				14679668	75019	1
Exp08	490	Picture	n24.de.jpg 2	n24.de.jpg	2		14713759	33304	1	25078	3	33140	25000	other	0
Exp08	490	Response	1				14751977	71522	1
Exp08	491	Picture	download-tipp.de.jpg 1	download-tipp.de.jpg	1		14786744	34193	2	25079	3	34030	25000	other	0
Exp08	491	Response	2				14824765	72214	2
Exp08	507	Picture	englisch-lehrbuch.de.jpg 2	englisch-lehrbuch.de.jpg	2		15013201	36714	1	25078	2	36550	25000	other	0
Exp08	507	Response	1				15053841	77354	2
Exp08	508	Picture	bildungsserver.de.jpg 2	bildungsserver.de.jpg	2		15088103	33704	1	25078	3	33540	25000	other	0
Exp08	508	Response	1				15125190	70791	1
Exp08	509	Picture	steinberg.de.jpg 2	steinberg.de.jpg	2		15162588	36663	2	25079	3	36500	25000	other	0
Exp08	509	Response	2				15197979	72054	1
Exp08	510	Picture	kostenlose-kartenspiele.de.jpg 1	kostenlose-kartenspiele.de.jpg	1		15232908	34224	1	25078	3	34060	25000	other	0
Exp08	510	Response	1				15270757	72073	1
Exp08	511	Picture	absolventa.de.jpg 2	absolventa.de.jpg	2		15306644	35464	1	25078	3	35300	25000	other	0
Exp08	511	Response	1				15343866	72686	1
Exp08	512	Picture	radsport-aktiv.de.jpg 1	radsport-aktiv.de.jpg	1		15379046	34423	2	25079	3	34260	25000	other	0
Exp08	512	Response	2				15424974	80351	2
Exp08	513	Picture	jobware.de.jpg 2	jobware.de.jpg	2		15460030	34443	2	25079	3	34280	25000	other	0
Exp08	513	Response	2				15506073	80486	1
Exp08	514	Picture	dhm.de_lemo_home.html.jpg 1	dhm.de_lemo_home.html.jpg	1		15542931	36374	2	25079	3	36210	25000	other	0
Exp08	514	Response	1				15579341	72784	2
