# Supplementary material for: Electrophysiological correlates of aesthetic processing of webpages: a comparison of experts and laypersons
Source: PeerJ. 2017 Jun 6;5:e3440. doi: 10.7717/peerj.3440 (PMC5463973; doi:10.7717/peerj.3440)
Supplement: Supplemental Information 1 — Grand averages for the individual participants [file peerj-05-3440-s001.zip › Logfiles/Exp09-Website.log]

Scenario - Evaluation Website
Logfile written - 10/12/2012 20:46:20

Subject	Trial	Event Type	Code	bild(str)	port_code(num)	aesthetik(num)	Time	TTime	Uncertainty	Duration	Uncertainty	ReqTime	ReqDur	Stim Type	Pair Index

Exp09	2	Picture	stayfriends.de.jpg 1	stayfriends.de.jpg	1		44822	34364	2	25079	3	34200	25000	other	0
Exp09	2	Response	1				92277	81819	2
Exp09	3	Picture	unitedlabels.com.jpg 1	unitedlabels.com.jpg	1		128890	36114	2	25079	3	35950	25000	other	0
Exp09	3	Response	1				166187	73411	1
Exp09	4	Picture	einfranzose.de.jpg 1	einfranzose.de.jpg	1		202293	35603	2	25079	4	35440	25000	other	0
Exp09	4	Response	1				237856	71166	1
Exp09	5	Picture	omster.de.jpg 1	omster.de.jpg	1		275030	36714	2	25079	3	36550	25000	other	0
Exp09	5	Response	1				307916	69600	1
Exp09	6	Picture	play89.de.jpg 1	play89.de.jpg	1		344684	36294	1	25079	2	36130	25000	other	0
Exp09	6	Response	1				378785	70395	1
Exp09	7	Picture	voodoo-it.de.jpg 1	voodoo-it.de.jpg	1		416254	36994	2	25079	4	36830	25000	other	0
Exp09	7	Response	1				451574	72314	2
Exp09	8	Picture	shortnews.de.jpg 1	shortnews.de.jpg	1		488991	36944	1	25079	2	36780	25000	other	0
Exp09	8	Response	1				526444	74397	1
Exp09	9	Picture	softwareload.de.jpg 1	softwareload.de.jpg	1		561728	34804	1	25079	2	34640	25000	other	0
Exp09	9	Response	1				597463	70539	2
Exp09	10	Picture	kununu.com.jpg 1	kununu.com.jpg	1		634298	36364	1	25079	2	36200	25000	other	0
Exp09	10	Response	1				670573	72639	1
Exp09	11	Picture	daswohnkonzept.com.jpg 1	daswohnkonzept.com.jpg	1		705035	34014	1	25079	2	33850	25000	other	0
Exp09	11	Response	1				743682	72661	2
Exp09	12	Pause					817093	73232		351518
Exp09	12	Resume					817093	73232
Exp09	13	Picture	boing.de.jpg 1	boing.de.jpg	1		879671	35354	1	25078	3	35190	25000	other	0
Exp09	13	Response	1				913350	69033	2
Exp09	14	Picture	gamesload.de.jpg 1	gamesload.de.jpg	1		947075	33184	1	25079	2	33020	25000	other	0
Exp09	14	Response	1				982460	68569	2
Exp09	15	Picture	aol.de.jpg 1	aol.de.jpg	1		1016396	33394	1	25078	3	33230	25000	other	0
Exp09	15	Response	1				1049330	66328	1
Exp09	29	Picture	niedersachsen.de.jpg 2	niedersachsen.de.jpg	2		1215942	35014	2	25079	3	34850	25000	other	0
Exp09	29	Response	1				1249288	68360	2
Exp09	30	Picture	berufs-karriere.de.jpg 1	berufs-karriere.de.jpg	1		1284097	34404	1	25078	3	34240	25000	other	0
Exp09	30	Response	1				1317918	68225	1
Exp09	31	Picture	freizeitfreunde.de.jpg 1	freizeitfreunde.de.jpg	1		1353584	35164	1	25079	2	35000	25000	other	0
Exp09	31	Response	1				1392947	74527	2
Exp09	32	Picture	bildungsportal.sachsen.de.jpg 2	bildungsportal.sachsen.de.jpg	2		1427070	33654	2	25079	4	33490	25000	other	0
Exp09	32	Response	1				1461097	67681	1
Exp09	33	Picture	filezilla.de.jpg 1	filezilla.de.jpg	1		1498391	36874	1	25079	2	36710	25000	other	0
Exp09	33	Response	1				1531636	70119	1
Exp09	34	Picture	wer-kennt-wen.de.jpg 2	wer-kennt-wen.de.jpg	2		1565212	33184	1	25078	3	33020	25000	other	0
Exp09	34	Response	1				1597866	65838	1
Exp09	35	Picture	runterladen.de.jpg 1	runterladen.de.jpg	1		1634949	36564	1	25079	2	36400	25000	other	0
Exp09	35	Response	1				1668575	70190	2
Exp09	36	Picture	wikio.de.jpg 2	wikio.de.jpg	2		1704603	35524	1	25079	2	35360	25000	other	0
Exp09	36	Response	1				1739125	70046	1
Exp09	37	Picture	infinion.de.jpg 1	infinion.de.jpg	1		1773090	33573	2	25079	4	33410	25000	other	0
Exp09	37	Response	1				1807114	67597	2
Exp09	38	Picture	gratissoftware.de.jpg 1	gratissoftware.de.jpg	1		1843911	36304	1	25079	2	36140	25000	other	0
Exp09	38	Response	1				1877814	70207	1
Exp09	39	Picture	n24.de.jpg 2	n24.de.jpg	2		1914315	35984	1	25078	3	35820	25000	other	0
Exp09	39	Response	1				1949483	71152	2
Exp09	40	Picture	twitter.com.jpg 2	twitter.com.jpg	2		1984385	34394	2	25079	3	34230	25000	other	0
Exp09	40	Response	2				2024512	74521	2
Exp09	41	Picture	arts-outdoors.de_Shop_index.php.jpg 2	arts-outdoors.de_Shop_index.php.jpg	2		2061621	36604	1	25079	2	36440	25000	other	0
Exp09	41	Response	1				2095222	70205	1
Exp09	42	Picture	freeware-base.de.jpg 1	freeware-base.de.jpg	1		2129025	33284	2	25079	4	33120	25000	other	0
Exp09	42	Response	1				2162412	66671	1
Exp09	43	Picture	jobsintime.de.jpg 2	jobsintime.de.jpg	2		2196513	33644	1	25079	2	33480	25000	other	0
Exp09	43	Response	1				2232951	70082	1
Exp09	44	Picture	englisch-lehrbuch.de.jpg 2	englisch-lehrbuch.de.jpg	2		2268000	34614	1	25079	2	34450	25000	other	0
Exp09	44	Response	1				2301261	67875	1
Exp09	45	Picture	bing.de.jpg 2	bing.de.jpg	2		2337571	35874	1	25078	3	35710	25000	other	0
Exp09	45	Response	2				2373890	72193	1
Exp09	60	Picture	download-archiv.de.jpg 1	download-archiv.de.jpg	1		2550615	35074	1	25079	2	34910	25000	other	0
Exp09	60	Response	1				2583768	68227	2
Exp09	61	Picture	das-gesundheitsportal.com.jpg 1	das-gesundheitsportal.com.jpg	1		2620019	35704	1	25079	2	35540	25000	other	0
Exp09	61	Response	1				2653198	68883	1
Exp09	62	Picture	bildung.at.jpg 2	bildung.at.jpg	2		2687590	33934	1	25079	2	33770	25000	other	0
Exp09	62	Response	1				2720228	66572	1
Exp09	63	Picture	monster.de.jpg 2	monster.de.jpg	2		2756161	35454	1	25078	3	35290	25000	other	0
Exp09	63	Response	1				2789177	68470	1
Exp09	64	Picture	kolibrishop.com.jpg 2	kolibrishop.com.jpg	2		2826565	36954	1	25078	3	36790	25000	other	0
Exp09	64	Response	2				2864676	75065	2
Exp09	65	Picture	bildungsserver.de.jpg 2	bildungsserver.de.jpg	2		2898468	33354	2	25079	3	33190	25000	other	0
Exp09	65	Response	1				2932346	67232	1
Exp09	66	Picture	ecosia.org.jpg 2	ecosia.org.jpg	2		2968455	35734	2	25079	3	35570	25000	other	0
Exp09	66	Response	1				3005775	73054	2
Exp09	67	Picture	schottenland.de.jpg 1	schottenland.de.jpg	1		3041109	34754	1	25078	3	34590	25000	other	0
Exp09	67	Response	1				3073925	67570	1
Exp09	68	Picture	steinberg.de.jpg 2	steinberg.de.jpg	2		3109679	35283	2	25079	3	35120	25000	other	0
Exp09	68	Response	1				3144154	69758	2
Exp09	69	Picture	coachservice.com.jpg 2	coachservice.com.jpg	2		3179500	34904	1	25079	2	34740	25000	other	0
Exp09	69	Response	1				3212454	67858	1
Exp09	70	Picture	onmeda.de.jpg 2	onmeda.de.jpg	2		3248571	35724	1	25078	3	35560	25000	other	0
Exp09	70	Response	1				3281884	69037	1
Exp09	71	Picture	bertelsmann.de.jpg 2	bertelsmann.de.jpg	2		3316475	34124	1	25079	2	33960	25000	other	0
Exp09	71	Response	1				3350513	68162	1
Exp09	72	Picture	jobware.de.jpg 2	jobware.de.jpg	2		3386795	35854	2	25079	4	35690	25000	other	0
Exp09	72	Response	1				3420103	69162	1
Exp09	73	Picture	joindiaspora.com.jpg 2	joindiaspora.com.jpg	2		3454616	34133	2	25079	3	33970	25000	other	0
Exp09	73	Response	1				3490812	70329	1
Exp09	74	Picture	netzeitung.de.jpg 1	netzeitung.de.jpg	1		3527353	36064	2	25079	3	35900	25000	other	0
Exp09	74	Response	1				3560721	69432	2
Exp09	87	Picture	raetselfieber.de.jpg 1	raetselfieber.de.jpg	1		3718735	36554	1	25078	3	36390	25000	other	0
Exp09	87	Response	1				3752200	70019	1
Exp09	88	Picture	fahrrad.de.jpg 1	fahrrad.de.jpg	1		3789388	36683	2	25079	4	36520	25000	other	0
Exp09	88	Response	1				3822589	69884	2
Exp09	89	Picture	typeset.de.jpg 2	typeset.de.jpg	2		3859709	36734	1	25079	2	36570	25000	other	0
Exp09	89	Response	1				3910729	87754	1
Exp09	90	Picture	das-filmportal.de.jpg 1	das-filmportal.de.jpg	1		3947360	36244	1	25078	3	36080	25000	other	0
Exp09	90	Response	1				3983998	72882	2
Exp09	91	Picture	spirofrog.de.jpg 2	spirofrog.de.jpg	2		4020679	36173	2	25079	4	36010	25000	other	0
Exp09	91	Response	1				4053108	68602	1
Exp09	92	Picture	goertz.de.jpg 2	goertz.de.jpg	2		4088667	35074	2	25079	3	34910	25000	other	0
Exp09	92	Response	2				4127178	73585	1
Exp09	93	Picture	tageszeitung.info.jpg 2	tageszeitung.info.jpg	2		4164153	36424	2	25079	4	36260	25000	other	0
Exp09	93	Response	1				4196607	68878	1
Exp09	94	Picture	backinjob.de.jpg 2	backinjob.de.jpg	2		4231224	34153	2	25079	4	33990	25000	other	0
Exp09	94	Response	1				4267627	70556	1
Exp09	95	Picture	eads.com_eads_germany_de.html.jpg 2	eads.com_eads_germany_de.html.jpg	2		4303295	35234	1	25078	3	35070	25000	other	0
Exp09	95	Response	2				4337536	69475	1
Exp09	96	Picture	dmoz.de.jpg 1	dmoz.de.jpg	1		4371949	34034	1	25078	3	33870	25000	other	0
Exp09	96	Response	1				4405526	67611	1
Exp09	97	Picture	regionale-jobsuche.de.jpg 1	regionale-jobsuche.de.jpg	1		4441269	35324	2	25079	4	35160	25000	other	0
Exp09	97	Response	1				4473995	68050	1
Exp09	98	Picture	dhm.de_lemo_home.html.jpg 1	dhm.de_lemo_home.html.jpg	1		4508924	34614	1	25078	3	34450	25000	other	0
Exp09	98	Response	1				4541825	67515	1
Exp09	99	Picture	pausenberger.com.jpg 1	pausenberger.com.jpg	1		4577244	34933	2	25079	4	34770	25000	other	0
Exp09	99	Response	1				4609644	67333	1
Exp09	100	Picture	jurawiki.de.jpg 1	jurawiki.de.jpg	1		4644066	33974	1	25078	3	33810	25000	other	0
Exp09	100	Response	1				4676354	66262	1
Exp09	101	Picture	downloads.de.jpg 1	downloads.de.jpg	1		4711053	34144	2	25079	3	33980	25000	other	0
Exp09	101	Response	1				4744503	67594	1
Exp09	114	Picture	online-spanisch.com.jpg 2	online-spanisch.com.jpg	2		4902435	36534	1	25079	2	36370	25000	other	0
Exp09	114	Response	1				4935032	69131	1
Exp09	115	Picture	promipranger.de.jpg 1	promipranger.de.jpg	1		4970923	35374	1	25078	3	35210	25000	other	0
Exp09	115	Response	1				5003821	68272	1
Exp09	116	Picture	one.de.jpg 1	one.de.jpg	1		5038993	34613	2	25079	4	34450	25000	other	0
Exp09	116	Response	1				5072291	67911	1
Exp09	117	Picture	freewarepage.de.jpg 1	freewarepage.de.jpg	1		5107064	34324	2	25079	3	34160	25000	other	0
Exp09	117	Response	1				5139630	66890	2
Exp09	118	Picture	mathemathe.de.jpg 2	mathemathe.de.jpg	2		5176385	36324	1	25079	2	36160	25000	other	0
Exp09	118	Response	1				5212099	72038	2
Exp09	119	Picture	fireball.de.jpg 1	fireball.de.jpg	1		5248872	36464	1	25078	3	36300	25000	other	0
Exp09	119	Response	1				5287289	74881	1
Exp09	233	Picture	boehmarchitektur.de.jpg 2	boehmarchitektur.de.jpg	2		6463566	36733	2	25079	3	36570	25000	other	0
Exp09	233	Response	1				6500670	73837	2
Exp09	234	Picture	soft-ware.net.jpg 1	soft-ware.net.jpg	1		6536720	35584	1	25078	3	35420	25000	other	0
Exp09	234	Response	1				6571220	70084	1
Exp09	235	Picture	fastguide.de.jpg 1	fastguide.de.jpg	1		6607790	36134	2	25079	3	35970	25000	other	0
Exp09	235	Response	1				6641609	69953	2
Exp09	236	Picture	vollversion.de.jpg 1	vollversion.de.jpg	1		6678610	36503	2	25079	3	36340	25000	other	0
Exp09	236	Response	1				6711669	69562	1
Exp09	237	Picture	musiksuche.de.jpg 1	musiksuche.de.jpg	1		6746015	33974	1	25079	2	33810	25000	other	0
Exp09	237	Response	1				6778858	66817	2
Exp09	238	Picture	myspass.de.jpg 1	myspass.de.jpg	1		6815086	35735	1	25078	3	35570	25000	other	0
Exp09	238	Response	1				6848128	68777	1
Exp09	239	Picture	biokurs.de.jpg 1	biokurs.de.jpg	1		6885489	36904	2	25079	3	36740	25000	other	0
Exp09	239	Response	1				6918357	69772	2
Exp09	240	Picture	boconcept.de.jpg 2	boconcept.de.jpg	2		6952810	33904	2	25079	3	33740	25000	other	0
Exp09	240	Response	2				6986987	68081	1
Exp09	241	Picture	rekruter.de.jpg 1	rekruter.de.jpg	1		7021798	34394	1	25078	3	34230	25000	other	0
Exp09	241	Response	1				7054976	67572	2
Exp09	242	Picture	jobsuche.net.jpg 2	jobsuche.net.jpg	2		7089035	33543	2	25079	4	33380	25000	other	0
Exp09	242	Response	2				7126796	71304	1
Exp09	243	Picture	tw-h.de.jpg 1	tw-h.de.jpg	1		7160522	33224	2	25079	3	33060	25000	other	0
Exp09	243	Response	1				7193985	66687	2
Exp09	244	Picture	sharelook.de.jpg 1	sharelook.de.jpg	1		7231176	36734	2	25079	3	36570	25000	other	0
Exp09	244	Response	1				7263895	69453	1
Exp09	245	Picture	das-energieportal.de.jpg 2	das-energieportal.de.jpg	2		7298081	33694	1	25078	3	33530	25000	other	0
Exp09	245	Response	1				7331244	66857	2
Exp09	246	Picture	dukasi.de.jpg 1	dukasi.de.jpg	1		7368734	36934	2	25079	3	36770	25000	other	0
Exp09	246	Response	1				7401954	70154	1
Exp09	247	Picture	de.partypoker.com.jpg 2	de.partypoker.com.jpg	2		7437222	34794	1	25079	2	34630	25000	other	0
Exp09	247	Response	1				7473133	70705	2
Exp09	248	Picture	fotocommunity.de.jpg 2	fotocommunity.de.jpg	2		7509458	35813	2	25079	4	35650	25000	other	0
Exp09	248	Response	1				7542883	69238	1
Exp09	263	Picture	jappy.de.jpg 2	jappy.de.jpg	2		7721420	37014	1	25079	2	36850	25000	other	0
Exp09	263	Response	1				7758042	73636	1
Exp09	264	Picture	kreuzwort-raetsel.net.jpg 1	kreuzwort-raetsel.net.jpg	1		7795073	36544	1	25079	2	36380	25000	other	0
Exp09	264	Response	1				7829391	70862	1
Exp09	265	Picture	absolventa.de.jpg 2	absolventa.de.jpg	2		7866477	36634	1	25078	3	36470	25000	other	0
Exp09	265	Response	1				7899300	69457	2
Exp09	266	Picture	radsport-aktiv.de.jpg 1	radsport-aktiv.de.jpg	1		7933964	34144	2	25079	4	33980	25000	other	0
Exp09	266	Response	1				7967130	67310	1
Exp09	267	Picture	pcwelt.de.jpg 1	pcwelt.de.jpg	1		8004118	36484	2	25079	3	36320	25000	other	0
Exp09	267	Response	1				8037199	69565	2
Exp09	268	Picture	spieleportal.de.jpg 1	spieleportal.de.jpg	1		8071523	33774	1	25078	3	33610	25000	other	0
Exp09	268	Response	1				8105189	67440	1
Exp09	269	Picture	sportbild.bild.de.jpg 1	sportbild.bild.de.jpg	1		8139593	33963	2	25079	4	33800	25000	other	0
Exp09	269	Response	1				8174448	68818	2
Exp09	270	Picture	flockshots.de.jpg 2	flockshots.de.jpg	2		8209997	35094	2	25079	3	34930	25000	other	0
Exp09	270	Response	1				8243078	68175	1
Exp09	271	Picture	daimler.com_dccom_home_de.jpg 2	daimler.com_dccom_home_de.jpg	2		8279068	35504	1	25079	2	35340	25000	other	0
Exp09	271	Response	1				8313467	69903	2
Exp09	272	Picture	onlinegames.de.jpg 1	onlinegames.de.jpg	1		8348722	34704	1	25079	2	34540	25000	other	0
Exp09	272	Response	1				8384977	70959	1
Exp09	273	Picture	presseurop.eu_de.jpg 2	presseurop.eu_de.jpg	2		8420625	35154	2	25079	4	34990	25000	other	0
Exp09	273	Response	1				8454246	68775	2
Exp09	274	Picture	instagr.am.jpg 2	instagr.am.jpg	2		8489613	34964	1	25079	2	34800	25000	other	0
Exp09	274	Response	2				8523986	69337	1
Exp09	275	Picture	virtualuniversity.ch.jpg 1	virtualuniversity.ch.jpg	1		8561600	37104	1	25078	3	36940	25000	other	0
Exp09	275	Response	1				8594855	70359	2
Exp09	276	Picture	flashgames.de.jpg 1	flashgames.de.jpg	1		8629671	34204	1	25078	3	34040	25000	other	0
Exp09	276	Response	1				8663165	67698	1
Exp09	292	Picture	webportal24.de.jpg 1	webportal24.de.jpg	1		8851880	36984	1	25079	2	36820	25000	other	0
Exp09	292	Response	1				8885203	70307	1
Exp09	293	Picture	piczo.de.jpg 2	piczo.de.jpg	2		8921284	35564	1	25079	2	35400	25000	other	0
Exp09	293	Response	2				8957352	71632	2
Exp09	294	Picture	latein-online.net.jpg 1	latein-online.net.jpg	1		8993521	35724	1	25078	3	35560	25000	other	0
Exp09	294	Response	1				9027582	69785	1
Exp09	295	Picture	acoon.de.jpg 1	acoon.de.jpg	1		9063258	35394	1	25079	2	35230	25000	other	0
Exp09	295	Response	1				9103081	75217	2
Exp09	296	Picture	fender.de.jpg 2	fender.de.jpg	2		9140577	37044	2	25079	3	36880	25000	other	0
Exp09	296	Response	2				9176191	72658	1
Exp09	297	Picture	staufenbiel.de.jpg 2	staufenbiel.de.jpg	2		9210314	33713	2	25079	4	33550	25000	other	0
Exp09	297	Response	1				9242900	66299	2
Exp09	298	Picture	shoppiwiki.de.jpg 1	shoppiwiki.de.jpg	1		9279802	36454	1	25079	2	36290	25000	other	0
Exp09	298	Response	1				9312970	69622	1
Exp09	299	Picture	weiseundtreuner.de.jpg 2	weiseundtreuner.de.jpg	2		9347789	34474	2	25079	4	34310	25000	other	0
Exp09	299	Response	1				9389749	76434	2
Exp09	300	Picture	sap.de.jpg 2	sap.de.jpg	2		9427108	36944	2	25079	3	36780	25000	other	0
Exp09	300	Response	1				9459979	69815	1
Exp09	301	Picture	myspace.de.jpg 2	myspace.de.jpg	2		9496012	35584	2	25079	3	35420	25000	other	0
Exp09	301	Response	1				9532449	72021	1
Exp09	302	Picture	gibson.de.jpg 2	gibson.de.jpg	2		9566166	33264	2	25079	3	33100	25000	other	0
Exp09	302	Response	2				9600758	67856	1
Exp09	303	Picture	checkpoint-elearning.de.jpg 2	checkpoint-elearning.de.jpg	2		9638320	37074	1	25078	3	36910	25000	other	0
Exp09	303	Response	1				9672107	70861	2
Exp09	304	Picture	lsg.musin.de_geschichte.jpg 1	lsg.musin.de_geschichte.jpg	1		9709390	36774	1	25079	2	36610	25000	other	0
Exp09	304	Response	1				9742327	69711	1
Exp09	305	Picture	download-tipp.de.jpg 1	download-tipp.de.jpg	1		9779544	36784	1	25079	2	36620	25000	other	0
Exp09	305	Response	1				9810637	67877	1
Exp09	306	Picture	seekoo.de.jpg 1	seekoo.de.jpg	1		9844865	33834	2	25079	3	33670	25000	other	0
Exp09	306	Response	1				9876546	65515	1
Exp09	323	Picture	webportal4u.de.jpg 1	webportal4u.de.jpg	1		10072657	34404	1	25079	2	34240	25000	other	0
Exp09	323	Response	1				10106264	68011	2
Exp09	324	Picture	bellnet.de.jpg 1	bellnet.de.jpg	1		10141228	34514	1	25078	3	34350	25000	other	0
Exp09	324	Response	1				10173934	67220	1
Exp09	325	Picture	ihk.elearningspace.de.jpg 1	ihk.elearningspace.de.jpg	1		10210132	35684	1	25078	3	35520	25000	other	0
Exp09	325	Response	1				10242563	68115	2
Exp09	326	Picture	opportuno.de.jpg 2	opportuno.de.jpg	2		10276703	33714	1	25079	2	33550	25000	other	0
Exp09	326	Response	1				10308473	65484	1
Exp09	327	Picture	epubli.de.jpg 2	epubli.de.jpg	2		10345857	36944	1	25079	2	36780	25000	other	0
Exp09	327	Response	2				10380132	71219	2
Exp09	328	Picture	basf.de.jpg 2	basf.de.jpg	2		10416261	35694	1	25078	3	35530	25000	other	0
Exp09	328	Response	1				10452442	71875	1
Exp09	329	Picture	allianz-jobchecker.de_start.html.jpg 2	allianz-jobchecker.de_start.html.jpg	2		10486665	33794	1	25078	3	33630	25000	other	0
Exp09	329	Response	1				10521231	68360	2
Exp09	330	Picture	paukr.de.jpg 2	paukr.de.jpg	2		10555735	34074	2	25079	3	33910	25000	other	0
Exp09	330	Response	1				10589861	68200	1
Exp09	331	Picture	rewe-group.de.jpg 2	rewe-group.de.jpg	2		10626306	35954	1	25078	3	35790	25000	other	0
Exp09	331	Response	2				10659450	69098	2
Exp09	332	Picture	jobrobot.de.jpg 1	jobrobot.de.jpg	1		10696710	36834	1	25078	3	36670	25000	other	0
Exp09	332	Response	1				10730470	70594	3
Exp09	333	Picture	porsche.de.jpg 2	porsche.de.jpg	2		10767447	36514	1	25078	3	36350	25000	other	0
Exp09	333	Response	2				10801819	70886	2
Exp09	334	Picture	hi5.com.jpg 1	hi5.com.jpg	1		10835434	33204	2	25079	3	33040	25000	other	0
Exp09	334	Response	1				10868849	66619	1
Exp09	335	Picture	deutschland.de.jpg 2	deutschland.de.jpg	2		10905755	36444	1	25078	3	36280	25000	other	0
Exp09	335	Response	1				10939718	70407	2
Exp09	336	Picture	mirus.de_shop2.jpg 1	mirus.de_shop2.jpg	1		10977242	37154	1	25078	3	36990	25000	other	0
Exp09	336	Response	1				11009788	69700	1
Exp09	350	Picture	finest-jobs.com.jpg 1	finest-jobs.com.jpg	1		11175955	34754	2	25079	3	34590	25000	other	0
Exp09	350	Response	1				11210066	68865	2
Exp09	351	Picture	sprachenstudio.net.jpg 2	sprachenstudio.net.jpg	2		11247276	36904	1	25078	3	36740	25000	other	0
Exp09	351	Response	1				11282216	71844	1
Exp09	352	Picture	blog.de.jpg 2	blog.de.jpg	2		11316096	33483	2	25079	3	33320	25000	other	0
Exp09	352	Response	1				11349725	67112	2
Exp09	353	Picture	unterwegs.biz.jpg 2	unterwegs.biz.jpg	2		11385000	34784	2	25079	4	34620	25000	other	0
Exp09	353	Response	1				11423955	73739	1
Exp09	354	Picture	taz.de.jpg 2	taz.de.jpg	2		11459903	35413	2	25079	3	35250	25000	other	0
Exp09	354	Response	1				11493694	69204	2
Exp09	355	Picture	spiele-zone.de.jpg 1	spiele-zone.de.jpg	1		11530890	36673	2	25079	3	36510	25000	other	0
Exp09	355	Response	1				11564244	70027	1
Exp09	356	Picture	global-ethic-now.de.jpg 2	global-ethic-now.de.jpg	2		11600461	35714	2	25079	3	35550	25000	other	0
Exp09	356	Response	1				11633673	68926	2
Exp09	357	Picture	lastfm.de.jpg 2	lastfm.de.jpg	2		11669448	35303	2	25079	3	35140	25000	other	0
Exp09	357	Response	1				11702623	68478	1
Exp09	489	Picture	baur.de.jpg 2	baur.de.jpg	2		13060444	36674	2	25079	3	36510	25000	other	0
Exp09	489	Response	1				13095813	72043	1
Exp09	490	Picture	franzoesisch-lernen-online.de.jpg 1	franzoesisch-lernen-online.de.jpg	1		13130848	34564	2	25079	3	34400	25000	other	0
Exp09	490	Response	1				13163482	67198	2
Exp09	491	Picture	deanguitars.de.jpg 2	deanguitars.de.jpg	2		13198752	34884	2	25079	3	34720	25000	other	0
Exp09	491	Response	1				13232742	68874	1
Exp09	492	Picture	spreeblick.com.jpg 2	spreeblick.com.jpg	2		13267906	34624	2	25079	4	34460	25000	other	0
Exp09	492	Response	2				13302331	69049	2
Exp09	493	Picture	metager.de.jpg 1	metager.de.jpg	1		13337394	34694	1	25078	3	34530	25000	other	0
Exp09	493	Response	1				13370161	67461	1
Exp09	494	Picture	nonstopnews.de.jpg 1	nonstopnews.de.jpg	1		13404965	34284	1	25078	3	34120	25000	other	0
Exp09	494	Response	1				13437830	67149	2
Exp09	495	Picture	promiflash.de.jpg 1	promiflash.de.jpg	1		13472786	34434	1	25078	3	34270	25000	other	0
Exp09	495	Response	1				13505820	67468	1
Exp09	496	Picture	artvoll.de.jpg 2	artvoll.de.jpg	2		13542606	36344	2	25079	3	36180	25000	other	0
Exp09	496	Response	2				13582439	76177	2
Exp09	497	Picture	news.de.jpg 1	news.de.jpg	1		13619925	36983	2	25079	3	36820	25000	other	0
Exp09	497	Response	1				13653309	70367	1
Exp09	498	Picture	apollo7.de.jpg 1	apollo7.de.jpg	1		13690413	36674	1	25078	3	36510	25000	other	0
Exp09	498	Response	1				13724018	70279	2
Exp09	499	Picture	ruhr-nachrichten.de.jpg 1	ruhr-nachrichten.de.jpg	1		13761650	37164	1	25078	3	37000	25000	other	0
Exp09	499	Response	1				13797447	72961	2
Exp09	500	Picture	ds-ag.com.jpg 2	ds-ag.com.jpg	2		13833053	35214	2	25079	3	35050	25000	other	0
Exp09	500	Response	2				13873107	75268	1
Exp09	501	Picture	jobboerse.org.jpg 2	jobboerse.org.jpg	2		13909289	35714	2	25079	3	35550	25000	other	0
Exp09	501	Response	1				13942216	68641	2
Exp09	502	Picture	mister-wong.de.jpg 2	mister-wong.de.jpg	2		13977277	34634	1	25078	3	34470	25000	other	0
Exp09	502	Response	2				14010846	68203	1
Exp09	503	Picture	einfach-teilhaben.de.jpg 2	einfach-teilhaben.de.jpg	2		14048264	36964	1	25079	2	36800	25000	other	0
Exp09	503	Response	1				14081076	69776	1
Exp09	504	Picture	suchnase.de.jpg 1	suchnase.de.jpg	1		14116918	35394	1	25079	2	35230	25000	other	0
Exp09	504	Response	1				14150505	68981	1
Exp09	505	Picture	gamesplanet.com.jpg 1	gamesplanet.com.jpg	1		14188072	36994	1	25078	3	36830	25000	other	0
Exp09	505	Response	1				14221044	69966	2
Exp09	520	Picture	download-software-kostenlos.de.jpg 1	download-software-kostenlos.de.jpg	1		14397450	34734	1	25079	2	34570	25000	other	0
Exp09	520	Response	1				14430773	68057	1
Exp09	521	Picture	bayer.de.jpg 2	bayer.de.jpg	2		14466771	35474	1	25078	3	35310	25000	other	0
Exp09	521	Response	1				14499083	67786	1
Exp09	522	Picture	brothersoft.com.jpg 1	brothersoft.com.jpg	1		14536341	36754	2	25079	3	36590	25000	other	0
Exp09	522	Response	1				14569302	69715	1
Exp09	523	Picture	java.de.jpg 1	java.de.jpg	1		14604912	35134	1	25079	2	34970	25000	other	0
Exp09	523	Response	1				14637291	67513	2
Exp09	524	Picture	metrogroup.de.jpg 2	metrogroup.de.jpg	2		14674483	36724	1	25079	2	36560	25000	other	0
Exp09	524	Response	1				14707201	69442	1
Exp09	525	Picture	myalbum.com.jpg 2	myalbum.com.jpg	2		14743470	35824	2	25079	3	35660	25000	other	0
Exp09	525	Response	1				14775671	68025	1
Exp09	526	Picture	beiersdorf.de.jpg 2	beiersdorf.de.jpg	2		14810791	34654	2	25079	3	34490	25000	other	0
Exp09	526	Response	1				14844620	68483	1
Exp09	527	Picture	spanisch-live.de_onlinekurse_index.php.jpg 1	spanisch-live.de_onlinekurse_index.php.jpg	1		14878695	33664	2	25079	4	33500	25000	other	0
Exp09	527	Response	1				14911169	66138	2
Exp09	528	Picture	kostenlose-kartenspiele.de.jpg 1	kostenlose-kartenspiele.de.jpg	1		14946100	34424	1	25079	2	34260	25000	other	0
Exp09	528	Response	1				14978669	66993	1
Exp09	529	Picture	finanzen-nachrichten.com.jpg 1	finanzen-nachrichten.com.jpg	1		15016004	36824	1	25078	3	36660	25000	other	0
Exp09	529	Response	1				15046659	67479	1
