# Supplementary material for: Electrophysiological correlates of aesthetic processing of webpages: a comparison of experts and laypersons
Source: PeerJ. 2017 Jun 6;5:e3440. doi: 10.7717/peerj.3440 (PMC5463973; doi:10.7717/peerj.3440)
Supplement: Supplemental Information 1 — Grand averages for the individual participants [file peerj-05-3440-s001.zip › Logfiles/Exp10-Website.log]

Scenario - Evaluation Website
Logfile written - 10/04/2012 12:31:01

Subject	Trial	Event Type	Code	bild(str)	port_code(num)	aesthetik(num)	Time	TTime	Uncertainty	Duration	Uncertainty	ReqTime	ReqDur	Stim Type	Pair Index

Exp10	2	Picture	einfranzose.de.jpg 1	einfranzose.de.jpg	1		47405	36734	2	25079	3	36570	25000	other	0
Exp10	2	Response	2				84704	74033	2
Exp10	3	Picture	daswohnkonzept.com.jpg 1	daswohnkonzept.com.jpg	1		121558	36044	2	25079	3	35880	25000	other	0
Exp10	3	Response	2				160854	75340	1
Exp10	4	Picture	unitedlabels.com.jpg 1	unitedlabels.com.jpg	1		195961	34454	2	25079	4	34290	25000	other	0
Exp10	4	Response	2				230123	68616	2
Exp10	5	Picture	omster.de.jpg 1	omster.de.jpg	1		266699	36124	1	25078	3	35960	25000	other	0
Exp10	5	Response	1				300983	70408	1
Exp10	6	Picture	stayfriends.de.jpg 1	stayfriends.de.jpg	1		335936	34584	1	25079	2	34420	25000	other	0
Exp10	6	Response	1				372333	70981	1
Exp10	7	Picture	shortnews.de.jpg 1	shortnews.de.jpg	1		406506	33684	2	25079	4	33520	25000	other	0
Exp10	7	Response	1				453602	80780	1
Exp10	8	Picture	kununu.com.jpg 1	kununu.com.jpg	1		491158	37064	1	25078	3	36900	25000	other	0
Exp10	8	Response	1				530541	76447	2
Exp10	9	Picture	play89.de.jpg 1	play89.de.jpg	1		564561	33584	1	25079	2	33420	25000	other	0
Exp10	9	Response	2				599491	68514	1
Exp10	10	Picture	softwareload.de.jpg 1	softwareload.de.jpg	1		634881	34604	2	25079	4	34440	25000	other	0
Exp10	10	Response	2				668121	67844	1
Exp10	11	Picture	voodoo-it.de.jpg 1	voodoo-it.de.jpg	1		701786	33174	1	25079	2	33010	25000	other	0
Exp10	11	Response	2				742510	73898	1
Exp10	12	Pause					801290	58595		385277
Exp10	12	Resume					801290	58595
Exp10	13	Picture	pausenberger.com.jpg 1	pausenberger.com.jpg	1		879989	36504	1	25079	2	36340	25000	other	0
Exp10	13	Response	1				915848	72363	2
Exp10	14	Picture	bing.de.jpg 2	bing.de.jpg	2		950226	33554	1	25079	2	33390	25000	other	0
Exp10	14	Response	2				985438	68766	1
Exp10	27	Picture	n24.de.jpg 2	n24.de.jpg	2		1144107	36793	2	25079	3	36630	25000	other	0
Exp10	27	Response	1				1178526	71212	2
Exp10	28	Picture	bellnet.de.jpg 1	bellnet.de.jpg	1		1213845	34744	1	25079	2	34580	25000	other	0
Exp10	28	Response	1				1251146	72045	1
Exp10	29	Picture	latein-online.net.jpg 1	latein-online.net.jpg	1		1286831	34973	2	25079	4	34810	25000	other	0
Exp10	29	Response	2				1324095	72237	2
Exp10	30	Picture	java.de.jpg 1	java.de.jpg	1		1360151	35244	2	25079	3	35080	25000	other	0
Exp10	30	Response	1				1394965	70058	1
Exp10	31	Picture	gratissoftware.de.jpg 1	gratissoftware.de.jpg	1		1430222	34474	1	25079	2	34310	25000	other	0
Exp10	31	Response	1				1469674	73926	2
Exp10	32	Picture	instagr.am.jpg 2	instagr.am.jpg	2		1504125	33744	1	25079	2	33580	25000	other	0
Exp10	32	Response	2				1543894	73513	1
Exp10	33	Picture	dmoz.de.jpg 1	dmoz.de.jpg	1		1580028	35444	1	25079	2	35280	25000	other	0
Exp10	33	Response	1				1623083	78499	2
Exp10	34	Picture	promiflash.de.jpg 1	promiflash.de.jpg	1		1659930	36094	1	25079	2	35930	25000	other	0
Exp10	34	Response	2				1700032	76196	2
Exp10	35	Picture	nonstopnews.de.jpg 1	nonstopnews.de.jpg	1		1735999	35273	2	25079	4	35110	25000	other	0
Exp10	35	Response	1				1776812	76086	1
Exp10	36	Picture	boconcept.de.jpg 2	boconcept.de.jpg	2		1812236	34624	1	25078	3	34460	25000	other	0
Exp10	36	Response	2				1846562	68950	1
Exp10	37	Picture	boing.de.jpg 1	boing.de.jpg	1		1881889	34614	2	25079	4	34450	25000	other	0
Exp10	37	Response	2				1916311	69036	1
Exp10	38	Picture	downloads.de.jpg 1	downloads.de.jpg	1		1953710	36534	1	25078	3	36370	25000	other	0
Exp10	38	Response	1				1987181	70005	1
Exp10	39	Picture	hi5.com.jpg 1	hi5.com.jpg	1		2024364	36524	1	25078	3	36360	25000	other	0
Exp10	39	Response	2				2057890	70050	1
Exp10	40	Picture	jobrobot.de.jpg 1	jobrobot.de.jpg	1		2095517	36744	2	25079	3	36580	25000	other	0
Exp10	40	Response	1				2132109	73336	2
Exp10	54	Picture	lsg.musin.de_geschichte.jpg 1	lsg.musin.de_geschichte.jpg	1		2298314	34384	1	25078	3	34220	25000	other	0
Exp10	54	Response	2				2333198	69268	1
Exp10	55	Picture	spieleportal.de.jpg 1	spieleportal.de.jpg	1		2369217	35154	2	25079	3	34990	25000	other	0
Exp10	55	Response	1				2402627	68564	2
Exp10	56	Picture	opportuno.de.jpg 2	opportuno.de.jpg	2		2436955	33754	1	25079	2	33590	25000	other	0
Exp10	56	Response	2				2470457	67256	1
Exp10	57	Picture	fahrrad.de.jpg 1	fahrrad.de.jpg	1		2507942	36644	1	25079	2	36480	25000	other	0
Exp10	57	Response	2				2545636	74338	2
Exp10	58	Picture	presseurop.eu_de.jpg 2	presseurop.eu_de.jpg	2		2580262	33924	2	25079	3	33760	25000	other	0
Exp10	58	Response	2				2615066	68728	1
Exp10	59	Picture	infinion.de.jpg 1	infinion.de.jpg	1		2651333	35624	1	25078	3	35460	25000	other	0
Exp10	59	Response	2				2684656	68947	1
Exp10	60	Picture	monster.de.jpg 2	monster.de.jpg	2		2720903	35754	2	25079	3	35590	25000	other	0
Exp10	60	Response	2				2754245	69096	1
Exp10	61	Picture	suchnase.de.jpg 1	suchnase.de.jpg	1		2790974	35854	1	25078	3	35690	25000	other	0
Exp10	61	Response	1				2825264	70144	2
Exp10	62	Picture	webportal4u.de.jpg 1	webportal4u.de.jpg	1		2862794	36854	1	25079	2	36690	25000	other	0
Exp10	62	Response	2				2894214	68274	1
Exp10	63	Picture	fotocommunity.de.jpg 2	fotocommunity.de.jpg	2		2930198	35414	2	25079	3	35250	25000	other	0
Exp10	63	Response	2				2963643	68859	2
Exp10	64	Picture	netzeitung.de.jpg 1	netzeitung.de.jpg	1		3000602	36264	2	25079	3	36100	25000	other	0
Exp10	64	Response	1				3035473	71135	1
Exp10	65	Picture	runterladen.de.jpg 1	runterladen.de.jpg	1		3072422	36053	2	25079	3	35890	25000	other	0
Exp10	65	Response	1				3107142	70773	2
Exp10	66	Picture	jobsintime.de.jpg 2	jobsintime.de.jpg	2		3141410	33684	1	25079	2	33520	25000	other	0
Exp10	66	Response	2				3171612	63886	1
Exp10	67	Picture	shoppiwiki.de.jpg 1	shoppiwiki.de.jpg	1		3207315	35084	1	25078	3	34920	25000	other	0
Exp10	67	Response	1				3240552	68321	1
Exp10	68	Picture	sharelook.de.jpg 1	sharelook.de.jpg	1		3275719	34684	1	25078	3	34520	25000	other	0
Exp10	68	Response	1				3310301	69266	1
Exp10	83	Picture	vollversion.de.jpg 1	vollversion.de.jpg	1		3485680	33544	2	25079	3	33380	25000	other	0
Exp10	83	Response	2				3517630	65494	1
Exp10	84	Picture	myspace.de.jpg 2	myspace.de.jpg	2		3555168	36984	1	25078	3	36820	25000	other	0
Exp10	84	Response	2				3587369	69185	1
Exp10	85	Picture	blog.de.jpg 2	blog.de.jpg	2		3623322	35464	1	25079	2	35300	25000	other	0
Exp10	85	Response	2				3657439	69581	1
Exp10	86	Picture	fireball.de.jpg 1	fireball.de.jpg	1		3692893	35084	1	25078	3	34920	25000	other	0
Exp10	86	Response	2				3729268	71459	1
Exp10	87	Picture	taz.de.jpg 2	taz.de.jpg	2		3766796	36794	1	25079	2	36630	25000	other	0
Exp10	87	Response	2				3797737	67735	2
Exp10	88	Picture	freeware-base.de.jpg 1	freeware-base.de.jpg	1		3833783	35303	2	25079	4	35140	25000	other	0
Exp10	88	Response	1				3864447	65967	1
Exp10	89	Picture	baur.de.jpg 2	baur.de.jpg	2		3900188	35174	1	25079	2	35010	25000	other	0
Exp10	89	Response	2				3932746	67732	2
Exp10	90	Picture	wikio.de.jpg 2	wikio.de.jpg	2		3969925	36414	2	25079	4	36250	25000	other	0
Exp10	90	Response	1				4002496	68985	1
Exp10	91	Picture	soft-ware.net.jpg 1	soft-ware.net.jpg	1		4036663	33534	2	25079	3	33370	25000	other	0
Exp10	91	Response	1				4071925	68796	2
Exp10	92	Picture	de.partypoker.com.jpg 2	de.partypoker.com.jpg	2		4105817	33284	2	25079	3	33120	25000	other	0
Exp10	92	Response	2				4139275	66742	1
Exp10	93	Picture	download-software-kostenlos.de.jpg 1	download-software-kostenlos.de.jpg	1		4176054	36133	2	25079	4	35970	25000	other	0
Exp10	93	Response	1				4209184	69263	2
Exp10	94	Picture	regionale-jobsuche.de.jpg 1	regionale-jobsuche.de.jpg	1		4243709	33874	1	25078	3	33710	25000	other	0
Exp10	94	Response	2				4274774	64939	1
Exp10	95	Picture	freewarepage.de.jpg 1	freewarepage.de.jpg	1		4309280	33914	2	25079	3	33750	25000	other	0
Exp10	95	Response	1				4343234	67868	1
Exp10	96	Picture	das-filmportal.de.jpg 1	das-filmportal.de.jpg	1		4379851	36054	1	25078	3	35890	25000	other	0
Exp10	96	Response	1				4426103	82306	1
Exp10	97	Picture	piczo.de.jpg 2	piczo.de.jpg	2		4461002	34213	2	25079	4	34050	25000	other	0
Exp10	97	Response	2				4494093	67304	1
Exp10	114	Picture	checkpoint-elearning.de.jpg 2	checkpoint-elearning.de.jpg	2		4692377	36044	1	25079	2	35880	25000	other	0
Exp10	114	Response	2				4724931	68598	1
Exp10	115	Picture	berufs-karriere.de.jpg 1	berufs-karriere.de.jpg	1		4762614	37114	2	25079	3	36950	25000	other	0
Exp10	115	Response	1				4798840	73340	2
Exp10	116	Picture	einfach-teilhaben.de.jpg 2	einfach-teilhaben.de.jpg	2		4833935	34454	1	25078	3	34290	25000	other	0
Exp10	116	Response	2				4868100	68619	1
Exp10	117	Picture	ruhr-nachrichten.de.jpg 1	ruhr-nachrichten.de.jpg	1		4903339	34564	1	25078	3	34400	25000	other	0
Exp10	117	Response	2				4938169	69394	2
Exp10	118	Picture	finest-jobs.com.jpg 1	finest-jobs.com.jpg	1		4973826	34884	1	25078	3	34720	25000	other	0
Exp10	118	Response	1				5007599	68657	1
Exp10	119	Picture	tw-h.de.jpg 1	tw-h.de.jpg	1		5044813	36484	1	25078	3	36320	25000	other	0
Exp10	119	Response	1				5079908	71579	2
Exp10	120	Picture	fastguide.de.jpg 1	fastguide.de.jpg	1		5117549	37053	2	25079	4	36890	25000	other	0
Exp10	120	Response	1				5156528	76032	1
Exp10	121	Picture	das-gesundheitsportal.com.jpg 1	das-gesundheitsportal.com.jpg	1		5193619	36224	1	25079	2	36060	25000	other	0
Exp10	121	Response	1				5227397	70002	1
Exp10	122	Picture	gibson.de.jpg 2	gibson.de.jpg	2		5264773	36774	1	25078	3	36610	25000	other	0
Exp10	122	Response	2				5299067	71068	1
Exp10	242	Picture	franzoesisch-lernen-online.de.jpg 1	franzoesisch-lernen-online.de.jpg	1		6536041	36574	1	25079	2	36410	25000	other	0
Exp10	242	Response	2				6572758	73291	1
Exp10	243	Picture	bildung.at.jpg 2	bildung.at.jpg	2		6610527	37164	2	25079	3	37000	25000	other	0
Exp10	243	Response	1				6647947	74584	1
Exp10	244	Picture	basf.de.jpg 2	basf.de.jpg	2		6682514	33874	2	25079	3	33710	25000	other	0
Exp10	244	Response	2				6717376	68736	2
Exp10	245	Picture	sap.de.jpg 2	sap.de.jpg	2		6754251	36314	2	25079	3	36150	25000	other	0
Exp10	245	Response	2				6789836	71899	1
Exp10	246	Picture	kreuzwort-raetsel.net.jpg 1	kreuzwort-raetsel.net.jpg	1		6826238	35614	2	25079	3	35450	25000	other	0
Exp10	246	Response	1				6861505	70881	2
Exp10	247	Picture	global-ethic-now.de.jpg 2	global-ethic-now.de.jpg	2		6895892	33684	1	25079	2	33520	25000	other	0
Exp10	247	Response	2				6929975	67767	1
Exp10	248	Picture	bildungsserver.de.jpg 2	bildungsserver.de.jpg	2		6965296	34664	2	25079	3	34500	25000	other	0
Exp10	248	Response	1				6998924	68292	2
Exp10	249	Picture	one.de.jpg 1	one.de.jpg	1		7035117	35324	1	25078	3	35160	25000	other	0
Exp10	249	Response	2				7068354	68561	1
Exp10	250	Picture	lastfm.de.jpg 2	lastfm.de.jpg	2		7103521	34474	1	25079	2	34310	25000	other	0
Exp10	250	Response	2				7136013	66966	2
Exp10	251	Picture	wer-kennt-wen.de.jpg 2	wer-kennt-wen.de.jpg	2		7171092	34324	1	25079	2	34160	25000	other	0
Exp10	251	Response	2				7205123	68355	1
Exp10	252	Picture	eads.com_eads_germany_de.html.jpg 2	eads.com_eads_germany_de.html.jpg	2		7241996	36344	1	25078	3	36180	25000	other	0
Exp10	252	Response	2				7275992	70340	2
Exp10	253	Picture	dukasi.de.jpg 1	dukasi.de.jpg	1		7312149	35403	2	25079	4	35240	25000	other	0
Exp10	253	Response	1				7345262	68516	1
Exp10	254	Picture	myspass.de.jpg 1	myspass.de.jpg	1		7382553	36714	2	25079	3	36550	25000	other	0
Exp10	254	Response	1				7416451	70612	2
Exp10	255	Picture	radsport-aktiv.de.jpg 1	radsport-aktiv.de.jpg	1		7453041	35864	1	25078	3	35700	25000	other	0
Exp10	255	Response	1				7487151	69974	1
Exp10	256	Picture	paukr.de.jpg 2	paukr.de.jpg	2		7523694	35974	2	25079	3	35810	25000	other	0
Exp10	256	Response	2				7557700	69980	2
Exp10	257	Picture	tageszeitung.info.jpg 2	tageszeitung.info.jpg	2		7594931	36304	2	25079	3	36140	25000	other	0
Exp10	257	Response	1				7628730	70103	1
Exp10	258	Picture	myalbum.com.jpg 2	myalbum.com.jpg	2		7664085	34714	2	25079	3	34550	25000	other	0
Exp10	258	Response	1				7698479	69108	2
Exp10	273	Picture	raetselfieber.de.jpg 1	raetselfieber.de.jpg	1		7876547	36304	1	25078	3	36140	25000	other	0
Exp10	273	Response	1				7909478	69235	1
Exp10	274	Picture	niedersachsen.de.jpg 2	niedersachsen.de.jpg	2		7946950	36824	2	25079	3	36660	25000	other	0
Exp10	274	Response	2				7983227	73101	2
Exp10	275	Picture	staufenbiel.de.jpg 2	staufenbiel.de.jpg	2		8020937	36974	1	25079	2	36810	25000	other	0
Exp10	275	Response	2				8057617	73654	1
Exp10	276	Picture	seekoo.de.jpg 1	seekoo.de.jpg	1		8092924	34774	1	25079	2	34610	25000	other	0
Exp10	276	Response	1				8128636	70486	2
Exp10	277	Picture	jobsuche.net.jpg 2	jobsuche.net.jpg	2		8165244	35954	1	25079	2	35790	25000	other	0
Exp10	277	Response	2				8198386	69096	1
Exp10	278	Picture	typeset.de.jpg 2	typeset.de.jpg	2		8234231	35314	2	25079	4	35150	25000	other	0
Exp10	278	Response	1				8271815	72898	1
Exp10	279	Picture	webportal24.de.jpg 1	webportal24.de.jpg	1		8307385	34934	1	25079	2	34770	25000	other	0
Exp10	279	Response	1				8340925	68474	1
Exp10	280	Picture	bayer.de.jpg 2	bayer.de.jpg	2		8376122	34594	2	25079	3	34430	25000	other	0
Exp10	280	Response	1				8409714	68186	1
Exp10	281	Picture	virtualuniversity.ch.jpg 1	virtualuniversity.ch.jpg	1		8444443	34074	1	25079	2	33910	25000	other	0
Exp10	281	Response	1				8477854	67485	1
Exp10	282	Picture	twitter.com.jpg 2	twitter.com.jpg	2		8513014	34524	1	25079	2	34360	25000	other	0
Exp10	282	Response	2				8545363	66873	2
Exp10	283	Picture	metrogroup.de.jpg 2	metrogroup.de.jpg	2		8580918	34984	2	25079	3	34820	25000	other	0
Exp10	283	Response	1				8615913	69979	1
Exp10	284	Picture	allianz-jobchecker.de_start.html.jpg 2	allianz-jobchecker.de_start.html.jpg	2		8650572	34004	2	25079	3	33840	25000	other	0
Exp10	284	Response	2				8683582	67014	2
Exp10	285	Picture	onmeda.de.jpg 2	onmeda.de.jpg	2		8720976	36884	1	25079	2	36720	25000	other	0
Exp10	285	Response	1				8753332	69240	1
Exp10	286	Picture	mathemathe.de.jpg 2	mathemathe.de.jpg	2		8790463	36624	2	25079	4	36460	25000	other	0
Exp10	286	Response	2				8823231	69392	2
Exp10	301	Picture	rewe-group.de.jpg 2	rewe-group.de.jpg	2		9001675	36844	1	25079	2	36680	25000	other	0
Exp10	301	Response	2				9035040	70209	1
Exp10	302	Picture	spirofrog.de.jpg 2	spirofrog.de.jpg	2		9070079	34444	2	25079	3	34280	25000	other	0
Exp10	302	Response	1				9104309	68674	1
Exp10	303	Picture	promipranger.de.jpg 1	promipranger.de.jpg	1		9140900	35974	1	25078	3	35810	25000	other	0
Exp10	303	Response	1				9174049	69123	1
Exp10	304	Picture	mirus.de_shop2.jpg 1	mirus.de_shop2.jpg	1		9211720	37014	1	25079	2	36850	25000	other	0
Exp10	304	Response	2				9248438	73732	1
Exp10	305	Picture	acoon.de.jpg 1	acoon.de.jpg	1		9283790	34954	2	25000	82	34790	25000	other	0
Exp10	305	Response	2				9317547	68711	2
Exp10	306	Picture	spiele-zone.de.jpg 1	spiele-zone.de.jpg	1		9354277	35924	2	25079	3	35760	25000	other	0
Exp10	306	Response	2				9388417	70064	1
Exp10	307	Picture	jappy.de.jpg 2	jappy.de.jpg	2		9424015	35064	1	25078	3	34900	25000	other	0
Exp10	307	Response	1				9457686	68735	2
Exp10	308	Picture	jurawiki.de.jpg 1	jurawiki.de.jpg	1		9493002	34614	1	25079	2	34450	25000	other	0
Exp10	308	Response	1				9532866	74478	1
Exp10	309	Picture	metager.de.jpg 1	metager.de.jpg	1		9569905	36514	1	25078	3	36350	25000	other	0
Exp10	309	Response	1				9604056	70665	1
Exp10	310	Picture	download-tipp.de.jpg 1	download-tipp.de.jpg	1		9641058	36414	2	25079	3	36250	25000	other	0
Exp10	310	Response	1				9674605	69961	1
Exp10	311	Picture	epubli.de.jpg 2	epubli.de.jpg	2		9711712	36534	2	25079	3	36370	25000	other	0
Exp10	311	Response	2				9745314	70136	2
Exp10	312	Picture	backinjob.de.jpg 2	backinjob.de.jpg	2		9780283	34384	1	25079	2	34220	25000	other	0
Exp10	312	Response	2				9813454	67555	1
Exp10	313	Picture	deutschland.de.jpg 2	deutschland.de.jpg	2		9849020	34793	2	25079	3	34630	25000	other	0
Exp10	313	Response	2				9881924	67697	1
Exp10	314	Picture	news.de.jpg 1	news.de.jpg	1		9915842	33274	1	25078	3	33110	25000	other	0
Exp10	314	Response	2				9948313	65745	1
Exp10	315	Picture	aol.de.jpg 1	aol.de.jpg	1		9984579	35524	2	25079	3	35360	25000	other	0
Exp10	315	Response	1				10017742	68687	2
Exp10	316	Picture	boehmarchitektur.de.jpg 2	boehmarchitektur.de.jpg	2		10053317	35054	1	25078	3	34890	25000	other	0
Exp10	316	Response	2				10086532	68269	1
Exp10	317	Picture	spreeblick.com.jpg 2	spreeblick.com.jpg	2		10122471	35304	1	25078	3	35140	25000	other	0
Exp10	317	Response	2				10155481	68314	2
Exp10	331	Picture	deanguitars.de.jpg 2	deanguitars.de.jpg	2		10324017	36984	2	25079	3	36820	25000	other	0
Exp10	331	Response	2				10357680	70647	1
Exp10	332	Picture	sportbild.bild.de.jpg 1	sportbild.bild.de.jpg	1		10395254	36974	2	25079	3	36810	25000	other	0
Exp10	332	Response	2				10430310	72030	1
Exp10	333	Picture	gamesload.de.jpg 1	gamesload.de.jpg	1		10466241	35044	2	25079	3	34880	25000	other	0
Exp10	333	Response	1				10504859	73662	1
Exp10	334	Picture	onlinegames.de.jpg 1	onlinegames.de.jpg	1		10541894	36284	2	25079	3	36120	25000	other	0
Exp10	334	Response	2				10575718	70108	2
Exp10	335	Picture	online-spanisch.com.jpg 2	online-spanisch.com.jpg	2		10612548	36244	1	25079	2	36080	25000	other	0
Exp10	335	Response	2				10658908	82604	1
Exp10	336	Picture	brothersoft.com.jpg 1	brothersoft.com.jpg	1		10693867	34294	1	25078	3	34130	25000	other	0
Exp10	336	Response	1				10728017	68444	2
Exp10	337	Picture	pcwelt.de.jpg 1	pcwelt.de.jpg	1		10765104	36434	1	25078	3	36270	25000	other	0
Exp10	337	Response	2				10799207	70537	1
Exp10	338	Picture	das-energieportal.de.jpg 2	das-energieportal.de.jpg	2		10833008	33164	1	25078	3	33000	25000	other	0
Exp10	338	Response	1				10865747	65903	1
Exp10	339	Picture	artvoll.de.jpg 2	artvoll.de.jpg	2		10902578	36333	2	25079	4	36170	25000	other	0
Exp10	339	Response	2				10935176	68931	1
Exp10	340	Picture	schottenland.de.jpg 1	schottenland.de.jpg	1		10969816	33954	2	25079	3	33790	25000	other	0
Exp10	340	Response	1				11002845	66983	2
Exp10	341	Picture	dhm.de_lemo_home.html.jpg 1	dhm.de_lemo_home.html.jpg	1		11038970	35514	2	25079	3	35350	25000	other	0
Exp10	341	Response	1				11073075	69619	1
Exp10	342	Picture	goertz.de.jpg 2	goertz.de.jpg	2		11110874	37104	1	25079	2	36940	25000	other	0
Exp10	342	Response	2				11144584	70814	2
Exp10	343	Picture	jobboerse.org.jpg 2	jobboerse.org.jpg	2		11179361	34104	2	25079	3	33940	25000	other	0
Exp10	343	Response	1				11215284	70027	1
Exp10	344	Picture	porsche.de.jpg 2	porsche.de.jpg	2		11249099	33224	1	25078	3	33060	25000	other	0
Exp10	344	Response	2				11283273	67398	2
Exp10	345	Picture	rekruter.de.jpg 1	rekruter.de.jpg	1		11319919	35984	1	25079	2	35820	25000	other	0
Exp10	345	Response	1				11353023	69088	1
Exp10	362	Picture	fender.de.jpg 2	fender.de.jpg	2		11548127	33263	2	25079	4	33100	25000	other	0
Exp10	362	Response	2				11582261	67397	2
Exp10	363	Picture	bertelsmann.de.jpg 2	bertelsmann.de.jpg	2		11619114	36153	2	25079	4	35990	25000	other	0
Exp10	363	Response	2				11655211	72250	1
Exp10	364	Picture	download-archiv.de.jpg 1	download-archiv.de.jpg	1		11690685	34665	1	25079	2	34500	25000	other	0
Exp10	364	Response	1				11726400	70380	2
Exp10	495	Picture	freizeitfreunde.de.jpg 1	freizeitfreunde.de.jpg	1		13072350	34654	1	25078	3	34490	25000	other	0
Exp10	495	Response	1				13104550	66854	2
Exp10	496	Picture	ds-ag.com.jpg 2	ds-ag.com.jpg	2		13139171	34024	1	25079	2	33860	25000	other	0
Exp10	496	Response	2				13171740	66593	1
Exp10	497	Picture	kostenlose-kartenspiele.de.jpg 1	kostenlose-kartenspiele.de.jpg	1		13208075	35644	1	25079	2	35480	25000	other	0
Exp10	497	Response	1				13240849	68418	2
Exp10	498	Picture	joindiaspora.com.jpg 2	joindiaspora.com.jpg	2		13275896	34544	1	25079	2	34380	25000	other	0
Exp10	498	Response	2				13309309	67957	1
Exp10	499	Picture	bildungsportal.sachsen.de.jpg 2	bildungsportal.sachsen.de.jpg	2		13343717	33884	1	25079	2	33720	25000	other	0
Exp10	499	Response	2				13377298	67465	2
Exp10	500	Picture	arts-outdoors.de_Shop_index.php.jpg 2	arts-outdoors.de_Shop_index.php.jpg	2		13411788	33774	1	25079	2	33610	25000	other	0
Exp10	500	Response	1				13447688	69674	1
Exp10	501	Picture	gamesplanet.com.jpg 1	gamesplanet.com.jpg	1		13482692	34315	1	25078	3	34150	25000	other	0
Exp10	501	Response	2				13515837	67460	2
Exp10	502	Picture	ihk.elearningspace.de.jpg 1	ihk.elearningspace.de.jpg	1		13550762	34244	2	25079	4	34080	25000	other	0
Exp10	502	Response	1				13584147	67629	1
Exp10	503	Picture	unterwegs.biz.jpg 2	unterwegs.biz.jpg	2		13621083	36134	1	25079	2	35970	25000	other	0
Exp10	503	Response	1				13654366	69417	2
Exp10	504	Picture	mister-wong.de.jpg 2	mister-wong.de.jpg	2		13689404	34444	1	25079	2	34280	25000	other	0
Exp10	504	Response	2				13724116	69156	1
Exp10	505	Picture	biokurs.de.jpg 1	biokurs.de.jpg	1		13760141	35334	1	25079	2	35170	25000	other	0
Exp10	505	Response	1				13791145	66338	2
Exp10	506	Picture	englisch-lehrbuch.de.jpg 2	englisch-lehrbuch.de.jpg	2		13828545	36674	2	25079	3	36510	25000	other	0
Exp10	506	Response	1				13862655	70784	1
Exp10	507	Picture	filezilla.de.jpg 1	filezilla.de.jpg	1		13897283	34084	1	25078	3	33920	25000	other	0
Exp10	507	Response	1				13931124	67925	2
Exp10	508	Picture	daimler.com_dccom_home_de.jpg 2	daimler.com_dccom_home_de.jpg	2		13965270	33274	2	25079	3	33110	25000	other	0
Exp10	508	Response	2				14003114	71118	1
Exp10	525	Picture	flockshots.de.jpg 2	flockshots.de.jpg	2		14200061	35174	1	25079	2	35010	25000	other	0
Exp10	525	Response	2				14232512	67625	1
Exp10	526	Picture	sprachenstudio.net.jpg 2	sprachenstudio.net.jpg	2		14268882	35914	1	25078	3	35750	25000	other	0
Exp10	526	Response	2				14302412	69444	1
Exp10	527	Picture	musiksuche.de.jpg 1	musiksuche.de.jpg	1		14337202	34223	2	25079	4	34060	25000	other	0
Exp10	527	Response	1				14370241	67262	1
Exp10	528	Picture	kolibrishop.com.jpg 2	kolibrishop.com.jpg	2		14406773	35924	2	25079	3	35760	25000	other	0
Exp10	528	Response	2				14439991	69142	1
Exp10	529	Picture	finanzen-nachrichten.com.jpg 1	finanzen-nachrichten.com.jpg	1		14475594	34924	1	25079	2	34760	25000	other	0
Exp10	529	Response	1				14508780	68110	1
Exp10	530	Picture	steinberg.de.jpg 2	steinberg.de.jpg	2		14546581	37054	1	25079	2	36890	25000	other	0
Exp10	530	Response	2				14580290	70763	1
Exp10	531	Picture	ecosia.org.jpg 2	ecosia.org.jpg	2		14616068	35144	2	25079	4	34980	25000	other	0
Exp10	531	Response	2				14650669	69745	1
Exp10	532	Picture	spanisch-live.de_onlinekurse_index.php.jpg 1	spanisch-live.de_onlinekurse_index.php.jpg	1		14686389	35094	1	25079	2	34930	25000	other	0
Exp10	532	Response	1				14719779	68484	1
Exp10	533	Picture	beiersdorf.de.jpg 2	beiersdorf.de.jpg	2		14754460	33874	1	25078	3	33710	25000	other	0
Exp10	533	Response	2				14789368	68782	1
Exp10	534	Picture	absolventa.de.jpg 2	absolventa.de.jpg	2		14823864	34084	1	25079	2	33920	25000	other	0
Exp10	534	Response	1				14857837	68057	2
Exp10	535	Picture	jobware.de.jpg 2	jobware.de.jpg	2		14895017	36483	2	25079	4	36320	25000	other	0
Exp10	535	Response	1				14933027	74493	1
Exp10	536	Picture	weiseundtreuner.de.jpg 2	weiseundtreuner.de.jpg	2		14970587	36894	2	25079	3	36730	25000	other	0
Exp10	536	Response	2				15003406	69713	2
Exp10	537	Picture	apollo7.de.jpg 1	apollo7.de.jpg	1		15039325	35204	1	25078	3	35040	25000	other	0
Exp10	537	Response	1				15073316	69195	1
Exp10	538	Picture	coachservice.com.jpg 2	coachservice.com.jpg	2		15110312	36504	1	25078	3	36340	25000	other	0
Exp10	538	Response	2				15144506	70698	1
Exp10	539	Picture	flashgames.de.jpg 1	flashgames.de.jpg	1		15181632	36364	1	25079	2	36200	25000	other	0
Exp10	539	Response	1				15213775	68507	1

The following output port codes were not sent because of a conflict on the port.
Port	Code	Time(ms)
1	2	317161
