# Supplementary material for: Electrophysiological correlates of aesthetic processing of webpages: a comparison of experts and laypersons
Source: PeerJ. 2017 Jun 6;5:e3440. doi: 10.7717/peerj.3440 (PMC5463973; doi:10.7717/peerj.3440)
Supplement: Supplemental Information 1 — Grand averages for the individual participants [file peerj-05-3440-s001.zip › Logfiles/Kon02-Website.log]

Scenario - Evaluation Website
Logfile written - 08/22/2012 19:14:43

Subject	Trial	Event Type	Code	bild(str)	port_code(num)	aesthetik(num)	Time	TTime	Uncertainty	Duration	Uncertainty	ReqTime	ReqDur	Stim Type	Pair Index

Kon02	2	Picture	unitedlabels.com.jpg 1	unitedlabels.com.jpg	1		46072	34964	1	25078	3	34800	25000	other	0
Kon02	2	Response	1				90727	79619	1
Kon02	3	Picture	omster.de.jpg 1	omster.de.jpg	1		125223	33844	2	25079	3	33680	25000	other	0
Kon02	3	Response	1				167345	75966	2
Kon02	4	Picture	einfranzose.de.jpg 1	einfranzose.de.jpg	1		204541	36373	2	25079	3	36210	25000	other	0
Kon02	4	Response	2				243654	75486	2
Kon02	5	Picture	daswohnkonzept.com.jpg 1	daswohnkonzept.com.jpg	1		278777	34513	2	25079	3	34350	25000	other	0
Kon02	5	Response	1				324283	80019	2
Kon02	6	Picture	softwareload.de.jpg 1	softwareload.de.jpg	1		360428	35503	2	25079	3	35340	25000	other	0
Kon02	6	Response	2				400422	75497	2
Kon02	7	Picture	voodoo-it.de.jpg 1	voodoo-it.de.jpg	1		435581	34574	1	25078	3	34410	25000	other	0
Kon02	7	Response	1				473531	72524	1
Kon02	8	Picture	shortnews.de.jpg 1	shortnews.de.jpg	1		509233	35143	2	25079	3	34980	25000	other	0
Kon02	8	Response	1				548080	73990	1
Kon02	9	Picture	play89.de.jpg 1	play89.de.jpg	1		583969	35134	2	25079	3	34970	25000	other	0
Kon02	9	Response	1				625819	76984	1
Kon02	10	Picture	kununu.com.jpg 1	kununu.com.jpg	1		660371	33994	2	25079	3	33830	25000	other	0
Kon02	10	Response	2				697968	71591	1
Kon02	11	Picture	stayfriends.de.jpg 1	stayfriends.de.jpg	1		733607	35153	2	25079	3	34990	25000	other	0
Kon02	11	Response	1				771396	72942	2
Kon02	12	Pause					792198	20681		261436
Kon02	12	Resume					792198	20681
Kon02	13	Picture	flockshots.de.jpg 2	flockshots.de.jpg	2		905504	33383	2	25079	3	33220	25000	other	0
Kon02	13	Response	2				941243	69122	2
Kon02	14	Picture	niedersachsen.de.jpg 2	niedersachsen.de.jpg	2		975908	33814	1	25078	3	33650	25000	other	0
Kon02	14	Response	1				1010502	68408	2
Kon02	15	Picture	global-ethic-now.de.jpg 2	global-ethic-now.de.jpg	2		1044728	33434	1	25079	2	33270	25000	other	0
Kon02	15	Response	2				1082171	70877	2
Kon02	32	Picture	bing.de.jpg 2	bing.de.jpg	2		1279267	35054	1	25078	3	34890	25000	other	0
Kon02	32	Response	2				1314768	70555	1
Kon02	33	Picture	fahrrad.de.jpg 1	fahrrad.de.jpg	1		1352086	36594	2	25079	3	36430	25000	other	0
Kon02	33	Response	1				1387556	72064	2
Kon02	34	Picture	metrogroup.de.jpg 2	metrogroup.de.jpg	2		1423572	35453	2	25079	3	35290	25000	other	0
Kon02	34	Response	1				1460825	72706	2
Kon02	35	Picture	virtualuniversity.ch.jpg 1	virtualuniversity.ch.jpg	1		1495475	33933	2	25079	3	33770	25000	other	0
Kon02	35	Response	1				1532484	70942	2
Kon02	36	Picture	download-archiv.de.jpg 1	download-archiv.de.jpg	1		1568795	35404	1	25078	3	35240	25000	other	0
Kon02	36	Response	1				1611833	78442	2
Kon02	37	Picture	kolibrishop.com.jpg 2	kolibrishop.com.jpg	2		1648280	35884	1	25078	3	35720	25000	other	0
Kon02	37	Response	2				1685262	72866	2
Kon02	38	Picture	runterladen.de.jpg 1	runterladen.de.jpg	1		1720933	34844	1	25078	2	34680	25000	other	0
Kon02	38	Response	1				1757561	71472	1
Kon02	39	Picture	webportal24.de.jpg 1	webportal24.de.jpg	1		1794502	36274	1	25078	3	36110	25000	other	0
Kon02	39	Response	1				1831310	73082	1
Kon02	40	Picture	das-filmportal.de.jpg 1	das-filmportal.de.jpg	1		1865572	33544	1	25078	2	33380	25000	other	0
Kon02	40	Response	2				1902179	70151	1
Kon02	41	Picture	joindiaspora.com.jpg 2	joindiaspora.com.jpg	2		1937808	35134	1	25078	3	34970	25000	other	0
Kon02	41	Response	2				1981688	79014	1
Kon02	42	Picture	beiersdorf.de.jpg 2	beiersdorf.de.jpg	2		2016460	34204	1	25078	2	34040	25000	other	0
Kon02	42	Response	2				2052707	70451	1
Kon02	43	Picture	porsche.de.jpg 2	porsche.de.jpg	2		2089196	35904	1	25078	3	35740	25000	other	0
Kon02	43	Response	1				2125495	72203	2
Kon02	44	Picture	goertz.de.jpg 2	goertz.de.jpg	2		2159682	33523	2	25079	3	33360	25000	other	0
Kon02	44	Response	1				2196524	70365	2
Kon02	45	Picture	freeware-base.de.jpg 1	freeware-base.de.jpg	1		2230669	33404	1	25078	3	33240	25000	other	0
Kon02	45	Response	1				2263714	66449	1
Kon02	46	Picture	kostenlose-kartenspiele.de.jpg 1	kostenlose-kartenspiele.de.jpg	1		2298572	34233	2	25079	3	34070	25000	other	0
Kon02	46	Response	1				2332183	67844	1
Kon02	47	Picture	jobboerse.org.jpg 2	jobboerse.org.jpg	2		2366643	33764	1	25078	3	33600	25000	other	0
Kon02	47	Response	1				2403522	70643	1
Kon02	61	Picture	apollo7.de.jpg 1	apollo7.de.jpg	1		2569354	34284	2	25079	3	34120	25000	other	0
Kon02	61	Response	1				2604128	69058	2
Kon02	62	Picture	musiksuche.de.jpg 1	musiksuche.de.jpg	1		2640924	36374	1	25078	3	36210	25000	other	0
Kon02	62	Response	1				2675477	70927	2
Kon02	63	Picture	online-spanisch.com.jpg 2	online-spanisch.com.jpg	2		2710244	34144	1	25078	3	33980	25000	other	0
Kon02	63	Response	1				2744586	68486	2
Kon02	64	Picture	opportuno.de.jpg 2	opportuno.de.jpg	2		2779897	34783	2	25079	3	34620	25000	other	0
Kon02	64	Response	1				2814325	69211	2
Kon02	65	Picture	n24.de.jpg 2	n24.de.jpg	2		2850801	35754	1	25078	2	35590	25000	other	0
Kon02	65	Response	1				2885194	70147	2
Kon02	66	Picture	dhm.de_lemo_home.html.jpg 1	dhm.de_lemo_home.html.jpg	1		2918871	33294	1	25078	3	33130	25000	other	0
Kon02	66	Response	1				2951743	66166	2
Kon02	67	Picture	sharelook.de.jpg 1	sharelook.de.jpg	1		2985692	33454	1	25078	2	33290	25000	other	0
Kon02	67	Response	1				3018132	65894	2
Kon02	68	Picture	sportbild.bild.de.jpg 1	sportbild.bild.de.jpg	1		3052845	34083	2	25079	3	33920	25000	other	0
Kon02	68	Response	1				3086121	67359	2
Kon02	69	Picture	instagr.am.jpg 2	instagr.am.jpg	2		3120583	33934	1	25078	2	33770	25000	other	0
Kon02	69	Response	2				3154270	67621	2
Kon02	70	Picture	lsg.musin.de_geschichte.jpg 1	lsg.musin.de_geschichte.jpg	1		3190069	35164	2	25079	3	35000	25000	other	0
Kon02	70	Response	1				3223529	68624	2
Kon02	71	Picture	de.partypoker.com.jpg 2	de.partypoker.com.jpg	2		3261056	36874	1	25078	3	36710	25000	other	0
Kon02	71	Response	1				3295678	71496	1
Kon02	72	Picture	myalbum.com.jpg 2	myalbum.com.jpg	2		3329876	33574	1	25078	3	33410	25000	other	0
Kon02	72	Response	1				3363987	67685	1
Kon02	73	Picture	franzoesisch-lernen-online.de.jpg 1	franzoesisch-lernen-online.de.jpg	1		3398613	33994	1	25078	3	33830	25000	other	0
Kon02	73	Response	1				3433736	69117	1
Kon02	74	Picture	onlinegames.de.jpg 1	onlinegames.de.jpg	1		3471349	36894	1	25079	2	36730	25000	other	0
Kon02	74	Response	1				3507475	73020	1
Kon02	88	Picture	boehmarchitektur.de.jpg 2	boehmarchitektur.de.jpg	2		3675394	36394	1	25078	2	36230	25000	other	0
Kon02	88	Response	2				3710642	71642	1
Kon02	89	Picture	radsport-aktiv.de.jpg 1	radsport-aktiv.de.jpg	1		3746963	35644	2	25079	3	35480	25000	other	0
Kon02	89	Response	1				3782471	71152	1
Kon02	90	Picture	gratissoftware.de.jpg 1	gratissoftware.de.jpg	1		3819283	36184	1	25078	3	36020	25000	other	0
Kon02	90	Response	1				3856210	73111	1
Kon02	91	Picture	aol.de.jpg 1	aol.de.jpg	1		3892935	36083	2	25079	3	35920	25000	other	0
Kon02	91	Response	1				3927719	70867	1
Kon02	92	Picture	jobrobot.de.jpg 1	jobrobot.de.jpg	1		3965338	36923	2	25079	3	36760	25000	other	0
Kon02	92	Response	1				3999068	70653	1
Kon02	93	Picture	gamesplanet.com.jpg 1	gamesplanet.com.jpg	1		4036908	37124	1	25078	3	36960	25000	other	0
Kon02	93	Response	2				4072177	72393	1
Kon02	94	Picture	pausenberger.com.jpg 1	pausenberger.com.jpg	1		4107228	34334	1	25078	3	34170	25000	other	0
Kon02	94	Response	1				4144955	72061	2
Kon02	95	Picture	ecosia.org.jpg 2	ecosia.org.jpg	2		4178798	33394	1	25078	2	33230	25000	other	0
Kon02	95	Response	2				4211344	65940	2
Kon02	96	Picture	finest-jobs.com.jpg 1	finest-jobs.com.jpg	1		4247701	35744	2	25079	3	35580	25000	other	0
Kon02	96	Response	1				4280774	68817	1
Kon02	97	Picture	monster.de.jpg 2	monster.de.jpg	2		4317771	36474	2	25079	3	36310	25000	other	0
Kon02	97	Response	2				4353882	72585	2
Kon02	98	Picture	ruhr-nachrichten.de.jpg 1	ruhr-nachrichten.de.jpg	1		4390924	36344	1	25078	3	36180	25000	other	0
Kon02	98	Response	1				4426831	72251	2
Kon02	99	Picture	backinjob.de.jpg 2	backinjob.de.jpg	2		4463077	35594	1	25078	3	35430	25000	other	0
Kon02	99	Response	2				4502490	75007	1
Kon02	100	Picture	dukasi.de.jpg 1	dukasi.de.jpg	1		4539062	35743	2	25079	3	35580	25000	other	0
Kon02	100	Response	1				4571439	68120	1
Kon02	101	Picture	suchnase.de.jpg 1	suchnase.de.jpg	1		4607466	35354	1	25079	2	35190	25000	other	0
Kon02	101	Response	1				4641028	68916	1
Kon02	102	Picture	myspass.de.jpg 1	myspass.de.jpg	1		4674870	33224	1	25078	3	33060	25000	other	0
Kon02	102	Response	1				4714297	72651	1
Kon02	103	Picture	spreeblick.com.jpg 2	spreeblick.com.jpg	2		4750355	35503	2	25079	3	35340	25000	other	0
Kon02	103	Response	2				4785316	70464	1
Kon02	116	Picture	download-tipp.de.jpg 1	download-tipp.de.jpg	1		4941486	34624	1	25078	2	34460	25000	other	0
Kon02	116	Response	1				4972643	65781	1
Kon02	117	Picture	piczo.de.jpg 2	piczo.de.jpg	2		5008806	35334	2	25079	3	35170	25000	other	0
Kon02	117	Response	2				5041912	68440	1
Kon02	118	Picture	unterwegs.biz.jpg 2	unterwegs.biz.jpg	2		5077460	34744	1	25078	3	34580	25000	other	0
Kon02	118	Response	1				5111821	69105	1
Kon02	119	Picture	bildungsportal.sachsen.de.jpg 2	bildungsportal.sachsen.de.jpg	2		5149363	36804	1	25078	3	36640	25000	other	0
Kon02	119	Response	2				5187170	74611	1
Kon02	120	Picture	berufs-karriere.de.jpg 1	berufs-karriere.de.jpg	1		5221349	33664	1	25079	2	33500	25000	other	0
Kon02	120	Response	1				5255469	67784	1
Kon02	213	Picture	rewe-group.de.jpg 2	rewe-group.de.jpg	2		6217826	34174	1	25078	3	34010	25000	other	0
Kon02	213	Response	2				6250804	67152	1
Kon02	214	Picture	daimler.com_dccom_home_de.jpg 2	daimler.com_dccom_home_de.jpg	2		6285563	34084	1	25079	2	33920	25000	other	0
Kon02	214	Response	2				6318793	67314	1
Kon02	215	Picture	nonstopnews.de.jpg 1	nonstopnews.de.jpg	1		6354800	35194	1	25078	3	35030	25000	other	0
Kon02	215	Response	1				6388382	68776	1
Kon02	216	Picture	spiele-zone.de.jpg 1	spiele-zone.de.jpg	1		6423870	34524	2	25079	3	34360	25000	other	0
Kon02	216	Response	1				6458451	69105	1
Kon02	217	Picture	blog.de.jpg 2	blog.de.jpg	2		6494107	35194	1	25078	3	35030	25000	other	0
Kon02	217	Response	2				6529960	71047	1
Kon02	218	Picture	vollversion.de.jpg 1	vollversion.de.jpg	1		6567093	36484	1	25078	3	36320	25000	other	0
Kon02	218	Response	1				6603059	72450	1
Kon02	219	Picture	metager.de.jpg 1	metager.de.jpg	1		6637913	34254	1	25078	3	34090	25000	other	0
Kon02	219	Response	1				6671048	67389	1
Kon02	220	Picture	latein-online.net.jpg 1	latein-online.net.jpg	1		6708566	36974	1	25078	3	36810	25000	other	0
Kon02	220	Response	1				6741917	70325	1
Kon02	221	Picture	finanzen-nachrichten.com.jpg 1	finanzen-nachrichten.com.jpg	1		6779719	37104	1	25078	3	36940	25000	other	0
Kon02	221	Response	1				6816945	74330	2
Kon02	222	Picture	baur.de.jpg 2	baur.de.jpg	2		6854038	36524	2	25079	3	36360	25000	other	0
Kon02	222	Response	2				6888444	70930	2
Kon02	223	Picture	tageszeitung.info.jpg 2	tageszeitung.info.jpg	2		6922775	33524	2	25079	3	33360	25000	other	0
Kon02	223	Response	2				6958353	69102	2
Kon02	224	Picture	freewarepage.de.jpg 1	freewarepage.de.jpg	1		6993928	34954	2	25079	3	34790	25000	other	0
Kon02	224	Response	1				7028263	69289	1
Kon02	225	Picture	wer-kennt-wen.de.jpg 2	wer-kennt-wen.de.jpg	2		7065331	36474	2	25079	3	36310	25000	other	0
Kon02	225	Response	2				7100091	71234	2
Kon02	226	Picture	schottenland.de.jpg 1	schottenland.de.jpg	1		7137651	36884	1	25078	3	36720	25000	other	0
Kon02	226	Response	1				7170960	70193	2
Kon02	240	Picture	paukr.de.jpg 2	paukr.de.jpg	2		7337946	35194	1	25079	2	35030	25000	other	0
Kon02	240	Response	1				7371237	68485	2
Kon02	241	Picture	artvoll.de.jpg 2	artvoll.de.jpg	2		7408182	36463	2	25079	4	36300	25000	other	0
Kon02	241	Response	2				7440826	69107	2
Kon02	242	Picture	steinberg.de.jpg 2	steinberg.de.jpg	2		7474920	33584	1	25078	3	33420	25000	other	0
Kon02	242	Response	2				7507535	66199	2
Kon02	243	Picture	fastguide.de.jpg 1	fastguide.de.jpg	1		7543740	35664	2	25079	3	35500	25000	other	0
Kon02	243	Response	1				7577764	69688	2
Kon02	244	Picture	deanguitars.de.jpg 2	deanguitars.de.jpg	2		7615143	36814	2	25079	3	36650	25000	other	0
Kon02	244	Response	2				7649263	70934	2
Kon02	245	Picture	eads.com_eads_germany_de.html.jpg 2	eads.com_eads_germany_de.html.jpg	2		7683547	33664	1	25078	3	33500	25000	other	0
Kon02	245	Response	2				7718372	68489	2
Kon02	246	Picture	basf.de.jpg 2	basf.de.jpg	2		7755033	35983	2	25079	3	35820	25000	other	0
Kon02	246	Response	1				7788121	69071	1
Kon02	247	Picture	tw-h.de.jpg 1	tw-h.de.jpg	1		7823020	33943	2	25079	3	33780	25000	other	0
Kon02	247	Response	1				7857230	68153	1
Kon02	248	Picture	spanisch-live.de_onlinekurse_index.php.jpg 1	spanisch-live.de_onlinekurse_index.php.jpg	1		7892507	34764	2	25079	3	34600	25000	other	0
Kon02	248	Response	1				7927139	69396	1
Kon02	249	Picture	arts-outdoors.de_Shop_index.php.jpg 2	arts-outdoors.de_Shop_index.php.jpg	2		7962577	34764	2	25079	3	34600	25000	other	0
Kon02	249	Response	2				7995598	67785	1
Kon02	250	Picture	bildung.at.jpg 2	bildung.at.jpg	2		8032064	35824	1	25078	3	35660	25000	other	0
Kon02	250	Response	1				8066147	69907	1
Kon02	251	Picture	allianz-jobchecker.de_start.html.jpg 2	allianz-jobchecker.de_start.html.jpg	2		8100467	33803	2	25079	3	33640	25000	other	0
Kon02	251	Response	2				8133496	66832	1
Kon02	252	Picture	das-energieportal.de.jpg 2	das-energieportal.de.jpg	2		8167288	33214	2	25079	3	33050	25000	other	0
Kon02	252	Response	1				8201485	67411	1
Kon02	253	Picture	einfach-teilhaben.de.jpg 2	einfach-teilhaben.de.jpg	2		8235692	33624	1	25078	3	33460	25000	other	0
Kon02	253	Response	2				8268354	66286	1
Kon02	254	Picture	jobsintime.de.jpg 2	jobsintime.de.jpg	2		8304179	35194	1	25078	3	35030	25000	other	0
Kon02	254	Response	1				8341293	72308	1
Kon02	255	Picture	acoon.de.jpg 1	acoon.de.jpg	1		8376332	34684	1	25078	2	34520	25000	other	0
Kon02	255	Response	1				8416802	75154	1
Kon02	272	Picture	epubli.de.jpg 2	epubli.de.jpg	2		8614953	36114	1	25078	3	35950	25000	other	0
Kon02	272	Response	2				8647798	68959	2
Kon02	273	Picture	jappy.de.jpg 2	jappy.de.jpg	2		8683356	35013	2	25079	3	34850	25000	other	0
Kon02	273	Response	1				8716747	68404	2
Kon02	274	Picture	fender.de.jpg 2	fender.de.jpg	2		8752093	34733	2	25079	3	34570	25000	other	0
Kon02	274	Response	2				8782816	65456	2
Kon02	275	Picture	weiseundtreuner.de.jpg 2	weiseundtreuner.de.jpg	2		8816998	33464	1	25078	3	33300	25000	other	0
Kon02	275	Response	2				8849685	66151	2
Kon02	276	Picture	checkpoint-elearning.de.jpg 2	checkpoint-elearning.de.jpg	2		8886818	36274	1	25078	3	36110	25000	other	0
Kon02	276	Response	1				8922304	71760	2
Kon02	277	Picture	boconcept.de.jpg 2	boconcept.de.jpg	2		8959554	36444	1	25079	2	36280	25000	other	0
Kon02	277	Response	2				8993973	70863	2
Kon02	278	Picture	soft-ware.net.jpg 1	soft-ware.net.jpg	1		9031290	36574	2	25079	3	36410	25000	other	0
Kon02	278	Response	1				9063722	69006	1
Kon02	279	Picture	ds-ag.com.jpg 2	ds-ag.com.jpg	2		9099610	35343	2	25079	4	35180	25000	other	0
Kon02	279	Response	2				9132351	68084	1
Kon02	280	Picture	lastfm.de.jpg 2	lastfm.de.jpg	2		9166848	33724	1	25078	3	33560	25000	other	0
Kon02	280	Response	2				9199860	66736	1
Kon02	281	Picture	raetselfieber.de.jpg 1	raetselfieber.de.jpg	1		9234835	34054	1	25078	3	33890	25000	other	0
Kon02	281	Response	1				9267039	66258	1
Kon02	282	Picture	fireball.de.jpg 1	fireball.de.jpg	1		9302739	35314	1	25078	3	35150	25000	other	0
Kon02	282	Response	1				9335188	67763	1
Kon02	283	Picture	bellnet.de.jpg 1	bellnet.de.jpg	1		9371142	35224	2	25079	3	35060	25000	other	0
Kon02	283	Response	1				9403817	67899	1
Kon02	284	Picture	filezilla.de.jpg 1	filezilla.de.jpg	1		9438629	34313	2	25079	3	34150	25000	other	0
Kon02	284	Response	1				9471486	67170	1
Kon02	285	Picture	bertelsmann.de.jpg 2	bertelsmann.de.jpg	2		9506200	34224	1	25078	3	34060	25000	other	0
Kon02	285	Response	2				9539955	67979	1
Kon02	299	Picture	mister-wong.de.jpg 2	mister-wong.de.jpg	2		9708828	37154	1	25079	2	36990	25000	other	0
Kon02	299	Response	1				9743112	71438	1
Kon02	300	Picture	infinion.de.jpg 1	infinion.de.jpg	1		9779564	35983	2	25079	3	35820	25000	other	0
Kon02	300	Response	1				9817501	73920	1
Kon02	301	Picture	java.de.jpg 1	java.de.jpg	1		9853717	35524	1	25079	2	35360	25000	other	0
Kon02	301	Response	1				9888690	70497	1
Kon02	302	Picture	das-gesundheitsportal.com.jpg 1	das-gesundheitsportal.com.jpg	1		9924037	34584	1	25079	2	34420	25000	other	0
Kon02	302	Response	1				9957639	68186	1
Kon02	303	Picture	downloads.de.jpg 1	downloads.de.jpg	1		9994024	35514	1	25078	3	35350	25000	other	0
Kon02	303	Response	1				10027538	69028	1
Kon02	304	Picture	promiflash.de.jpg 1	promiflash.de.jpg	1		10062094	33784	1	25079	2	33620	25000	other	0
Kon02	304	Response	2				10096167	67857	1
Kon02	305	Picture	onmeda.de.jpg 2	onmeda.de.jpg	2		10133914	37014	1	25078	3	36850	25000	other	0
Kon02	305	Response	1				10166556	69656	1
Kon02	306	Picture	pcwelt.de.jpg 1	pcwelt.de.jpg	1		10202651	35304	1	25078	3	35140	25000	other	0
Kon02	306	Response	1				10235504	68157	2
Kon02	307	Picture	regionale-jobsuche.de.jpg 1	regionale-jobsuche.de.jpg	1		10270388	34264	1	25078	3	34100	25000	other	0
Kon02	307	Response	1				10306373	70249	2
Kon02	308	Picture	sap.de.jpg 2	sap.de.jpg	2		10341874	34824	1	25079	2	34660	25000	other	0
Kon02	308	Response	2				10375632	68582	2
Kon02	309	Picture	bildungsserver.de.jpg 2	bildungsserver.de.jpg	2		10412277	35904	2	25079	3	35740	25000	other	0
Kon02	309	Response	1				10444741	68368	2
Kon02	310	Picture	bayer.de.jpg 2	bayer.de.jpg	2		10479265	33924	1	25078	2	33760	25000	other	0
Kon02	310	Response	1				10511130	65789	2
Kon02	311	Picture	rekruter.de.jpg 1	rekruter.de.jpg	1		10545752	34054	1	25079	2	33890	25000	other	0
Kon02	311	Response	1				10578640	66942	1
Kon02	312	Picture	netzeitung.de.jpg 1	netzeitung.de.jpg	1		10612989	33784	1	25079	2	33620	25000	other	0
Kon02	312	Response	1				10646308	67103	2
Kon02	313	Picture	promipranger.de.jpg 1	promipranger.de.jpg	1		10683142	36153	2	25079	3	35990	25000	other	0
Kon02	313	Response	1				10715418	68429	1
Kon02	314	Picture	mathemathe.de.jpg 2	mathemathe.de.jpg	2		10749380	33384	1	25078	3	33220	25000	other	0
Kon02	314	Response	1				10779887	63891	1
Kon02	315	Picture	deutschland.de.jpg 2	deutschland.de.jpg	2		10814617	33983	2	25079	3	33820	25000	other	0
Kon02	315	Response	2				10854265	73631	2
Kon02	330	Picture	webportal4u.de.jpg 1	webportal4u.de.jpg	1		11032159	36064	2	25079	3	35900	25000	other	0
Kon02	330	Response	2				11071352	75257	2
Kon02	331	Picture	kreuzwort-raetsel.net.jpg 1	kreuzwort-raetsel.net.jpg	1		11105812	33844	1	25078	3	33680	25000	other	0
Kon02	331	Response	1				11140451	68483	1
Kon02	332	Picture	jobware.de.jpg 2	jobware.de.jpg	2		11175549	34564	1	25078	3	34400	25000	other	0
Kon02	332	Response	1				11209720	68735	1
Kon02	333	Picture	taz.de.jpg 2	taz.de.jpg	2		11245869	35444	1	25078	3	35280	25000	other	0
Kon02	333	Response	2				11282029	71604	1
Kon02	334	Picture	absolventa.de.jpg 2	absolventa.de.jpg	2		11318771	36303	2	25079	3	36140	25000	other	0
Kon02	334	Response	1				11351458	68990	1
Kon02	335	Picture	jobsuche.net.jpg 2	jobsuche.net.jpg	2		11385842	33824	1	25078	3	33660	25000	other	0
Kon02	335	Response	1				11421357	69339	1
Kon02	336	Picture	flashgames.de.jpg 1	flashgames.de.jpg	1		11456162	33954	1	25078	3	33790	25000	other	0
Kon02	336	Response	1				11490466	68258	1
Kon02	337	Picture	myspace.de.jpg 2	myspace.de.jpg	2		11524732	33684	2	25079	3	33520	25000	other	0
Kon02	337	Response	2				11564375	73327	1
Kon02	456	Picture	twitter.com.jpg 2	twitter.com.jpg	2		12789325	34584	1	25078	3	34420	25000	other	0
Kon02	456	Response	2				12822856	68115	1
Kon02	457	Picture	gamesload.de.jpg 1	gamesload.de.jpg	1		12858478	34944	2	25079	3	34780	25000	other	0
Kon02	457	Response	1				12891485	67951	1
Kon02	458	Picture	englisch-lehrbuch.de.jpg 2	englisch-lehrbuch.de.jpg	2		12925882	33674	1	25079	2	33510	25000	other	0
Kon02	458	Response	1				12960594	68386	1
Kon02	459	Picture	spieleportal.de.jpg 1	spieleportal.de.jpg	1		12996868	35513	2	25079	3	35350	25000	other	0
Kon02	459	Response	1				13037703	76348	1
Kon02	460	Picture	brothersoft.com.jpg 1	brothersoft.com.jpg	1		13073271	34904	1	25078	3	34740	25000	other	0
Kon02	460	Response	1				13107132	68765	1
Kon02	461	Picture	news.de.jpg 1	news.de.jpg	1		13143007	35143	2	25079	3	34980	25000	other	0
Kon02	461	Response	1				13175751	67887	1
Kon02	462	Picture	dmoz.de.jpg 1	dmoz.de.jpg	1		13209745	33484	1	25078	3	33320	25000	other	0
Kon02	462	Response	1				13243100	66839	1
Kon02	463	Picture	wikio.de.jpg 2	wikio.de.jpg	2		13280648	36904	1	25078	3	36740	25000	other	0
Kon02	463	Response	1				13313489	69745	1
Kon02	464	Picture	one.de.jpg 1	one.de.jpg	1		13350884	36663	2	25079	3	36500	25000	other	0
Kon02	464	Response	1				13391558	77337	1
Kon02	465	Picture	mirus.de_shop2.jpg 1	mirus.de_shop2.jpg	1		13427286	35243	2	25079	4	35080	25000	other	0
Kon02	465	Response	2				13460017	67974	1
Kon02	466	Picture	shoppiwiki.de.jpg 1	shoppiwiki.de.jpg	1		13494690	34123	2	25079	3	33960	25000	other	0
Kon02	466	Response	1				13528005	67438	2
Kon02	467	Picture	staufenbiel.de.jpg 2	staufenbiel.de.jpg	2		13563761	34994	1	25078	3	34830	25000	other	0
Kon02	467	Response	1				13596155	67388	1
Kon02	468	Picture	presseurop.eu_de.jpg 2	presseurop.eu_de.jpg	2		13633081	36334	1	25078	3	36170	25000	other	0
Kon02	468	Response	1				13666703	69956	2
Kon02	469	Picture	download-software-kostenlos.de.jpg 1	download-software-kostenlos.de.jpg	1		13701068	33744	1	25078	3	33580	25000	other	0
Kon02	469	Response	1				13733572	66248	2
Kon02	470	Picture	freizeitfreunde.de.jpg 1	freizeitfreunde.de.jpg	1		13769138	34934	2	25079	3	34770	25000	other	0
Kon02	470	Response	1				13801401	67197	2
Kon02	487	Picture	coachservice.com.jpg 2	coachservice.com.jpg	2		13996595	33304	1	25078	3	33140	25000	other	0
Kon02	487	Response	2				14028878	65587	1
Kon02	488	Picture	sprachenstudio.net.jpg 2	sprachenstudio.net.jpg	2		14065415	36164	2	25079	3	36000	25000	other	0
Kon02	488	Response	2				14098627	69376	1
Kon02	489	Picture	typeset.de.jpg 2	typeset.de.jpg	2		14133819	34564	1	25078	3	34400	25000	other	0
Kon02	489	Response	1				14166926	67671	1
Kon02	490	Picture	boing.de.jpg 1	boing.de.jpg	1		14201972	34543	2	25079	3	34380	25000	other	0
Kon02	490	Response	1				14235075	67646	1
Kon02	491	Picture	gibson.de.jpg 2	gibson.de.jpg	2		14271959	36304	2	25079	3	36140	25000	other	0
Kon02	491	Response	2				14304664	69009	1
Kon02	492	Picture	fotocommunity.de.jpg 2	fotocommunity.de.jpg	2		14340529	35273	2	25079	3	35110	25000	other	0
Kon02	492	Response	2				14373773	68517	1
Kon02	493	Picture	jurawiki.de.jpg 1	jurawiki.de.jpg	1		14411349	36944	2	25079	3	36780	25000	other	0
Kon02	493	Response	1				14445282	70877	1
Kon02	494	Picture	ihk.elearningspace.de.jpg 1	ihk.elearningspace.de.jpg	1		14482669	36774	1	25078	3	36610	25000	other	0
Kon02	494	Response	1				14516461	70566	1
Kon02	495	Picture	hi5.com.jpg 1	hi5.com.jpg	1		14551239	34283	2	25079	3	34120	25000	other	0
Kon02	495	Response	1				14585410	68454	1
Kon02	496	Picture	seekoo.de.jpg 1	seekoo.de.jpg	1		14620809	34923	2	25079	3	34760	25000	other	0
Kon02	496	Response	1				14654039	68153	1
Kon02	497	Picture	biokurs.de.jpg 1	biokurs.de.jpg	1		14687880	33344	1	25078	3	33180	25000	other	0
Kon02	497	Response	1				14720748	66212	1
Kon02	498	Picture	spirofrog.de.jpg 2	spirofrog.de.jpg	2		14755867	34424	1	25078	3	34260	25000	other	0
Kon02	498	Response	1				14789857	68414	1
