# Supplementary material for: Electrophysiological correlates of aesthetic processing of webpages: a comparison of experts and laypersons
Source: PeerJ. 2017 Jun 6;5:e3440. doi: 10.7717/peerj.3440 (PMC5463973; doi:10.7717/peerj.3440)
Supplement: Supplemental Information 1 — Grand averages for the individual participants [file peerj-05-3440-s001.zip › Logfiles/Kon03-Website.log]

Scenario - Evaluation Website
Logfile written - 10/08/2012 15:11:59

Subject	Trial	Event Type	Code	bild(str)	port_code(num)	aesthetik(num)	Time	TTime	Uncertainty	Duration	Uncertainty	ReqTime	ReqDur	Stim Type	Pair Index

Kon03	2	Picture	einfranzose.de.jpg 1	einfranzose.de.jpg	1		46655	35974	1	25078	3	35810	25000	other	0
Kon03	2	Response	2				81973	71292	2
Kon03	3	Picture	unitedlabels.com.jpg 1	unitedlabels.com.jpg	1		118558	35824	1	25078	3	35660	25000	other	0
Kon03	3	Response	1				153162	70428	2
Kon03	4	Picture	shortnews.de.jpg 1	shortnews.de.jpg	1		189961	36284	1	25079	2	36120	25000	other	0
Kon03	4	Response	1				224831	71154	1
Kon03	5	Picture	softwareload.de.jpg 1	softwareload.de.jpg	1		262031	36694	1	25078	3	36530	25000	other	0
Kon03	5	Response	1				301450	76113	1
Kon03	6	Picture	voodoo-it.de.jpg 1	voodoo-it.de.jpg	1		335933	33984	2	25079	3	33820	25000	other	0
Kon03	6	Response	1				373759	71810	1
Kon03	7	Picture	daswohnkonzept.com.jpg 1	daswohnkonzept.com.jpg	1		408003	33834	1	25079	2	33670	25000	other	0
Kon03	7	Response	2				441748	67579	1
Kon03	8	Picture	play89.de.jpg 1	play89.de.jpg	1		479323	37094	1	25078	3	36930	25000	other	0
Kon03	8	Response	2				514057	71828	1
Kon03	9	Picture	omster.de.jpg 1	omster.de.jpg	1		550059	35604	2	25079	3	35440	25000	other	0
Kon03	9	Response	1				584286	69831	1
Kon03	10	Picture	kununu.com.jpg 1	kununu.com.jpg	1		620046	35314	1	25079	2	35150	25000	other	0
Kon03	10	Response	2				654185	69453	1
Kon03	11	Picture	stayfriends.de.jpg 1	stayfriends.de.jpg	1		689616	34994	2	25079	3	34830	25000	other	0
Kon03	11	Response	1				723774	69152	1
Kon03	12	Pause					787213	63270		703990
Kon03	12	Resume					787213	63270
Kon03	13	Picture	boconcept.de.jpg 2	boconcept.de.jpg	2		861126	36353	2	25079	3	36190	25000	other	0
Kon03	13	Response	2				896420	71647	2
Kon03	14	Picture	das-filmportal.de.jpg 1	das-filmportal.de.jpg	1		931863	34724	1	25079	2	34560	25000	other	0
Kon03	14	Response	1				965049	67910	2
Kon03	15	Picture	coachservice.com.jpg 2	coachservice.com.jpg	2		1002683	37044	1	25078	3	36880	25000	other	0
Kon03	15	Response	2				1037038	71399	2
Kon03	16	Picture	fahrrad.de.jpg 1	fahrrad.de.jpg	1		1072503	34604	1	25078	3	34440	25000	other	0
Kon03	16	Response	1				1105657	67758	2
Kon03	17	Picture	bing.de.jpg 2	bing.de.jpg	2		1139657	33214	1	25078	3	33050	25000	other	0
Kon03	17	Response	2				1173166	66723	2
Kon03	30	Picture	online-spanisch.com.jpg 2	online-spanisch.com.jpg	2		1329871	35014	1	25078	3	34850	25000	other	0
Kon03	30	Response	1				1363053	68196	2
Kon03	31	Picture	news.de.jpg 1	news.de.jpg	1		1397608	33824	1	25078	3	33660	25000	other	0
Kon03	31	Response	1				1431842	68058	2
Kon03	32	Picture	jobrobot.de.jpg 1	jobrobot.de.jpg	1		1469094	36473	2	25079	3	36310	25000	other	0
Kon03	32	Response	1				1503351	70730	2
Kon03	33	Picture	regionale-jobsuche.de.jpg 1	regionale-jobsuche.de.jpg	1		1540831	36804	1	25078	3	36640	25000	other	0
Kon03	33	Response	1				1576290	72263	2
Kon03	34	Picture	fotocommunity.de.jpg 2	fotocommunity.de.jpg	2		1610817	33803	2	25079	3	33640	25000	other	0
Kon03	34	Response	2				1644759	67745	2
Kon03	35	Picture	taz.de.jpg 2	taz.de.jpg	2		1679971	34384	1	25079	2	34220	25000	other	0
Kon03	35	Response	1				1713548	67961	2
Kon03	36	Picture	piczo.de.jpg 2	piczo.de.jpg	2		1748875	34614	1	25078	2	34450	25000	other	0
Kon03	36	Response	2				1782497	68236	1
Kon03	37	Picture	webportal4u.de.jpg 1	webportal4u.de.jpg	1		1816695	33484	1	25079	2	33320	25000	other	0
Kon03	37	Response	1				1850006	66795	1
Kon03	38	Picture	staufenbiel.de.jpg 2	staufenbiel.de.jpg	2		1885848	35123	2	25079	3	34960	25000	other	0
Kon03	38	Response	1				1919745	69020	1
Kon03	39	Picture	latein-online.net.jpg 1	latein-online.net.jpg	1		1956918	36503	2	25079	3	36340	25000	other	0
Kon03	39	Response	1				1989974	69559	1
Kon03	40	Picture	joindiaspora.com.jpg 2	joindiaspora.com.jpg	2		2024656	34014	1	25078	2	33850	25000	other	0
Kon03	40	Response	2				2057643	67001	1
Kon03	41	Picture	englisch-lehrbuch.de.jpg 2	englisch-lehrbuch.de.jpg	2		2091726	33284	1	25079	2	33120	25000	other	0
Kon03	41	Response	1				2124832	66390	1
Kon03	42	Picture	spreeblick.com.jpg 2	spreeblick.com.jpg	2		2159963	34324	2	25079	3	34160	25000	other	0
Kon03	42	Response	2				2193941	68302	1
Kon03	43	Picture	porsche.de.jpg 2	porsche.de.jpg	2		2231283	36694	1	25079	2	36530	25000	other	0
Kon03	43	Response	1				2264330	69741	1
Kon03	57	Picture	jurawiki.de.jpg 1	jurawiki.de.jpg	1		2431495	35434	1	25079	2	35270	25000	other	0
Kon03	57	Response	1				2465247	69186	1
Kon03	58	Picture	allianz-jobchecker.de_start.html.jpg 2	allianz-jobchecker.de_start.html.jpg	2		2502482	36584	1	25078	2	36420	25000	other	0
Kon03	58	Response	2				2536436	70538	1
Kon03	59	Picture	kostenlose-kartenspiele.de.jpg 1	kostenlose-kartenspiele.de.jpg	1		2571635	34454	1	25079	2	34290	25000	other	0
Kon03	59	Response	1				2605385	68204	1
Kon03	60	Picture	netzeitung.de.jpg 1	netzeitung.de.jpg	1		2641538	35303	2	25079	3	35140	25000	other	0
Kon03	60	Response	1				2676884	70649	1
Kon03	61	Picture	shoppiwiki.de.jpg 1	shoppiwiki.de.jpg	1		2711109	33464	1	25078	2	33300	25000	other	0
Kon03	61	Response	1				2743753	66108	1
Kon03	62	Picture	boing.de.jpg 1	boing.de.jpg	1		2777846	33314	1	25078	3	33150	25000	other	0
Kon03	62	Response	1				2810942	66410	1
Kon03	63	Picture	raetselfieber.de.jpg 1	raetselfieber.de.jpg	1		2845916	34103	2	25079	3	33940	25000	other	0
Kon03	63	Response	2				2880051	68238	1
Kon03	64	Picture	boehmarchitektur.de.jpg 2	boehmarchitektur.de.jpg	2		2916653	36024	1	25078	3	35860	25000	other	0
Kon03	64	Response	1				2949800	69171	1
Kon03	65	Picture	mister-wong.de.jpg 2	mister-wong.de.jpg	2		2984890	34414	1	25078	3	34250	25000	other	0
Kon03	65	Response	1				3023388	72912	2
Kon03	66	Picture	fireball.de.jpg 1	fireball.de.jpg	1		3057459	33543	2	25079	3	33380	25000	other	0
Kon03	66	Response	1				3090567	66651	2
Kon03	67	Picture	dukasi.de.jpg 1	dukasi.de.jpg	1		3127696	36314	2	25079	3	36150	25000	other	0
Kon03	67	Response	1				3160476	69094	2
Kon03	68	Picture	twitter.com.jpg 2	twitter.com.jpg	2		3196766	35383	2	25079	3	35220	25000	other	0
Kon03	68	Response	2				3230065	68682	2
Kon03	69	Picture	spanisch-live.de_onlinekurse_index.php.jpg 1	spanisch-live.de_onlinekurse_index.php.jpg	1		3265670	34994	1	25078	3	34830	25000	other	0
Kon03	69	Response	1				3298694	68018	2
Kon03	70	Picture	deanguitars.de.jpg 2	deanguitars.de.jpg	2		3334990	35654	1	25079	2	35490	25000	other	0
Kon03	70	Response	1				3368283	68947	2
Kon03	71	Picture	global-ethic-now.de.jpg 2	global-ethic-now.de.jpg	2		3403644	34734	1	25078	3	34570	25000	other	0
Kon03	71	Response	2				3436583	67673	1
Kon03	84	Picture	java.de.jpg 1	java.de.jpg	1		3592858	34554	1	25078	3	34390	25000	other	0
Kon03	84	Response	1				3628229	69925	2
Kon03	85	Picture	metager.de.jpg 1	metager.de.jpg	1		3665427	36533	2	25079	3	36370	25000	other	0
Kon03	85	Response	1				3698778	69884	2
Kon03	86	Picture	aol.de.jpg 1	aol.de.jpg	1		3733081	33464	2	25079	3	33300	25000	other	0
Kon03	86	Response	1				3765807	66190	2
Kon03	87	Picture	beiersdorf.de.jpg 2	beiersdorf.de.jpg	2		3802401	35863	2	25079	3	35700	25000	other	0
Kon03	87	Response	2				3835077	68539	1
Kon03	88	Picture	download-archiv.de.jpg 1	download-archiv.de.jpg	1		3869722	33804	1	25079	2	33640	25000	other	0
Kon03	88	Response	1				3902416	66498	1
Kon03	89	Picture	myalbum.com.jpg 2	myalbum.com.jpg	2		3936793	33764	1	25078	2	33600	25000	other	0
Kon03	89	Response	1				3970084	67055	2
Kon03	90	Picture	freewarepage.de.jpg 1	freewarepage.de.jpg	1		4005946	35144	1	25079	2	34980	25000	other	0
Kon03	90	Response	1				4039193	68391	2
Kon03	91	Picture	finanzen-nachrichten.com.jpg 1	finanzen-nachrichten.com.jpg	1		4076349	36283	2	25079	3	36120	25000	other	0
Kon03	91	Response	2				4109743	69677	1
Kon03	92	Picture	tageszeitung.info.jpg 2	tageszeitung.info.jpg	2		4144253	33754	2	25079	3	33590	25000	other	0
Kon03	92	Response	1				4179811	69312	2
Kon03	93	Picture	niedersachsen.de.jpg 2	niedersachsen.de.jpg	2		4214407	33744	1	25078	2	33580	25000	other	0
Kon03	93	Response	1				4247161	66498	1
Kon03	94	Picture	flashgames.de.jpg 1	flashgames.de.jpg	1		4283310	35294	2	25079	3	35130	25000	other	0
Kon03	94	Response	1				4315779	67763	2
Kon03	95	Picture	bildungsportal.sachsen.de.jpg 2	bildungsportal.sachsen.de.jpg	2		4352214	35724	1	25078	3	35560	25000	other	0
Kon03	95	Response	2				4385048	68558	2
Kon03	96	Picture	brothersoft.com.jpg 1	brothersoft.com.jpg	1		4419867	34093	2	25079	4	33930	25000	other	0
Kon03	96	Response	2				4453997	68223	2
Kon03	97	Picture	webportal24.de.jpg 1	webportal24.de.jpg	1		4488771	34024	1	25079	2	33860	25000	other	0
Kon03	97	Response	1				4521986	67239	2
Kon03	98	Picture	paukr.de.jpg 2	paukr.de.jpg	2		4558758	36144	1	25078	3	35980	25000	other	0
Kon03	98	Response	2				4591575	68961	2
Kon03	112	Picture	wikio.de.jpg 2	wikio.de.jpg	2		4756720	33313	2	25079	3	33150	25000	other	0
Kon03	112	Response	1				4789612	66205	2
Kon03	113	Picture	schottenland.de.jpg 1	schottenland.de.jpg	1		4825457	35064	2	25079	3	34900	25000	other	0
Kon03	113	Response	1				4858241	67848	2
Kon03	114	Picture	gratissoftware.de.jpg 1	gratissoftware.de.jpg	1		4895611	36744	1	25078	2	36580	25000	other	0
Kon03	114	Response	1				4929910	71043	2
Kon03	115	Picture	berufs-karriere.de.jpg 1	berufs-karriere.de.jpg	1		4967430	36894	2	25079	3	36730	25000	other	0
Kon03	115	Response	2				5000299	69763	1
Kon03	116	Picture	artvoll.de.jpg 2	artvoll.de.jpg	2		5035334	34374	2	25078	4	34210	25000	other	0
Kon03	116	Response	2				5068278	67318	1
Kon03	117	Picture	bellnet.de.jpg 1	bellnet.de.jpg	1		5105237	36263	2	25079	3	36100	25000	other	0
Kon03	117	Response	1				5137707	68733	2
Kon03	118	Picture	filezilla.de.jpg 1	filezilla.de.jpg	1		5174724	36404	2	25079	3	36240	25000	other	0
Kon03	118	Response	1				5207456	69136	1
Kon03	236	Picture	jobware.de.jpg 2	jobware.de.jpg	2		6423571	35904	1	25078	2	35740	25000	other	0
Kon03	236	Response	1				6456508	68841	1
Kon03	237	Picture	sap.de.jpg 2	sap.de.jpg	2		6492807	35703	2	25079	3	35540	25000	other	0
Kon03	237	Response	1				6525606	68502	2
Kon03	238	Picture	virtualuniversity.ch.jpg 1	virtualuniversity.ch.jpg	1		6559878	33434	1	25078	3	33270	25000	other	0
Kon03	238	Response	1				6594075	67631	2
Kon03	239	Picture	absolventa.de.jpg 2	absolventa.de.jpg	2		6630448	35914	1	25079	2	35750	25000	other	0
Kon03	239	Response	1				6663504	68970	2
Kon03	240	Picture	gamesplanet.com.jpg 1	gamesplanet.com.jpg	1		6700101	35793	2	25079	3	35630	25000	other	0
Kon03	240	Response	1				6732613	68305	2
Kon03	241	Picture	dhm.de_lemo_home.html.jpg 1	dhm.de_lemo_home.html.jpg	1		6766339	33224	1	25078	3	33060	25000	other	0
Kon03	241	Response	1				6800442	67327	2
Kon03	242	Picture	epubli.de.jpg 2	epubli.de.jpg	2		6838158	37033	2	25079	3	36870	25000	other	0
Kon03	242	Response	2				6870661	69536	2
Kon03	243	Picture	blog.de.jpg 2	blog.de.jpg	2		6905896	34584	1	25078	2	34420	25000	other	0
Kon03	243	Response	1				6940730	69418	2
Kon03	244	Picture	checkpoint-elearning.de.jpg 2	checkpoint-elearning.de.jpg	2		6975382	33903	2	25079	3	33740	25000	other	0
Kon03	244	Response	2				7008239	66760	2
Kon03	245	Picture	metrogroup.de.jpg 2	metrogroup.de.jpg	2		7043203	34294	1	25078	3	34130	25000	other	0
Kon03	245	Response	1				7076548	67639	2
Kon03	246	Picture	one.de.jpg 1	one.de.jpg	1		7111023	33643	2	25079	3	33480	25000	other	0
Kon03	246	Response	1				7143257	65877	1
Kon03	247	Picture	onmeda.de.jpg 2	onmeda.de.jpg	2		7180510	36634	2	25079	3	36470	25000	other	0
Kon03	247	Response	2				7213326	69450	1
Kon03	248	Picture	pcwelt.de.jpg 1	pcwelt.de.jpg	1		7247497	33413	2	25079	3	33250	25000	other	0
Kon03	248	Response	1				7280185	66101	1
Kon03	249	Picture	nonstopnews.de.jpg 1	nonstopnews.de.jpg	1		7316401	35454	1	25079	2	35290	25000	other	0
Kon03	249	Response	1				7349134	68187	1
Kon03	250	Picture	jobboerse.org.jpg 2	jobboerse.org.jpg	2		7385638	35814	1	25078	3	35650	25000	other	0
Kon03	250	Response	1				7418083	68259	1
Kon03	251	Picture	monster.de.jpg 2	monster.de.jpg	2		7455375	36594	1	25078	2	36430	25000	other	0
Kon03	251	Response	1				7488792	70011	1
Kon03	265	Picture	promiflash.de.jpg 1	promiflash.de.jpg	1		7654920	34364	1	25079	2	34200	25000	other	0
Kon03	265	Response	2				7687469	66913	1
Kon03	266	Picture	bayer.de.jpg 2	bayer.de.jpg	2		7724823	36673	2	25079	3	36510	25000	other	0
Kon03	266	Response	1				7758018	69868	1
Kon03	267	Picture	spirofrog.de.jpg 2	spirofrog.de.jpg	2		7792227	33484	2	25079	3	33320	25000	other	0
Kon03	267	Response	1				7825047	66304	1
Kon03	268	Picture	vollversion.de.jpg 1	vollversion.de.jpg	1		7862047	36263	2	25079	3	36100	25000	other	0
Kon03	268	Response	2				7895436	69652	1
Kon03	269	Picture	weiseundtreuner.de.jpg 2	weiseundtreuner.de.jpg	2		7930034	33943	2	25079	4	33780	25000	other	0
Kon03	269	Response	2				7962945	66854	1
Kon03	270	Picture	das-energieportal.de.jpg 2	das-energieportal.de.jpg	2		7997605	33974	1	25079	2	33810	25000	other	0
Kon03	270	Response	1				8030134	66503	1
Kon03	271	Picture	myspass.de.jpg 1	myspass.de.jpg	1		8065175	34223	2	25079	3	34060	25000	other	0
Kon03	271	Response	1				8096193	65241	1
Kon03	272	Picture	myspace.de.jpg 2	myspace.de.jpg	2		8131580	34634	1	25078	3	34470	25000	other	0
Kon03	272	Response	1				8164342	67396	1
Kon03	273	Picture	soft-ware.net.jpg 1	soft-ware.net.jpg	1		8201899	36793	2	25079	4	36630	25000	other	0
Kon03	273	Response	1				8234571	69465	1
Kon03	274	Picture	unterwegs.biz.jpg 2	unterwegs.biz.jpg	2		8270137	34864	1	25078	3	34700	25000	other	0
Kon03	274	Response	1				8302560	67287	1
Kon03	275	Picture	freizeitfreunde.de.jpg 1	freizeitfreunde.de.jpg	1		8337457	34184	2	25079	3	34020	25000	other	0
Kon03	275	Response	1				8370229	66956	1
Kon03	276	Picture	presseurop.eu_de.jpg 2	presseurop.eu_de.jpg	2		8405611	34684	1	25078	3	34520	25000	other	0
Kon03	276	Response	1				8438698	67771	1
Kon03	277	Picture	spiele-zone.de.jpg 1	spiele-zone.de.jpg	1		8474098	34484	1	25078	3	34320	25000	other	0
Kon03	277	Response	1				8506837	67223	1
Kon03	278	Picture	jobsintime.de.jpg 2	jobsintime.de.jpg	2		8542168	34644	2	25079	3	34480	25000	other	0
Kon03	278	Response	2				8574506	66982	1
Kon03	279	Picture	basf.de.jpg 2	basf.de.jpg	2		8609405	34223	2	25079	4	34060	25000	other	0
Kon03	279	Response	2				8642015	66833	1
Kon03	280	Picture	de.partypoker.com.jpg 2	de.partypoker.com.jpg	2		8677559	34794	2	25079	3	34630	25000	other	0
Kon03	280	Response	2				8709684	66919	1
Kon03	281	Picture	ecosia.org.jpg 2	ecosia.org.jpg	2		8746879	36653	2	25079	3	36490	25000	other	0
Kon03	281	Response	2				8779593	69367	1
Kon03	296	Picture	seekoo.de.jpg 1	seekoo.de.jpg	1		8956006	34723	2	25079	3	34560	25000	other	0
Kon03	296	Response	1				8988509	67226	2
Kon03	297	Picture	sharelook.de.jpg 1	sharelook.de.jpg	1		9023077	33924	1	25078	3	33760	25000	other	0
Kon03	297	Response	1				9056499	67346	1
Kon03	298	Picture	lsg.musin.de_geschichte.jpg 1	lsg.musin.de_geschichte.jpg	1		9091481	34234	1	25078	3	34070	25000	other	0
Kon03	298	Response	1				9124328	67081	1
Kon03	299	Picture	franzoesisch-lernen-online.de.jpg 1	franzoesisch-lernen-online.de.jpg	1		9159718	34674	1	25078	3	34510	25000	other	0
Kon03	299	Response	1				9193277	68233	1
Kon03	300	Picture	goertz.de.jpg 2	goertz.de.jpg	2		9227871	33903	2	25079	3	33740	25000	other	0
Kon03	300	Response	2				9258535	64567	2
Kon03	301	Picture	daimler.com_dccom_home_de.jpg 2	daimler.com_dccom_home_de.jpg	2		9294609	35294	1	25078	3	35130	25000	other	0
Kon03	301	Response	1				9327645	68330	1
Kon03	302	Picture	steinberg.de.jpg 2	steinberg.de.jpg	2		9362346	34064	1	25078	3	33900	25000	other	0
Kon03	302	Response	2				9395474	67192	1
Kon03	303	Picture	ruhr-nachrichten.de.jpg 1	ruhr-nachrichten.de.jpg	1		9429916	33583	2	25079	3	33420	25000	other	0
Kon03	303	Response	2				9462663	66330	1
Kon03	304	Picture	kolibrishop.com.jpg 2	kolibrishop.com.jpg	2		9496654	33264	1	25078	3	33100	25000	other	0
Kon03	304	Response	2				9529532	66142	1
Kon03	305	Picture	freeware-base.de.jpg 1	freeware-base.de.jpg	1		9563891	33494	1	25078	3	33330	25000	other	0
Kon03	305	Response	1				9596721	66324	1
Kon03	306	Picture	apollo7.de.jpg 1	apollo7.de.jpg	1		9634378	37064	1	25078	2	36900	25000	other	0
Kon03	306	Response	1				9666459	69145	2
Kon03	307	Picture	einfach-teilhaben.de.jpg 2	einfach-teilhaben.de.jpg	2		9704031	36894	2	25079	3	36730	25000	other	0
Kon03	307	Response	2				9748368	81231	2
Kon03	308	Picture	arts-outdoors.de_Shop_index.php.jpg 2	arts-outdoors.de_Shop_index.php.jpg	2		9783349	34143	2	25079	3	33980	25000	other	0
Kon03	308	Response	2				9817637	68431	2
Kon03	309	Picture	tw-h.de.jpg 1	tw-h.de.jpg	1		9853669	35354	2	25079	3	35190	25000	other	0
Kon03	309	Response	1				9886746	68431	2
Kon03	310	Picture	typeset.de.jpg 2	typeset.de.jpg	2		9921156	33723	2	25079	3	33560	25000	other	0
Kon03	310	Response	2				9953925	66492	2
Kon03	325	Picture	baur.de.jpg 2	baur.de.jpg	2		10129117	33474	1	25079	2	33310	25000	other	0
Kon03	325	Response	2				10162212	66569	2
Kon03	326	Picture	deutschland.de.jpg 2	deutschland.de.jpg	2		10198937	36034	1	25079	2	35870	25000	other	0
Kon03	326	Response	2				10232121	69218	1
Kon03	327	Picture	instagr.am.jpg 2	instagr.am.jpg	2		10268924	36174	1	25078	3	36010	25000	other	0
Kon03	327	Response	2				10306500	73750	1
Kon03	328	Picture	suchnase.de.jpg 1	suchnase.de.jpg	1		10343410	36114	1	25078	3	35950	25000	other	0
Kon03	328	Response	1				10376249	68953	1
Kon03	329	Picture	runterladen.de.jpg 1	runterladen.de.jpg	1		10413063	35984	1	25079	2	35820	25000	other	0
Kon03	329	Response	1				10445838	68759	1
Kon03	330	Picture	rekruter.de.jpg 1	rekruter.de.jpg	1		10481967	35414	1	25078	3	35250	25000	other	0
Kon03	330	Response	1				10515107	68554	1
Kon03	331	Picture	radsport-aktiv.de.jpg 1	radsport-aktiv.de.jpg	1		10549287	33284	2	25079	3	33120	25000	other	0
Kon03	331	Response	1				10581816	65813	1
Kon03	332	Picture	musiksuche.de.jpg 1	musiksuche.de.jpg	1		10618441	36154	1	25078	3	35990	25000	other	0
Kon03	332	Response	1				10650285	67998	1
Kon03	333	Picture	promipranger.de.jpg 1	promipranger.de.jpg	1		10684761	33743	2	25079	3	33580	25000	other	0
Kon03	333	Response	1				10717784	66766	1
Kon03	334	Picture	wer-kennt-wen.de.jpg 2	wer-kennt-wen.de.jpg	2		10752749	34314	1	25078	3	34150	25000	other	0
Kon03	334	Response	2				10785453	67018	1
Kon03	335	Picture	onlinegames.de.jpg 1	onlinegames.de.jpg	1		10822819	36514	1	25078	3	36350	25000	other	0
Kon03	335	Response	1				10855522	69217	1
Kon03	336	Picture	biokurs.de.jpg 1	biokurs.de.jpg	1		10892472	36314	1	25079	2	36150	25000	other	0
Kon03	336	Response	1				10924471	68313	1
Kon03	337	Picture	fastguide.de.jpg 1	fastguide.de.jpg	1		10960542	35403	2	25079	3	35240	25000	other	0
Kon03	337	Response	1				10993420	68281	1
Kon03	338	Picture	mirus.de_shop2.jpg 1	mirus.de_shop2.jpg	1		11028363	34334	1	25079	2	34170	25000	other	0
Kon03	338	Response	1				11060279	66250	1
Kon03	339	Picture	eads.com_eads_germany_de.html.jpg 2	eads.com_eads_germany_de.html.jpg	2		11096267	35304	1	25078	3	35140	25000	other	0
Kon03	339	Response	2				11129548	68585	1
Kon03	340	Picture	sprachenstudio.net.jpg 2	sprachenstudio.net.jpg	2		11165337	35254	1	25079	2	35090	25000	other	0
Kon03	340	Response	1				11197857	67774	1
Kon03	341	Picture	mathemathe.de.jpg 2	mathemathe.de.jpg	2		11233491	35034	1	25078	3	34870	25000	other	0
Kon03	341	Response	1				11266646	68189	1
Kon03	356	Picture	dmoz.de.jpg 1	dmoz.de.jpg	1		11445201	36844	1	25078	2	36680	25000	other	0
Kon03	356	Response	1				11478442	70085	2
Kon03	357	Picture	jobsuche.net.jpg 2	jobsuche.net.jpg	2		11513771	34574	1	25078	3	34410	25000	other	0
Kon03	357	Response	2				11547232	68035	1
Kon03	358	Picture	gamesload.de.jpg 1	gamesload.de.jpg	1		11584174	36204	2	25079	3	36040	25000	other	0
Kon03	358	Response	1				11617300	69330	2
Kon03	487	Picture	gibson.de.jpg 2	gibson.de.jpg	2		12942499	34183	2	25079	3	34020	25000	other	0
Kon03	487	Response	2				12975450	67134	2
Kon03	488	Picture	fender.de.jpg 2	fender.de.jpg	2		13010237	34174	1	25078	3	34010	25000	other	0
Kon03	488	Response	2				13043269	67206	1
Kon03	489	Picture	finest-jobs.com.jpg 1	finest-jobs.com.jpg	1		13079140	35154	2	25079	3	34990	25000	other	0
Kon03	489	Response	1				13112218	68232	1
Kon03	490	Picture	download-tipp.de.jpg 1	download-tipp.de.jpg	1		13146794	33904	1	25079	2	33740	25000	other	0
Kon03	490	Response	1				13179567	66677	1
Kon03	491	Picture	n24.de.jpg 2	n24.de.jpg	2		13214864	34453	2	25079	3	34290	25000	other	0
Kon03	491	Response	1				13247556	67145	2
Kon03	492	Picture	pausenberger.com.jpg 1	pausenberger.com.jpg	1		13284934	36603	2	25079	3	36440	25000	other	0
Kon03	492	Response	1				13317465	69134	1
Kon03	493	Picture	ds-ag.com.jpg 2	ds-ag.com.jpg	2		13353255	35154	1	25078	3	34990	25000	other	0
Kon03	493	Response	2				13386254	68153	1
Kon03	494	Picture	opportuno.de.jpg 2	opportuno.de.jpg	2		13421242	34324	1	25078	3	34160	25000	other	0
Kon03	494	Response	1				13454233	67315	1
Kon03	495	Picture	flockshots.de.jpg 2	flockshots.de.jpg	2		13489895	35053	2	25079	3	34890	25000	other	0
Kon03	495	Response	1				13523342	68500	1
Kon03	496	Picture	ihk.elearningspace.de.jpg 1	ihk.elearningspace.de.jpg	1		13561132	37034	1	25079	2	36870	25000	other	0
Kon03	496	Response	1				13593571	69473	1
Kon03	497	Picture	bertelsmann.de.jpg 2	bertelsmann.de.jpg	2		13631119	36854	1	25078	3	36690	25000	other	0
Kon03	497	Response	1				13663160	68895	1
Kon03	498	Picture	download-software-kostenlos.de.jpg 1	download-software-kostenlos.de.jpg	1		13697106	33254	2	25079	3	33090	25000	other	0
Kon03	498	Response	1				13728909	65057	1
Kon03	499	Picture	jappy.de.jpg 2	jappy.de.jpg	2		13764010	34494	2	25079	3	34330	25000	other	0
Kon03	499	Response	1				13796568	67052	1
Kon03	500	Picture	sportbild.bild.de.jpg 1	sportbild.bild.de.jpg	1		13830831	33544	1	25078	3	33380	25000	other	0
Kon03	500	Response	2				13873517	76230	1
Kon03	501	Picture	backinjob.de.jpg 2	backinjob.de.jpg	2		13909982	35723	2	25079	3	35560	25000	other	0
Kon03	501	Response	1				13943746	69487	1
Kon03	502	Picture	kreuzwort-raetsel.net.jpg 1	kreuzwort-raetsel.net.jpg	1		13979886	35464	1	25078	3	35300	25000	other	0
Kon03	502	Response	1				14013015	68593	1
Kon03	518	Picture	rewe-group.de.jpg 2	rewe-group.de.jpg	2		14201094	36254	1	25078	3	36090	25000	other	0
Kon03	518	Response	2				14234251	69411	2
Kon03	519	Picture	bildung.at.jpg 2	bildung.at.jpg	2		14269997	34993	2	25079	3	34830	25000	other	0
Kon03	519	Response	2				14303521	68517	1
Kon03	520	Picture	hi5.com.jpg 1	hi5.com.jpg	1		14339651	35454	1	25078	3	35290	25000	other	0
Kon03	520	Response	1				14372949	68752	2
Kon03	521	Picture	lastfm.de.jpg 2	lastfm.de.jpg	2		14408804	35123	2	25079	3	34960	25000	other	0
Kon03	521	Response	1				14441728	68047	2
Kon03	522	Picture	acoon.de.jpg 1	acoon.de.jpg	1		14476375	34204	1	25079	2	34040	25000	other	0
Kon03	522	Response	1				14509237	67066	2
Kon03	523	Picture	downloads.de.jpg 1	downloads.de.jpg	1		14546278	36224	2	25079	3	36060	25000	other	0
Kon03	523	Response	1				14578666	68612	2
Kon03	524	Picture	infinion.de.jpg 1	infinion.de.jpg	1		14615682	36444	1	25078	3	36280	25000	other	0
Kon03	524	Response	1				14648095	68857	2
Kon03	525	Picture	spieleportal.de.jpg 1	spieleportal.de.jpg	1		14683419	34414	1	25079	2	34250	25000	other	0
Kon03	525	Response	1				14716084	67079	2
Kon03	526	Picture	bildungsserver.de.jpg 2	bildungsserver.de.jpg	2		14752656	35964	1	25078	3	35800	25000	other	0
Kon03	526	Response	1				14785503	68811	2
Kon03	527	Picture	das-gesundheitsportal.com.jpg 1	das-gesundheitsportal.com.jpg	1		14819476	33163	2	25079	3	33000	25000	other	0
Kon03	527	Response	1				14861332	75019	1
