# Supplementary material for: Electrophysiological correlates of aesthetic processing of webpages: a comparison of experts and laypersons
Source: PeerJ. 2017 Jun 6;5:e3440. doi: 10.7717/peerj.3440 (PMC5463973; doi:10.7717/peerj.3440)
Supplement: Supplemental Information 1 — Grand averages for the individual participants [file peerj-05-3440-s001.zip › Logfiles/Kon04-Website.log]

Scenario - Evaluation Website
Logfile written - 10/08/2012 19:20:38

Subject	Trial	Event Type	Code	bild(str)	port_code(num)	aesthetik(num)	Time	TTime	Uncertainty	Duration	Uncertainty	ReqTime	ReqDur	Stim Type	Pair Index

Kon04	2	Picture	stayfriends.de.jpg 1	stayfriends.de.jpg	1		46321	35823	2	25079	3	35660	25000	other	0
Kon04	2	Response	2				85729	75231	2
Kon04	3	Picture	voodoo-it.de.jpg 1	voodoo-it.de.jpg	1		119807	33593	2	25079	3	33430	25000	other	0
Kon04	3	Response	1				158668	72454	2
Kon04	4	Picture	play89.de.jpg 1	play89.de.jpg	1		193377	34204	1	25078	3	34040	25000	other	0
Kon04	4	Response	1				230017	70844	2
Kon04	5	Picture	unitedlabels.com.jpg 1	unitedlabels.com.jpg	1		266446	35934	2	25079	3	35770	25000	other	0
Kon04	5	Response	1				301366	70854	1
Kon04	6	Picture	daswohnkonzept.com.jpg 1	daswohnkonzept.com.jpg	1		336100	34224	1	25078	3	34060	25000	other	0
Kon04	6	Response	1				374315	72439	1
Kon04	7	Picture	einfranzose.de.jpg 1	einfranzose.de.jpg	1		409586	34714	1	25078	3	34550	25000	other	0
Kon04	7	Response	1				444374	69502	1
Kon04	8	Picture	softwareload.de.jpg 1	softwareload.de.jpg	1		478156	33244	1	25079	2	33080	25000	other	0
Kon04	8	Response	1				529803	84891	1
Kon04	9	Picture	shortnews.de.jpg 1	shortnews.de.jpg	1		565723	35474	1	25078	3	35310	25000	other	0
Kon04	9	Response	1				620821	90572	2
Kon04	10	Picture	kununu.com.jpg 1	kununu.com.jpg	1		657705	36464	2	25079	3	36300	25000	other	0
Kon04	10	Response	1				692010	70769	2
Kon04	11	Picture	omster.de.jpg 1	omster.de.jpg	1		728192	35754	1	25078	3	35590	25000	other	0
Kon04	11	Response	1				768159	75721	1
Kon04	12	Pause					832679	64412		572151
Kon04	12	Resume					832679	64412
Kon04	13	Picture	das-energieportal.de.jpg 2	das-energieportal.de.jpg	2		903898	35134	1	25078	3	34970	25000	other	0
Kon04	13	Response	1				939066	70302	2
Kon04	14	Picture	piczo.de.jpg 2	piczo.de.jpg	2		974218	34614	1	25078	3	34450	25000	other	0
Kon04	14	Response	2				1010256	70652	1
Kon04	15	Picture	sap.de.jpg 2	sap.de.jpg	2		1046204	35544	1	25079	2	35380	25000	other	0
Kon04	15	Response	2				1084005	73345	1
Kon04	32	Picture	paukr.de.jpg 2	paukr.de.jpg	2		1282492	36703	2	25079	3	36540	25000	other	0
Kon04	32	Response	1				1315801	70012	1
Kon04	33	Picture	checkpoint-elearning.de.jpg 2	checkpoint-elearning.de.jpg	2		1351563	35284	1	25078	2	35120	25000	other	0
Kon04	33	Response	1				1384580	68301	1
Kon04	34	Picture	de.partypoker.com.jpg 2	de.partypoker.com.jpg	2		1419133	34014	2	25079	3	33850	25000	other	0
Kon04	34	Response	2				1453209	68090	1
Kon04	35	Picture	mirus.de_shop2.jpg 1	mirus.de_shop2.jpg	1		1489286	35713	2	25079	3	35550	25000	other	0
Kon04	35	Response	2				1523118	69545	1
Kon04	36	Picture	boconcept.de.jpg 2	boconcept.de.jpg	2		1558523	34933	2	25079	3	34770	25000	other	0
Kon04	36	Response	2				1596547	72957	1
Kon04	37	Picture	deanguitars.de.jpg 2	deanguitars.de.jpg	2		1632426	35424	1	25078	3	35260	25000	other	0
Kon04	37	Response	2				1665976	68974	1
Kon04	38	Picture	runterladen.de.jpg 1	runterladen.de.jpg	1		1701829	35393	2	25079	3	35230	25000	other	0
Kon04	38	Response	1				1735395	68959	1
Kon04	39	Picture	boehmarchitektur.de.jpg 2	boehmarchitektur.de.jpg	2		1769233	33434	2	25079	3	33270	25000	other	0
Kon04	39	Response	2				1803224	67425	1
Kon04	40	Picture	rewe-group.de.jpg 2	rewe-group.de.jpg	2		1839553	35904	2	25079	3	35740	25000	other	0
Kon04	40	Response	2				1874252	70603	2
Kon04	41	Picture	finanzen-nachrichten.com.jpg 1	finanzen-nachrichten.com.jpg	1		1909540	34764	1	25078	3	34600	25000	other	0
Kon04	41	Response	1				1943042	68266	1
Kon04	42	Picture	webportal4u.de.jpg 1	webportal4u.de.jpg	1		1979277	35824	1	25078	2	35660	25000	other	0
Kon04	42	Response	1				2012471	69018	1
Kon04	43	Picture	bildungsportal.sachsen.de.jpg 2	bildungsportal.sachsen.de.jpg	2		2047680	34784	2	25079	3	34620	25000	other	0
Kon04	43	Response	1				2082690	69794	1
Kon04	44	Picture	acoon.de.jpg 1	acoon.de.jpg	1		2119417	36374	1	25078	2	36210	25000	other	0
Kon04	44	Response	1				2152599	69556	1
Kon04	45	Picture	backinjob.de.jpg 2	backinjob.de.jpg	2		2189403	36264	2	25079	3	36100	25000	other	0
Kon04	45	Response	1				2222667	69528	2
Kon04	46	Picture	tageszeitung.info.jpg 2	tageszeitung.info.jpg	2		2257474	34274	1	25078	2	34110	25000	other	0
Kon04	46	Response	2				2291936	68736	2
Kon04	47	Picture	latein-online.net.jpg 1	latein-online.net.jpg	1		2326127	33734	2	25079	3	33570	25000	other	0
Kon04	47	Response	1				2359925	67532	2
Kon04	48	Picture	ihk.elearningspace.de.jpg 1	ihk.elearningspace.de.jpg	1		2396697	36244	2	25079	3	36080	25000	other	0
Kon04	48	Response	1				2430304	69851	2
Kon04	61	Picture	beiersdorf.de.jpg 2	beiersdorf.de.jpg	2		2586411	34644	1	25078	3	34480	25000	other	0
Kon04	61	Response	2				2619872	68105	1
Kon04	62	Picture	dhm.de_lemo_home.html.jpg 1	dhm.de_lemo_home.html.jpg	1		2655731	35514	1	25079	2	35350	25000	other	0
Kon04	62	Response	1				2688820	68603	2
Kon04	63	Picture	metrogroup.de.jpg 2	metrogroup.de.jpg	2		2724968	35694	1	25079	2	35530	25000	other	0
Kon04	63	Response	1				2757770	68496	1
Kon04	64	Picture	downloads.de.jpg 1	downloads.de.jpg	1		2794288	35944	1	25079	2	35780	25000	other	0
Kon04	64	Response	1				2827198	68854	2
Kon04	65	Picture	schottenland.de.jpg 1	schottenland.de.jpg	1		2864358	36614	1	25079	2	36450	25000	other	0
Kon04	65	Response	1				2897577	69833	2
Kon04	66	Picture	artvoll.de.jpg 2	artvoll.de.jpg	2		2933845	35834	1	25078	3	35670	25000	other	0
Kon04	66	Response	2				2967486	69475	2
Kon04	67	Picture	download-software-kostenlos.de.jpg 1	download-software-kostenlos.de.jpg	1		3004081	36143	2	25079	3	35980	25000	other	0
Kon04	67	Response	1				3037395	69457	2
Kon04	68	Picture	flashgames.de.jpg 1	flashgames.de.jpg	1		3073901	35933	2	25079	3	35770	25000	other	0
Kon04	68	Response	1				3107304	69336	1
Kon04	69	Picture	java.de.jpg 1	java.de.jpg	1		3143971	36183	2	25079	4	36020	25000	other	0
Kon04	69	Response	1				3177213	69425	1
Kon04	70	Picture	niedersachsen.de.jpg 2	niedersachsen.de.jpg	2		3211042	33334	1	25079	2	33170	25000	other	0
Kon04	70	Response	1				3244552	66844	1
Kon04	71	Picture	presseurop.eu_de.jpg 2	presseurop.eu_de.jpg	2		3281945	36943	2	25079	3	36780	25000	other	0
Kon04	71	Response	1				3315421	70419	1
Kon04	72	Picture	news.de.jpg 1	news.de.jpg	1		3350599	34694	1	25078	3	34530	25000	other	0
Kon04	72	Response	1				3383410	67505	1
Kon04	73	Picture	staufenbiel.de.jpg 2	staufenbiel.de.jpg	2		3419502	35613	2	25079	3	35450	25000	other	0
Kon04	73	Response	1				3453479	69590	1
Kon04	74	Picture	gratissoftware.de.jpg 1	gratissoftware.de.jpg	1		3489072	35133	2	25079	3	34970	25000	other	0
Kon04	74	Response	1				3522108	68169	1
Kon04	75	Picture	kreuzwort-raetsel.net.jpg 1	kreuzwort-raetsel.net.jpg	1		3556893	34354	1	25079	2	34190	25000	other	0
Kon04	75	Response	1				3590247	67708	1
Kon04	76	Picture	netzeitung.de.jpg 1	netzeitung.de.jpg	1		3627296	36594	2	25079	3	36430	25000	other	0
Kon04	76	Response	1				3657916	67214	1
Kon04	77	Picture	fahrrad.de.jpg 1	fahrrad.de.jpg	1		3694033	35593	2	25079	3	35430	25000	other	0
Kon04	77	Response	2				3727505	69065	1
Kon04	93	Picture	bayer.de.jpg 2	bayer.de.jpg	2		3915241	36033	2	25079	3	35870	25000	other	0
Kon04	93	Response	2				3948102	68894	1
Kon04	94	Picture	filezilla.de.jpg 1	filezilla.de.jpg	1		3985561	37083	2	25079	3	36920	25000	other	0
Kon04	94	Response	1				4018331	69853	1
Kon04	95	Picture	musiksuche.de.jpg 1	musiksuche.de.jpg	1		4055215	36524	1	25078	3	36360	25000	other	0
Kon04	95	Response	1				4088399	69708	2
Kon04	96	Picture	instagr.am.jpg 2	instagr.am.jpg	2		4123452	34574	1	25078	3	34410	25000	other	0
Kon04	96	Response	2				4156868	67990	2
Kon04	97	Picture	daimler.com_dccom_home_de.jpg 2	daimler.com_dccom_home_de.jpg	2		4193605	36274	2	25079	3	36110	25000	other	0
Kon04	97	Response	1				4227418	70087	1
Kon04	98	Picture	einfach-teilhaben.de.jpg 2	einfach-teilhaben.de.jpg	2		4261176	33314	1	25078	3	33150	25000	other	0
Kon04	98	Response	2				4294597	66735	1
Kon04	99	Picture	ds-ag.com.jpg 2	ds-ag.com.jpg	2		4331079	36094	1	25079	2	35930	25000	other	0
Kon04	99	Response	2				4364345	69360	2
Kon04	100	Picture	lastfm.de.jpg 2	lastfm.de.jpg	2		4401482	36734	2	25079	3	36570	25000	other	0
Kon04	100	Response	1				4434094	69346	2
Kon04	101	Picture	jobsuche.net.jpg 2	jobsuche.net.jpg	2		4470136	35524	1	25079	2	35360	25000	other	0
Kon04	101	Response	1				4503363	68751	2
Kon04	102	Picture	spirofrog.de.jpg 2	spirofrog.de.jpg	2		4538290	34464	1	25078	3	34300	25000	other	0
Kon04	102	Response	1				4570872	67046	2
Kon04	103	Picture	spieleportal.de.jpg 1	spieleportal.de.jpg	1		4605860	34424	2	25079	3	34260	25000	other	0
Kon04	103	Response	1				4642851	71415	2
Kon04	104	Picture	regionale-jobsuche.de.jpg 1	regionale-jobsuche.de.jpg	1		4676930	33634	1	25078	3	33470	25000	other	0
Kon04	104	Response	1				4709880	66584	2
Kon04	105	Picture	spanisch-live.de_onlinekurse_index.php.jpg 1	spanisch-live.de_onlinekurse_index.php.jpg	1		4746750	36504	1	25079	2	36340	25000	other	0
Kon04	105	Response	1				4780109	69863	2
Kon04	106	Picture	webportal24.de.jpg 1	webportal24.de.jpg	1		4814404	33814	1	25078	3	33650	25000	other	0
Kon04	106	Response	1				4847458	66868	2
Kon04	107	Picture	n24.de.jpg 2	n24.de.jpg	2		4881974	33944	2	25079	3	33780	25000	other	0
Kon04	107	Response	1				4915127	67097	2
Kon04	108	Picture	hi5.com.jpg 1	hi5.com.jpg	1		4952544	36994	1	25079	2	36830	25000	other	0
Kon04	108	Response	1				4985836	70286	2
Kon04	125	Picture	porsche.de.jpg 2	porsche.de.jpg	2		5183917	36374	1	25078	3	36210	25000	other	0
Kon04	125	Response	2				5217633	70090	1
Kon04	126	Picture	onlinegames.de.jpg 1	onlinegames.de.jpg	1		5251487	33333	2	25079	3	33170	25000	other	0
Kon04	126	Response	1				5284172	66018	1
Kon04	223	Picture	typeset.de.jpg 2	typeset.de.jpg	2		6286457	34074	1	25079	2	33910	25000	other	0
Kon04	223	Response	2				6320306	67923	2
Kon04	224	Picture	das-filmportal.de.jpg 1	das-filmportal.de.jpg	1		6355027	34263	2	25079	3	34100	25000	other	0
Kon04	224	Response	2				6387965	67201	2
Kon04	225	Picture	freeware-base.de.jpg 1	freeware-base.de.jpg	1		6424181	35684	1	25078	3	35520	25000	other	0
Kon04	225	Response	1				6457234	68737	2
Kon04	226	Picture	myalbum.com.jpg 2	myalbum.com.jpg	2		6492085	34434	1	25078	3	34270	25000	other	0
Kon04	226	Response	1				6526023	68372	2
Kon04	227	Picture	twitter.com.jpg 2	twitter.com.jpg	2		6561155	34594	1	25078	3	34430	25000	other	0
Kon04	227	Response	2				6594332	67771	2
Kon04	228	Picture	freizeitfreunde.de.jpg 1	freizeitfreunde.de.jpg	1		6631891	37054	2	25079	3	36890	25000	other	0
Kon04	228	Response	1				6664561	69724	1
Kon04	229	Picture	berufs-karriere.de.jpg 1	berufs-karriere.de.jpg	1		6701211	36193	2	25079	3	36030	25000	other	0
Kon04	229	Response	1				6734140	69122	1
Kon04	230	Picture	sharelook.de.jpg 1	sharelook.de.jpg	1		6768532	33994	1	25078	3	33830	25000	other	0
Kon04	230	Response	1				6801489	66951	1
Kon04	231	Picture	gamesplanet.com.jpg 1	gamesplanet.com.jpg	1		6838269	36234	1	25078	3	36070	25000	other	0
Kon04	231	Response	1				6875078	73043	1
Kon04	232	Picture	bellnet.de.jpg 1	bellnet.de.jpg	1		6908755	33263	2	25079	3	33100	25000	other	0
Kon04	232	Response	1				6942107	66615	1
Kon04	233	Picture	suchnase.de.jpg 1	suchnase.de.jpg	1		6977576	34984	1	25078	3	34820	25000	other	0
Kon04	233	Response	1				7009936	67344	1
Kon04	234	Picture	ecosia.org.jpg 2	ecosia.org.jpg	2		7043646	33313	2	25079	3	33150	25000	other	0
Kon04	234	Response	1				7076485	66152	1
Kon04	235	Picture	mathemathe.de.jpg 2	mathemathe.de.jpg	2		7110217	33324	1	25079	2	33160	25000	other	0
Kon04	235	Response	1				7143184	66291	1
Kon04	236	Picture	eads.com_eads_germany_de.html.jpg 2	eads.com_eads_germany_de.html.jpg	2		7179787	36174	1	25079	2	36010	25000	other	0
Kon04	236	Response	1				7212773	69160	1
Kon04	251	Picture	jobware.de.jpg 2	jobware.de.jpg	2		7390164	35804	1	25078	3	35640	25000	other	0
Kon04	251	Response	1				7423140	68780	1
Kon04	252	Picture	download-tipp.de.jpg 1	download-tipp.de.jpg	1		7460650	37013	2	25079	3	36850	25000	other	0
Kon04	252	Response	1				7493039	69402	1
Kon04	253	Picture	one.de.jpg 1	one.de.jpg	1		7527554	33954	2	25079	3	33790	25000	other	0
Kon04	253	Response	1				7560228	66628	1
Kon04	254	Picture	jobsintime.de.jpg 2	jobsintime.de.jpg	2		7597541	36854	1	25000	84	36690	25000	other	0
Kon04	254	Response	1				7630937	70250	1
Kon04	255	Picture	infinion.de.jpg 1	infinion.de.jpg	1		7666695	35364	1	25078	2	35200	25000	other	0
Kon04	255	Response	1				7698926	67595	1
Kon04	256	Picture	virtualuniversity.ch.jpg 1	virtualuniversity.ch.jpg	1		7733182	33744	1	25078	3	33580	25000	other	0
Kon04	256	Response	1				7765635	66197	1
Kon04	257	Picture	flockshots.de.jpg 2	flockshots.de.jpg	2		7801002	34913	2	25079	3	34750	25000	other	0
Kon04	257	Response	1				7835064	68975	1
Kon04	258	Picture	metager.de.jpg 1	metager.de.jpg	1		7869906	34484	1	25078	3	34320	25000	other	0
Kon04	258	Response	1				7902883	67461	1
Kon04	259	Picture	opportuno.de.jpg 2	opportuno.de.jpg	2		7938976	35684	2	25079	3	35520	25000	other	0
Kon04	259	Response	1				7971512	68220	1
Kon04	260	Picture	joindiaspora.com.jpg 2	joindiaspora.com.jpg	2		8007630	35724	1	25078	3	35560	25000	other	0
Kon04	260	Response	1				8040301	68395	1
Kon04	261	Picture	seekoo.de.jpg 1	seekoo.de.jpg	1		8076700	35974	1	25078	3	35810	25000	other	0
Kon04	261	Response	1				8109410	68684	1
Kon04	262	Picture	blog.de.jpg 2	blog.de.jpg	2		8145687	35804	1	25078	3	35640	25000	other	0
Kon04	262	Response	1				8178519	68636	1
Kon04	263	Picture	sportbild.bild.de.jpg 1	sportbild.bild.de.jpg	1		8213840	34803	2	25079	3	34640	25000	other	0
Kon04	263	Response	2				8246667	67630	2
Kon04	264	Picture	wikio.de.jpg 2	wikio.de.jpg	2		8282327	35203	2	25079	3	35040	25000	other	0
Kon04	264	Response	1				8314966	67842	2
Kon04	265	Picture	jobrobot.de.jpg 1	jobrobot.de.jpg	1		8349731	34334	2	25079	3	34170	25000	other	0
Kon04	265	Response	1				8382315	66918	2
Kon04	266	Picture	mister-wong.de.jpg 2	mister-wong.de.jpg	2		8416135	33383	2	25079	3	33220	25000	other	0
Kon04	266	Response	1				8448704	65952	2
Kon04	282	Picture	biokurs.de.jpg 1	biokurs.de.jpg	1		8636093	35723	2	25079	3	35560	25000	other	0
Kon04	282	Response	1				8670741	70371	1
Kon04	283	Picture	deutschland.de.jpg 2	deutschland.de.jpg	2		8706164	34974	1	25078	2	34810	25000	other	0
Kon04	283	Response	2				8739370	68180	2
Kon04	284	Picture	englisch-lehrbuch.de.jpg 2	englisch-lehrbuch.de.jpg	2		8775400	35584	2	25079	3	35420	25000	other	0
Kon04	284	Response	2				8809119	69303	1
Kon04	285	Picture	weiseundtreuner.de.jpg 2	weiseundtreuner.de.jpg	2		8844637	35094	2	25079	3	34930	25000	other	0
Kon04	285	Response	2				8877748	68205	1
Kon04	286	Picture	global-ethic-now.de.jpg 2	global-ethic-now.de.jpg	2		8914040	35813	2	25079	3	35650	25000	other	0
Kon04	286	Response	1				8946847	68620	1
Kon04	287	Picture	das-gesundheitsportal.com.jpg 1	das-gesundheitsportal.com.jpg	1		8984361	37024	1	25078	3	36860	25000	other	0
Kon04	287	Response	1				9017556	70219	1
Kon04	288	Picture	vollversion.de.jpg 1	vollversion.de.jpg	1		9054930	36913	2	25079	3	36750	25000	other	0
Kon04	288	Response	1				9087465	69448	1
Kon04	289	Picture	allianz-jobchecker.de_start.html.jpg 2	allianz-jobchecker.de_start.html.jpg	2		9121501	33634	2	25079	3	33470	25000	other	0
Kon04	289	Response	2				9154814	66947	1
Kon04	290	Picture	bildung.at.jpg 2	bildung.at.jpg	2		9192321	37024	1	25079	2	36860	25000	other	0
Kon04	290	Response	1				9225683	70386	1
Kon04	291	Picture	aol.de.jpg 1	aol.de.jpg	1		9259725	33514	1	25078	3	33350	25000	other	0
Kon04	291	Response	1				9292712	66501	1
Kon04	292	Picture	monster.de.jpg 2	monster.de.jpg	2		9328795	35604	1	25079	2	35440	25000	other	0
Kon04	292	Response	1				9361651	68460	1
Kon04	293	Picture	nonstopnews.de.jpg 1	nonstopnews.de.jpg	1		9395782	33643	2	25079	3	33480	25000	other	0
Kon04	293	Response	1				9428680	66541	1
Kon04	294	Picture	rekruter.de.jpg 1	rekruter.de.jpg	1		9464436	35304	1	25078	3	35140	25000	other	0
Kon04	294	Response	1				9497469	68337	1
Kon04	295	Picture	tw-h.de.jpg 1	tw-h.de.jpg	1		9531756	33813	2	25079	3	33650	25000	other	0
Kon04	295	Response	1				9564658	66715	1
Kon04	296	Picture	gamesload.de.jpg 1	gamesload.de.jpg	1		9601910	36774	1	25078	3	36610	25000	other	0
Kon04	296	Response	1				9635367	70231	1
Kon04	297	Picture	fotocommunity.de.jpg 2	fotocommunity.de.jpg	2		9669147	33264	1	25079	2	33100	25000	other	0
Kon04	297	Response	1				9702556	66673	2
Kon04	312	Picture	fireball.de.jpg 1	fireball.de.jpg	1		9879107	35074	1	25078	3	34910	25000	other	0
Kon04	312	Response	1				9912113	68080	1
Kon04	313	Picture	onmeda.de.jpg 2	onmeda.de.jpg	2		9945844	33333	2	25079	3	33170	25000	other	0
Kon04	313	Response	1				9978662	66151	1
Kon04	314	Picture	radsport-aktiv.de.jpg 1	radsport-aktiv.de.jpg	1		10014665	35494	1	25078	3	35330	25000	other	0
Kon04	314	Response	1				10047451	68280	1
Kon04	315	Picture	pcwelt.de.jpg 1	pcwelt.de.jpg	1		10081235	33314	2	25079	3	33150	25000	other	0
Kon04	315	Response	1				10114630	66709	1
Kon04	316	Picture	pausenberger.com.jpg 1	pausenberger.com.jpg	1		10149222	34154	2	25079	3	33990	25000	other	0
Kon04	316	Response	1				10181978	66910	2
Kon04	317	Picture	apollo7.de.jpg 1	apollo7.de.jpg	1		10218709	36354	1	25079	2	36190	25000	other	0
Kon04	317	Response	1				10251568	69213	1
Kon04	318	Picture	unterwegs.biz.jpg 2	unterwegs.biz.jpg	2		10286946	34844	2	25079	3	34680	25000	other	0
Kon04	318	Response	1				10319717	67615	1
Kon04	319	Picture	freewarepage.de.jpg 1	freewarepage.de.jpg	1		10355600	35394	1	25078	3	35230	25000	other	0
Kon04	319	Response	1				10389306	69100	1
Kon04	320	Picture	promipranger.de.jpg 1	promipranger.de.jpg	1		10423503	33643	2	25079	3	33480	25000	other	0
Kon04	320	Response	1				10458094	68234	2
Kon04	321	Picture	spreeblick.com.jpg 2	spreeblick.com.jpg	2		10492907	34304	1	25079	2	34140	25000	other	0
Kon04	321	Response	2				10526714	68111	1
Kon04	322	Picture	bertelsmann.de.jpg 2	bertelsmann.de.jpg	2		10561227	34093	2	25079	3	33930	25000	other	0
Kon04	322	Response	2				10594543	67409	1
Kon04	323	Picture	finest-jobs.com.jpg 1	finest-jobs.com.jpg	1		10629548	34534	1	25078	2	34370	25000	other	0
Kon04	323	Response	1				10663011	67997	2
Kon04	324	Picture	coachservice.com.jpg 2	coachservice.com.jpg	2		10697535	34094	1	25078	3	33930	25000	other	0
Kon04	324	Response	2				10730841	67400	1
Kon04	325	Picture	raetselfieber.de.jpg 1	raetselfieber.de.jpg	1		10767938	36524	1	25079	2	36360	25000	other	0
Kon04	325	Response	1				10801070	69656	1
Kon04	326	Picture	ruhr-nachrichten.de.jpg 1	ruhr-nachrichten.de.jpg	1		10838425	36874	1	25078	3	36710	25000	other	0
Kon04	326	Response	2				10871928	70377	2
Kon04	327	Picture	online-spanisch.com.jpg 2	online-spanisch.com.jpg	2		10906662	34274	1	25078	2	34110	25000	other	0
Kon04	327	Response	1				10940077	67689	2
Kon04	341	Picture	steinberg.de.jpg 2	steinberg.de.jpg	2		11107123	35603	2	25079	3	35440	25000	other	0
Kon04	341	Response	2				11140204	68684	2
Kon04	342	Picture	bing.de.jpg 2	bing.de.jpg	2		11177777	37114	1	25078	3	36950	25000	other	0
Kon04	342	Response	2				11211233	70570	2
Kon04	343	Picture	brothersoft.com.jpg 1	brothersoft.com.jpg	1		11246514	34824	1	25078	2	34660	25000	other	0
Kon04	343	Response	1				11280492	68802	2
Kon04	344	Picture	myspass.de.jpg 1	myspass.de.jpg	1		11315251	34254	1	25078	3	34090	25000	other	0
Kon04	344	Response	1				11348001	67004	2
Kon04	345	Picture	basf.de.jpg 2	basf.de.jpg	2		11382154	33743	2	25079	4	33580	25000	other	0
Kon04	345	Response	1				11415190	66779	2
Kon04	346	Picture	kostenlose-kartenspiele.de.jpg 1	kostenlose-kartenspiele.de.jpg	1		11449392	33684	1	25078	3	33520	25000	other	0
Kon04	346	Response	1				11482219	66511	2
Kon04	347	Picture	franzoesisch-lernen-online.de.jpg 1	franzoesisch-lernen-online.de.jpg	1		11517545	34813	2	25079	3	34650	25000	other	0
Kon04	347	Response	1				11550368	67636	2
Kon04	348	Picture	bildungsserver.de.jpg 2	bildungsserver.de.jpg	2		11587199	36424	1	25078	3	36260	25000	other	0
Kon04	348	Response	1				11620277	69502	2
Kon04	349	Picture	fender.de.jpg 2	fender.de.jpg	2		11655602	34843	2	25079	3	34680	25000	other	0
Kon04	349	Response	2				11688736	67977	1
Kon04	444	Picture	dmoz.de.jpg 1	dmoz.de.jpg	1		12673325	36583	2	25079	4	36420	25000	other	0
Kon04	444	Response	1				12706311	69569	1
Kon04	445	Picture	fastguide.de.jpg 1	fastguide.de.jpg	1		12740729	34003	2	25079	3	33840	25000	other	0
Kon04	445	Response	1				12773660	66934	1
Kon04	446	Picture	jappy.de.jpg 2	jappy.de.jpg	2		12810133	36104	1	25079	2	35940	25000	other	0
Kon04	446	Response	1				12843249	69220	1
Kon04	447	Picture	myspace.de.jpg 2	myspace.de.jpg	2		12877120	33424	2	25079	3	33260	25000	other	0
Kon04	447	Response	1				12910588	66892	1
Kon04	448	Picture	dukasi.de.jpg 1	dukasi.de.jpg	1		12946440	35363	2	25079	3	35200	25000	other	0
Kon04	448	Response	1				12980337	69260	1
Kon04	449	Picture	download-archiv.de.jpg 1	download-archiv.de.jpg	1		13016177	35334	1	25079	2	35170	25000	other	0
Kon04	449	Response	1				13049446	68603	1
Kon04	450	Picture	lsg.musin.de_geschichte.jpg 1	lsg.musin.de_geschichte.jpg	1		13084081	34114	1	25078	3	33950	25000	other	0
Kon04	450	Response	1				13116955	66988	1
Kon04	451	Picture	promiflash.de.jpg 1	promiflash.de.jpg	1		13151568	34164	2	25078	4	34000	25000	other	0
Kon04	451	Response	1				13185104	67700	1
Kon04	452	Picture	absolventa.de.jpg 2	absolventa.de.jpg	2		13219722	34194	1	25078	3	34030	25000	other	0
Kon04	452	Response	2				13253733	68205	1
Kon04	453	Picture	soft-ware.net.jpg 1	soft-ware.net.jpg	1		13288625	34364	2	25079	3	34200	25000	other	0
Kon04	453	Response	1				13321552	67291	1
Kon04	454	Picture	spiele-zone.de.jpg 1	spiele-zone.de.jpg	1		13355529	33424	2	25079	3	33260	25000	other	0
Kon04	454	Response	1				13388421	66316	1
Kon04	455	Picture	jobboerse.org.jpg 2	jobboerse.org.jpg	2		13423433	34534	1	25079	2	34370	25000	other	0
Kon04	455	Response	1				13457050	68151	1
Kon04	456	Picture	sprachenstudio.net.jpg 2	sprachenstudio.net.jpg	2		13492753	35424	2	25079	3	35260	25000	other	0
Kon04	456	Response	2				13525519	68190	1
Kon04	457	Picture	epubli.de.jpg 2	epubli.de.jpg	2		13562490	36564	1	25078	3	36400	25000	other	0
Kon04	457	Response	2				13595588	69662	1
Kon04	458	Picture	wer-kennt-wen.de.jpg 2	wer-kennt-wen.de.jpg	2		13631560	35584	2	25079	3	35420	25000	other	0
Kon04	458	Response	1				13664847	68871	1
Kon04	459	Picture	boing.de.jpg 1	boing.de.jpg	1		13700964	35724	1	25078	2	35560	25000	other	0
Kon04	459	Response	1				13733796	68556	1
Kon04	460	Picture	arts-outdoors.de_Shop_index.php.jpg 2	arts-outdoors.de_Shop_index.php.jpg	2		13769950	35663	2	25079	3	35500	25000	other	0
Kon04	460	Response	2				13802745	68458	1
Kon04	475	Picture	jurawiki.de.jpg 1	jurawiki.de.jpg	1		13981160	36814	2	25079	3	36650	25000	other	0
Kon04	475	Response	1				14013902	69556	1
Kon04	476	Picture	taz.de.jpg 2	taz.de.jpg	2		14048397	33933	2	25079	3	33770	25000	other	0
Kon04	476	Response	1				14081411	66947	1
Kon04	477	Picture	baur.de.jpg 2	baur.de.jpg	2		14116135	34234	1	25078	3	34070	25000	other	0
Kon04	477	Response	1				14148600	66699	1
Kon04	478	Picture	goertz.de.jpg 2	goertz.de.jpg	2		14183455	34454	1	25079	2	34290	25000	other	0
Kon04	478	Response	2				14216588	67587	2
Kon04	479	Picture	kolibrishop.com.jpg 2	kolibrishop.com.jpg	2		14251025	33993	2	25079	3	33830	25000	other	0
Kon04	479	Response	2				14284098	67066	1
Kon04	480	Picture	shoppiwiki.de.jpg 1	shoppiwiki.de.jpg	1		14320762	36213	2	25079	3	36050	25000	other	0
Kon04	480	Response	1				14354006	69457	2
Kon04	481	Picture	gibson.de.jpg 2	gibson.de.jpg	2		14388166	33754	2	25079	3	33590	25000	other	0
Kon04	481	Response	2				14421505	67093	2
