# Supplementary material for: Electrophysiological correlates of aesthetic processing of webpages: a comparison of experts and laypersons
Source: PeerJ. 2017 Jun 6;5:e3440. doi: 10.7717/peerj.3440 (PMC5463973; doi:10.7717/peerj.3440)
Supplement: Supplemental Information 1 — Grand averages for the individual participants [file peerj-05-3440-s001.zip › Logfiles/Kon05-Website.log]

Scenario - Evaluation Website
Logfile written - 10/08/2012 17:12:15

Subject	Trial	Event Type	Code	bild(str)	port_code(num)	aesthetik(num)	Time	TTime	Uncertainty	Duration	Uncertainty	ReqTime	ReqDur	Stim Type	Pair Index

Kon05	2	Picture	kununu.com.jpg 1	kununu.com.jpg	1		46072	35514	1	25078	3	35350	25000	other	0
Kon05	2	Response	1				89771	79213	1
Kon05	3	Picture	voodoo-it.de.jpg 1	voodoo-it.de.jpg	1		125806	35513	2	25079	3	35350	25000	other	0
Kon05	3	Response	1				159829	69536	2
Kon05	4	Picture	shortnews.de.jpg 1	shortnews.de.jpg	1		195876	35543	2	25079	3	35380	25000	other	0
Kon05	4	Response	1				231338	71005	2
Kon05	5	Picture	daswohnkonzept.com.jpg 1	daswohnkonzept.com.jpg	1		267030	35224	1	25078	3	35060	25000	other	0
Kon05	5	Response	1				302527	70721	2
Kon05	6	Picture	stayfriends.de.jpg 1	stayfriends.de.jpg	1		337183	34254	1	25079	2	34090	25000	other	0
Kon05	6	Response	1				372116	69187	2
Kon05	7	Picture	softwareload.de.jpg 1	softwareload.de.jpg	1		405836	33233	2	25079	4	33070	25000	other	0
Kon05	7	Response	2				440425	67822	2
Kon05	8	Picture	unitedlabels.com.jpg 1	unitedlabels.com.jpg	1		474823	33953	2	25079	3	33790	25000	other	0
Kon05	8	Response	2				510324	69454	1
Kon05	9	Picture	play89.de.jpg 1	play89.de.jpg	1		546060	35254	1	25078	3	35090	25000	other	0
Kon05	9	Response	2				585673	74867	1
Kon05	10	Picture	einfranzose.de.jpg 1	einfranzose.de.jpg	1		622129	35924	1	25078	3	35760	25000	other	0
Kon05	10	Response	1				658782	72577	1
Kon05	11	Picture	omster.de.jpg 1	omster.de.jpg	1		692865	33664	2	25079	3	33500	25000	other	0
Kon05	11	Response	1				727411	68210	1
Kon05	12	Pause					795331	67806		507992
Kon05	12	Resume					795331	67806
Kon05	13	Picture	jobrobot.de.jpg 1	jobrobot.de.jpg	1		864410	36443	2	25079	3	36280	25000	other	0
Kon05	13	Response	1				907929	79962	1
Kon05	14	Picture	flashgames.de.jpg 1	flashgames.de.jpg	1		943979	35474	1	25078	3	35310	25000	other	0
Kon05	14	Response	1				980877	72372	2
Kon05	15	Picture	downloads.de.jpg 1	downloads.de.jpg	1		1018048	36644	1	25079	2	36480	25000	other	0
Kon05	15	Response	1				1048216	66812	2
Kon05	28	Picture	gamesload.de.jpg 1	gamesload.de.jpg	1		1205679	36004	1	25078	3	35840	25000	other	0
Kon05	28	Response	1				1241463	71788	2
Kon05	29	Picture	mirus.de_shop2.jpg 1	mirus.de_shop2.jpg	1		1275416	33574	1	25078	3	33410	25000	other	0
Kon05	29	Response	2				1312813	70971	1
Kon05	30	Picture	download-archiv.de.jpg 1	download-archiv.de.jpg	1		1347069	33774	1	25078	3	33610	25000	other	0
Kon05	30	Response	1				1384961	71666	2
Kon05	31	Picture	bildungsportal.sachsen.de.jpg 2	bildungsportal.sachsen.de.jpg	2		1420888	35534	2	25079	3	35370	25000	other	0
Kon05	31	Response	2				1459020	73666	2
Kon05	32	Picture	download-software-kostenlos.de.jpg 1	download-software-kostenlos.de.jpg	1		1495041	35524	1	25078	2	35360	25000	other	0
Kon05	32	Response	1				1530689	71172	1
Kon05	33	Picture	onmeda.de.jpg 2	onmeda.de.jpg	2		1565694	34594	1	25078	3	34430	25000	other	0
Kon05	33	Response	2				1607958	76858	1
Kon05	34	Picture	instagr.am.jpg 2	instagr.am.jpg	2		1642763	34344	1	25078	2	34180	25000	other	0
Kon05	34	Response	2				1678347	69928	1
Kon05	35	Picture	freizeitfreunde.de.jpg 1	freizeitfreunde.de.jpg	1		1714249	35434	1	25078	3	35270	25000	other	0
Kon05	35	Response	1				1749686	70871	1
Kon05	36	Picture	sap.de.jpg 2	sap.de.jpg	2		1787235	37064	2	25079	3	36900	25000	other	0
Kon05	36	Response	2				1824555	74384	1
Kon05	37	Picture	webportal4u.de.jpg 1	webportal4u.de.jpg	1		1860304	35323	2	25079	3	35160	25000	other	0
Kon05	37	Response	1				1898464	73483	1
Kon05	38	Picture	acoon.de.jpg 1	acoon.de.jpg	1		1934707	35974	1	25078	3	35810	25000	other	0
Kon05	38	Response	1				1968533	69800	1
Kon05	39	Picture	mister-wong.de.jpg 2	mister-wong.de.jpg	2		2003527	34604	2	25079	3	34440	25000	other	0
Kon05	39	Response	2				2037152	68229	1
Kon05	40	Picture	sportbild.bild.de.jpg 1	sportbild.bild.de.jpg	1		2071514	33933	2	25079	3	33770	25000	other	0
Kon05	40	Response	2				2107061	69480	1
Kon05	54	Picture	einfach-teilhaben.de.jpg 2	einfach-teilhaben.de.jpg	2		2273142	34573	2	25079	3	34410	25000	other	0
Kon05	54	Response	2				2306708	68139	1
Kon05	55	Picture	seekoo.de.jpg 1	seekoo.de.jpg	1		2344046	36964	1	25078	3	36800	25000	other	0
Kon05	55	Response	2				2378056	70974	2
Kon05	56	Picture	rekruter.de.jpg 1	rekruter.de.jpg	1		2412699	34184	2	25079	3	34020	25000	other	0
Kon05	56	Response	1				2448916	70401	1
Kon05	57	Picture	pausenberger.com.jpg 1	pausenberger.com.jpg	1		2485852	36444	2	25079	3	36280	25000	other	0
Kon05	57	Response	1				2518985	69577	1
Kon05	58	Picture	shoppiwiki.de.jpg 1	shoppiwiki.de.jpg	1		2555006	35614	1	25078	3	35450	25000	other	0
Kon05	58	Response	1				2591453	72061	2
Kon05	59	Picture	monster.de.jpg 2	monster.de.jpg	2		2626575	34663	2	25079	3	34500	25000	other	0
Kon05	59	Response	2				2660242	68330	2
Kon05	60	Picture	download-tipp.de.jpg 1	download-tipp.de.jpg	1		2695062	34403	2	25079	3	34240	25000	other	0
Kon05	60	Response	1				2733661	73002	2
Kon05	61	Picture	lsg.musin.de_geschichte.jpg 1	lsg.musin.de_geschichte.jpg	1		2768798	34653	2	25079	3	34490	25000	other	0
Kon05	61	Response	1				2803090	68945	2
Kon05	62	Picture	n24.de.jpg 2	n24.de.jpg	2		2837535	33894	2	25079	3	33730	25000	other	0
Kon05	62	Response	1				2870919	67278	1
Kon05	63	Picture	spreeblick.com.jpg 2	spreeblick.com.jpg	2		2906439	35024	1	25078	3	34860	25000	other	0
Kon05	63	Response	2				2939548	68133	2
Kon05	64	Picture	berufs-karriere.de.jpg 1	berufs-karriere.de.jpg	1		2975926	35994	1	25078	2	35830	25000	other	0
Kon05	64	Response	1				3010737	70805	1
Kon05	65	Picture	jappy.de.jpg 2	jappy.de.jpg	2		3047829	36724	1	25078	2	36560	25000	other	0
Kon05	65	Response	2				3086716	75611	1
Kon05	66	Picture	backinjob.de.jpg 2	backinjob.de.jpg	2		3123481	36274	1	25078	3	36110	25000	other	0
Kon05	66	Response	2				3161585	74378	1
Kon05	67	Picture	fireball.de.jpg 1	fireball.de.jpg	1		3195051	33184	1	25078	3	33020	25000	other	0
Kon05	67	Response	1				3231494	69627	1
Kon05	68	Picture	hi5.com.jpg 1	hi5.com.jpg	1		3266287	34374	2	25079	3	34210	25000	other	0
Kon05	68	Response	2				3299963	68050	1
Kon05	84	Picture	flockshots.de.jpg 2	flockshots.de.jpg	2		3488078	36483	2	25079	4	36320	25000	other	0
Kon05	84	Response	2				3518960	67365	1
Kon05	85	Picture	daimler.com_dccom_home_de.jpg 2	daimler.com_dccom_home_de.jpg	2		3556565	37144	2	25002	80	36980	25000	other	0
Kon05	85	Response	2				3595268	75847	2
Kon05	86	Picture	weiseundtreuner.de.jpg 2	weiseundtreuner.de.jpg	2		3629801	34123	2	25079	3	33960	25000	other	0
Kon05	86	Response	2				3664687	69009	2
Kon05	87	Picture	nonstopnews.de.jpg 1	nonstopnews.de.jpg	1		3702204	37034	2	25079	3	36870	25000	other	0
Kon05	87	Response	1				3735396	70226	2
Kon05	88	Picture	fahrrad.de.jpg 1	fahrrad.de.jpg	1		3772107	36203	2	25079	3	36040	25000	other	0
Kon05	88	Response	1				3806425	70521	2
Kon05	89	Picture	wer-kennt-wen.de.jpg 2	wer-kennt-wen.de.jpg	2		3840261	33403	2	25079	3	33240	25000	other	0
Kon05	89	Response	2				3875374	68516	1
Kon05	90	Picture	epubli.de.jpg 2	epubli.de.jpg	2		3911914	36093	2	25079	3	35930	25000	other	0
Kon05	90	Response	2				3944963	69142	1
Kon05	91	Picture	staufenbiel.de.jpg 2	staufenbiel.de.jpg	2		3981318	35904	1	25078	3	35740	25000	other	0
Kon05	91	Response	1				4014862	69448	1
Kon05	92	Picture	pcwelt.de.jpg 1	pcwelt.de.jpg	1		4050221	34823	2	25079	3	34660	25000	other	0
Kon05	92	Response	1				4083811	68413	1
Kon05	93	Picture	online-spanisch.com.jpg 2	online-spanisch.com.jpg	2		4120458	36214	1	25079	2	36050	25000	other	0
Kon05	93	Response	1				4154360	70116	1
Kon05	94	Picture	jobware.de.jpg 2	jobware.de.jpg	2		4191278	36474	1	25078	3	36310	25000	other	0
Kon05	94	Response	1				4225229	70425	1
Kon05	95	Picture	biokurs.de.jpg 1	biokurs.de.jpg	1		4261681	36084	2	25079	3	35920	25000	other	0
Kon05	95	Response	1				4296578	70981	1
Kon05	96	Picture	unterwegs.biz.jpg 2	unterwegs.biz.jpg	2		4332251	35224	1	25079	2	35060	25000	other	0
Kon05	96	Response	1				4367277	70250	1
Kon05	97	Picture	filezilla.de.jpg 1	filezilla.de.jpg	1		4403154	35474	2	25079	3	35310	25000	other	0
Kon05	97	Response	1				4436706	69026	1
Kon05	98	Picture	twitter.com.jpg 2	twitter.com.jpg	2		4472558	35364	1	25078	3	35200	25000	other	0
Kon05	98	Response	2				4506775	69581	1
Kon05	99	Picture	wikio.de.jpg 2	wikio.de.jpg	2		4541045	33774	1	25078	3	33610	25000	other	0
Kon05	99	Response	1				4574764	67493	1
Kon05	114	Picture	rewe-group.de.jpg 2	rewe-group.de.jpg	2		4753088	36794	1	25078	3	36630	25000	other	0
Kon05	114	Response	2				4788960	72666	2
Kon05	115	Picture	de.partypoker.com.jpg 2	de.partypoker.com.jpg	2		4825157	35664	2	25079	3	35500	25000	other	0
Kon05	115	Response	2				4861909	72416	2
Kon05	116	Picture	promipranger.de.jpg 1	promipranger.de.jpg	1		4896394	33954	1	25078	3	33790	25000	other	0
Kon05	116	Response	2				4929898	67458	2
Kon05	117	Picture	ihk.elearningspace.de.jpg 1	ihk.elearningspace.de.jpg	1		4966464	36044	1	25078	3	35880	25000	other	0
Kon05	117	Response	1				5001397	70977	2
Kon05	118	Picture	ecosia.org.jpg 2	ecosia.org.jpg	2		5035367	33623	2	25079	3	33460	25000	other	0
Kon05	118	Response	2				5069226	67482	2
Kon05	119	Picture	checkpoint-elearning.de.jpg 2	checkpoint-elearning.de.jpg	2		5106687	36944	2	25079	3	36780	25000	other	0
Kon05	119	Response	1				5143295	73552	2
Kon05	216	Picture	baur.de.jpg 2	baur.de.jpg	2		6145406	33893	2	25079	3	33730	25000	other	0
Kon05	216	Response	1				6179900	68387	1
Kon05	217	Picture	regionale-jobsuche.de.jpg 1	regionale-jobsuche.de.jpg	1		6216226	35853	2	25079	3	35690	25000	other	0
Kon05	217	Response	1				6249969	69596	1
Kon05	218	Picture	paukr.de.jpg 2	paukr.de.jpg	2		6286630	36184	1	25078	2	36020	25000	other	0
Kon05	218	Response	2				6320358	69912	1
Kon05	219	Picture	arts-outdoors.de_Shop_index.php.jpg 2	arts-outdoors.de_Shop_index.php.jpg	2		6355117	34284	1	25078	2	34120	25000	other	0
Kon05	219	Response	2				6389307	68474	1
Kon05	220	Picture	kolibrishop.com.jpg 2	kolibrishop.com.jpg	2		6423937	34174	1	25078	3	34010	25000	other	0
Kon05	220	Response	2				6457766	68003	1
Kon05	221	Picture	ds-ag.com.jpg 2	ds-ag.com.jpg	2		6495173	37024	2	25079	3	36860	25000	other	0
Kon05	221	Response	2				6528955	70806	1
Kon05	222	Picture	beiersdorf.de.jpg 2	beiersdorf.de.jpg	2		6565743	36274	2	25079	3	36110	25000	other	0
Kon05	222	Response	2				6601103	71634	2
Kon05	223	Picture	one.de.jpg 1	one.de.jpg	1		6635230	33544	1	25078	3	33380	25000	other	0
Kon05	223	Response	1				6668932	67246	2
Kon05	224	Picture	latein-online.net.jpg 1	latein-online.net.jpg	1		6705967	36574	1	25078	2	36410	25000	other	0
Kon05	224	Response	1				6740441	71048	2
Kon05	225	Picture	das-filmportal.de.jpg 1	das-filmportal.de.jpg	1		6776453	35624	2	25079	3	35460	25000	other	0
Kon05	225	Response	1				6810020	69191	2
Kon05	226	Picture	tageszeitung.info.jpg 2	tageszeitung.info.jpg	2		6846440	35914	1	25078	3	35750	25000	other	0
Kon05	226	Response	1				6879769	69243	2
Kon05	227	Picture	myspace.de.jpg 2	myspace.de.jpg	2		6915927	35694	1	25078	2	35530	25000	other	0
Kon05	227	Response	2				6949198	68965	2
Kon05	228	Picture	suchnase.de.jpg 1	suchnase.de.jpg	1		6985413	35723	2	25079	3	35560	25000	other	0
Kon05	228	Response	1				7019907	70217	2
Kon05	229	Picture	gratissoftware.de.jpg 1	gratissoftware.de.jpg	1		7055817	35454	1	25078	3	35290	25000	other	0
Kon05	229	Response	1				7089976	69613	2
Kon05	242	Picture	dukasi.de.jpg 1	dukasi.de.jpg	1		7245031	33574	1	25078	3	33410	25000	other	0
Kon05	242	Response	1				7280493	69036	2
Kon05	243	Picture	runterladen.de.jpg 1	runterladen.de.jpg	1		7314517	33553	2	25079	3	33390	25000	other	0
Kon05	243	Response	1				7348002	67038	2
Kon05	244	Picture	news.de.jpg 1	news.de.jpg	1		7383338	34814	1	25078	3	34650	25000	other	0
Kon05	244	Response	1				7421431	72907	2
Kon05	245	Picture	brothersoft.com.jpg 1	brothersoft.com.jpg	1		7458823	36933	2	25079	3	36770	25000	other	0
Kon05	245	Response	1				7492780	70890	2
Kon05	246	Picture	raetselfieber.de.jpg 1	raetselfieber.de.jpg	1		7526727	33364	2	25079	3	33200	25000	other	0
Kon05	246	Response	1				7560929	67566	2
Kon05	247	Picture	soft-ware.net.jpg 1	soft-ware.net.jpg	1		7595131	33674	1	25078	3	33510	25000	other	0
Kon05	247	Response	1				7629868	68411	2
Kon05	248	Picture	kostenlose-kartenspiele.de.jpg 1	kostenlose-kartenspiele.de.jpg	1		7665451	35094	1	25078	3	34930	25000	other	0
Kon05	248	Response	1				7699617	69260	1
Kon05	249	Picture	myspass.de.jpg 1	myspass.de.jpg	1		7736437	36334	2	25079	3	36170	25000	other	0
Kon05	249	Response	1				7769846	69743	1
Kon05	250	Picture	presseurop.eu_de.jpg 2	presseurop.eu_de.jpg	2		7804341	34054	1	25079	2	33890	25000	other	0
Kon05	250	Response	1				7838315	68028	1
Kon05	251	Picture	kreuzwort-raetsel.net.jpg 1	kreuzwort-raetsel.net.jpg	1		7873328	34544	1	25079	2	34380	25000	other	0
Kon05	251	Response	1				7907904	69120	1
Kon05	252	Picture	radsport-aktiv.de.jpg 1	radsport-aktiv.de.jpg	1		7945564	37144	2	25079	3	36980	25000	other	0
Kon05	252	Response	1				7979403	70983	1
Kon05	253	Picture	das-energieportal.de.jpg 2	das-energieportal.de.jpg	2		8015967	36093	2	25079	3	35930	25000	other	0
Kon05	253	Response	1				8052192	72318	1
Kon05	254	Picture	absolventa.de.jpg 2	absolventa.de.jpg	2		8087954	35294	1	25078	3	35130	25000	other	0
Kon05	254	Response	2				8120661	68001	1
Kon05	255	Picture	artvoll.de.jpg 2	artvoll.de.jpg	2		8156191	35094	1	25078	3	34930	25000	other	0
Kon05	255	Response	2				8190090	68993	1
Kon05	269	Picture	bellnet.de.jpg 1	bellnet.de.jpg	1		8356736	35154	2	25079	3	34990	25000	other	0
Kon05	269	Response	1				8389727	68145	1
Kon05	270	Picture	boehmarchitektur.de.jpg 2	boehmarchitektur.de.jpg	2		8426056	35944	2	25079	3	35780	25000	other	0
Kon05	270	Response	2				8459476	69364	1
Kon05	271	Picture	virtualuniversity.ch.jpg 1	virtualuniversity.ch.jpg	1		8496793	36774	1	25078	3	36610	25000	other	0
Kon05	271	Response	1				8530505	70486	1
Kon05	272	Picture	blog.de.jpg 2	blog.de.jpg	2		8565196	34233	2	25079	3	34070	25000	other	0
Kon05	272	Response	2				8598334	67371	1
Kon05	273	Picture	fender.de.jpg 2	fender.de.jpg	2		8635766	36993	2	25079	3	36830	25000	other	0
Kon05	273	Response	2				8670313	71540	1
Kon05	274	Picture	ruhr-nachrichten.de.jpg 1	ruhr-nachrichten.de.jpg	1		8707669	36853	2	25079	3	36690	25000	other	0
Kon05	274	Response	1				8742461	71645	2
Kon05	275	Picture	spanisch-live.de_onlinekurse_index.php.jpg 1	spanisch-live.de_onlinekurse_index.php.jpg	1		8778323	35494	1	25078	3	35330	25000	other	0
Kon05	275	Response	1				8815730	72901	2
Kon05	276	Picture	opportuno.de.jpg 2	opportuno.de.jpg	2		8852808	36603	2	25079	3	36440	25000	other	0
Kon05	276	Response	1				8886599	70394	2
Kon05	277	Picture	infinion.de.jpg 1	infinion.de.jpg	1		8922878	35903	2	25079	3	35740	25000	other	0
Kon05	277	Response	1				8956668	69693	2
Kon05	278	Picture	steinberg.de.jpg 2	steinberg.de.jpg	2		8990782	33674	2	25079	3	33510	25000	other	0
Kon05	278	Response	1				9025607	68499	2
Kon05	279	Picture	freeware-base.de.jpg 1	freeware-base.de.jpg	1		9060102	33943	2	25079	3	33780	25000	other	0
Kon05	279	Response	1				9094236	68077	2
Kon05	280	Picture	franzoesisch-lernen-online.de.jpg 1	franzoesisch-lernen-online.de.jpg	1		9131505	36843	2	25079	3	36680	25000	other	0
Kon05	280	Response	1				9166065	71403	2
Kon05	281	Picture	lastfm.de.jpg 2	lastfm.de.jpg	2		9202992	36514	1	25079	2	36350	25000	other	0
Kon05	281	Response	2				9235974	69496	2
Kon05	282	Picture	coachservice.com.jpg 2	coachservice.com.jpg	2		9270812	34434	2	25079	3	34270	25000	other	0
Kon05	282	Response	2				9306363	69985	2
Kon05	283	Picture	aol.de.jpg 1	aol.de.jpg	1		9342132	35204	1	25079	2	35040	25000	other	0
Kon05	283	Response	1				9375622	68694	1
Kon05	284	Picture	typeset.de.jpg 2	typeset.de.jpg	2		9410702	34673	2	25079	3	34510	25000	other	0
Kon05	284	Response	2				9443931	67902	1
Kon05	301	Picture	bildung.at.jpg 2	bildung.at.jpg	2		9639076	33374	1	25078	3	33210	25000	other	0
Kon05	301	Response	1				9671728	66026	1
Kon05	302	Picture	finest-jobs.com.jpg 1	finest-jobs.com.jpg	1		9707229	35053	2	25079	3	34890	25000	other	0
Kon05	302	Response	1				9742116	69940	2
Kon05	303	Picture	basf.de.jpg 2	basf.de.jpg	2		9777716	35154	1	25078	3	34990	25000	other	0
Kon05	303	Response	2				9811066	68504	1
Kon05	304	Picture	mathemathe.de.jpg 2	mathemathe.de.jpg	2		9846953	35454	1	25078	3	35290	25000	other	0
Kon05	304	Response	2				9880655	69156	1
Kon05	305	Picture	netzeitung.de.jpg 1	netzeitung.de.jpg	1		9916690	35564	1	25078	3	35400	25000	other	0
Kon05	305	Response	1				9950403	69277	2
Kon05	306	Picture	porsche.de.jpg 2	porsche.de.jpg	2		9986593	35734	1	25078	3	35570	25000	other	0
Kon05	306	Response	2				10027343	76484	1
Kon05	307	Picture	myalbum.com.jpg 2	myalbum.com.jpg	2		10062995	35224	1	25079	2	35060	25000	other	0
Kon05	307	Response	1				10096771	69000	2
Kon05	308	Picture	dmoz.de.jpg 1	dmoz.de.jpg	1		10130982	33884	2	25079	3	33720	25000	other	0
Kon05	308	Response	1				10165400	68302	2
Kon05	309	Picture	metager.de.jpg 1	metager.de.jpg	1		10199969	34164	2	25079	3	34000	25000	other	0
Kon05	309	Response	1				10233069	67264	2
Kon05	310	Picture	niedersachsen.de.jpg 2	niedersachsen.de.jpg	2		10269289	35694	2	25079	3	35530	25000	other	0
Kon05	310	Response	1				10302808	69213	2
Kon05	311	Picture	taz.de.jpg 2	taz.de.jpg	2		10336610	33324	1	25078	3	33160	25000	other	0
Kon05	311	Response	1				10370477	67191	2
Kon05	312	Picture	bertelsmann.de.jpg 2	bertelsmann.de.jpg	2		10405763	34873	2	25079	3	34710	25000	other	0
Kon05	312	Response	2				10439746	68856	2
Kon05	313	Picture	fotocommunity.de.jpg 2	fotocommunity.de.jpg	2		10474417	34224	1	25078	3	34060	25000	other	0
Kon05	313	Response	2				10508375	68182	2
Kon05	314	Picture	java.de.jpg 1	java.de.jpg	1		10545070	36204	1	25079	2	36040	25000	other	0
Kon05	314	Response	1				10580524	71658	2
Kon05	315	Picture	boing.de.jpg 1	boing.de.jpg	1		10617973	37004	1	25078	3	36840	25000	other	0
Kon05	315	Response	1				10653143	72174	1
Kon05	328	Picture	fastguide.de.jpg 1	fastguide.de.jpg	1		10809103	34524	2	25079	3	34360	25000	other	0
Kon05	328	Response	1				10843031	68452	1
Kon05	329	Picture	metrogroup.de.jpg 2	metrogroup.de.jpg	2		10879173	35744	2	25079	3	35580	25000	other	0
Kon05	329	Response	1				10913899	70470	1
Kon05	330	Picture	sprachenstudio.net.jpg 2	sprachenstudio.net.jpg	2		10949993	35764	2	25079	3	35600	25000	other	0
Kon05	330	Response	2				10983168	68939	1
Kon05	331	Picture	eads.com_eads_germany_de.html.jpg 2	eads.com_eads_germany_de.html.jpg	2		11017314	33724	1	25078	3	33560	25000	other	0
Kon05	331	Response	2				11050997	67407	1
Kon05	332	Picture	piczo.de.jpg 2	piczo.de.jpg	2		11088134	36614	1	25078	3	36450	25000	other	0
Kon05	332	Response	2				11123456	71936	2
Kon05	333	Picture	englisch-lehrbuch.de.jpg 2	englisch-lehrbuch.de.jpg	2		11158037	34204	1	25079	2	34040	25000	other	0
Kon05	333	Response	1				11192245	68412	1
Kon05	334	Picture	sharelook.de.jpg 1	sharelook.de.jpg	1		11225941	33304	1	25078	3	33140	25000	other	0
Kon05	334	Response	1				11260234	67597	1
Kon05	335	Picture	jobboerse.org.jpg 2	jobboerse.org.jpg	2		11296011	35374	1	25078	3	35210	25000	other	0
Kon05	335	Response	1				11330143	69506	1
Kon05	336	Picture	bayer.de.jpg 2	bayer.de.jpg	2		11365248	34634	1	25078	2	34470	25000	other	0
Kon05	336	Response	1				11399092	68478	1
Kon05	337	Picture	global-ethic-now.de.jpg 2	global-ethic-now.de.jpg	2		11432735	33214	1	25078	3	33050	25000	other	0
Kon05	337	Response	2				11467551	68030	1
Kon05	430	Picture	spirofrog.de.jpg 2	spirofrog.de.jpg	2		12431462	35974	1	25078	2	35810	25000	other	0
Kon05	430	Response	1				12465286	69798	1
Kon05	431	Picture	das-gesundheitsportal.com.jpg 1	das-gesundheitsportal.com.jpg	1		12502032	36194	1	25078	2	36030	25000	other	0
Kon05	431	Response	1				12535355	69517	1
Kon05	432	Picture	jobsintime.de.jpg 2	jobsintime.de.jpg	2		12571518	35723	2	25079	3	35560	25000	other	0
Kon05	432	Response	2				12606864	71069	1
Kon05	433	Picture	webportal24.de.jpg 1	webportal24.de.jpg	1		12642921	35583	2	25079	3	35420	25000	other	0
Kon05	433	Response	1				12676293	68955	1
Kon05	434	Picture	vollversion.de.jpg 1	vollversion.de.jpg	1		12712075	35344	1	25078	3	35180	25000	other	0
Kon05	434	Response	1				12745392	68661	1
Kon05	435	Picture	deutschland.de.jpg 2	deutschland.de.jpg	2		12782228	36354	2	25079	3	36190	25000	other	0
Kon05	435	Response	2				12816261	70387	1
Kon05	436	Picture	spieleportal.de.jpg 1	spieleportal.de.jpg	1		12851715	34914	1	25079	2	34750	25000	other	0
Kon05	436	Response	1				12886330	69529	1
Kon05	437	Picture	jobsuche.net.jpg 2	jobsuche.net.jpg	2		12922118	35323	2	25079	3	35160	25000	other	0
Kon05	437	Response	2				12956239	69444	1
Kon05	438	Picture	schottenland.de.jpg 1	schottenland.de.jpg	1		12992855	36114	1	25078	3	35950	25000	other	0
Kon05	438	Response	1				13026308	69567	1
Kon05	439	Picture	finanzen-nachrichten.com.jpg 1	finanzen-nachrichten.com.jpg	1		13060592	33734	1	25079	2	33570	25000	other	0
Kon05	439	Response	1				13093657	66799	1
Kon05	440	Picture	gibson.de.jpg 2	gibson.de.jpg	2		13131079	37004	1	25078	3	36840	25000	other	0
Kon05	440	Response	2				13166755	72680	2
Kon05	441	Picture	jurawiki.de.jpg 1	jurawiki.de.jpg	1		13202982	35754	1	25078	2	35590	25000	other	0
Kon05	441	Response	1				13236984	69756	2
Kon05	442	Picture	dhm.de_lemo_home.html.jpg 1	dhm.de_lemo_home.html.jpg	1		13273718	36414	2	25079	3	36250	25000	other	0
Kon05	442	Response	1				13306894	69590	1
Kon05	443	Picture	onlinegames.de.jpg 1	onlinegames.de.jpg	1		13341289	33904	1	25078	3	33740	25000	other	0
Kon05	443	Response	1				13375363	67978	1
Kon05	460	Picture	joindiaspora.com.jpg 2	joindiaspora.com.jpg	2		13571828	34804	2	25079	3	34640	25000	other	0
Kon05	460	Response	2				13606999	69975	1
Kon05	461	Picture	goertz.de.jpg 2	goertz.de.jpg	2		13643981	36554	1	25079	2	36390	25000	other	0
Kon05	461	Response	2				13677538	70111	1
Kon05	462	Picture	spiele-zone.de.jpg 1	spiele-zone.de.jpg	1		13711385	33304	1	25079	2	33140	25000	other	0
Kon05	462	Response	1				13744567	66486	1
Kon05	463	Picture	gamesplanet.com.jpg 1	gamesplanet.com.jpg	1		13779205	34103	2	25079	3	33940	25000	other	0
Kon05	463	Response	1				13812396	67294	1
Kon05	464	Picture	tw-h.de.jpg 1	tw-h.de.jpg	1		13849859	36994	1	25078	3	36830	25000	other	0
Kon05	464	Response	1				13883105	70240	1
Kon05	465	Picture	allianz-jobchecker.de_start.html.jpg 2	allianz-jobchecker.de_start.html.jpg	2		13920678	37143	2	25079	4	36980	25000	other	0
Kon05	465	Response	2				13956054	72519	1
Kon05	466	Picture	musiksuche.de.jpg 1	musiksuche.de.jpg	1		13993331	36943	2	25079	3	36780	25000	other	0
Kon05	466	Response	1				14026593	70205	1
Kon05	467	Picture	apollo7.de.jpg 1	apollo7.de.jpg	1		14062985	35974	1	25078	3	35810	25000	other	0
Kon05	467	Response	1				14104661	77650	2
Kon05	468	Picture	deanguitars.de.jpg 2	deanguitars.de.jpg	2		14139137	34114	1	25079	2	33950	25000	other	0
Kon05	468	Response	2				14172650	67627	2
Kon05	469	Picture	bildungsserver.de.jpg 2	bildungsserver.de.jpg	2		14207457	34364	2	25079	3	34200	25000	other	0
Kon05	469	Response	1				14240480	67387	1
Kon05	470	Picture	promiflash.de.jpg 1	promiflash.de.jpg	1		14277361	36384	1	25078	3	36220	25000	other	0
Kon05	470	Response	1				14310548	69571	2
Kon05	471	Picture	freewarepage.de.jpg 1	freewarepage.de.jpg	1		14344265	33304	1	25078	3	33140	25000	other	0
Kon05	471	Response	1				14377407	66446	2
Kon05	472	Picture	boconcept.de.jpg 2	boconcept.de.jpg	2		14415085	37134	1	25078	3	36970	25000	other	0
Kon05	472	Response	2				14448436	70485	2
Kon05	473	Picture	bing.de.jpg 2	bing.de.jpg	2		14482572	33654	1	25078	3	33490	25000	other	0
Kon05	473	Response	2				14516425	67507	2

The following output port codes were not sent because of a conflict on the port.
Port	Code	Time(ms)
1	1	104822
