# Supplementary material for: Electrophysiological correlates of aesthetic processing of webpages: a comparison of experts and laypersons
Source: PeerJ. 2017 Jun 6;5:e3440. doi: 10.7717/peerj.3440 (PMC5463973; doi:10.7717/peerj.3440)
Supplement: Supplemental Information 1 — Grand averages for the individual participants [file peerj-05-3440-s001.zip › Logfiles/Kon06-Website.log]

Scenario - Evaluation Website
Logfile written - 10/10/2012 19:11:12

Subject	Trial	Event Type	Code	bild(str)	port_code(num)	aesthetik(num)	Time	TTime	Uncertainty	Duration	Uncertainty	ReqTime	ReqDur	Stim Type	Pair Index

Kon06	2	Picture	kununu.com.jpg 1	kununu.com.jpg	1		46405	35874	1	25078	3	35710	25000	other	0
Kon06	2	Response	2				93680	83149	1
Kon06	3	Picture	shortnews.de.jpg 1	shortnews.de.jpg	1		129555	35404	2	25078	4	35240	25000	other	0
Kon06	3	Response	1				163908	69757	2
Kon06	4	Picture	stayfriends.de.jpg 1	stayfriends.de.jpg	1		200541	36203	2	25079	3	36040	25000	other	0
Kon06	4	Response	1				237817	73479	1
Kon06	5	Picture	softwareload.de.jpg 1	softwareload.de.jpg	1		275360	37044	2	25079	3	36880	25000	other	0
Kon06	5	Response	1				312206	73890	1
Kon06	6	Picture	omster.de.jpg 1	omster.de.jpg	1		347180	34574	1	25078	2	34410	25000	other	0
Kon06	6	Response	2				387864	75258	1
Kon06	7	Picture	play89.de.jpg 1	play89.de.jpg	1		422082	33794	1	25078	2	33630	25000	other	0
Kon06	7	Response	2				464333	76045	1
Kon06	8	Picture	einfranzose.de.jpg 1	einfranzose.de.jpg	1		498983	34133	2	25079	3	33970	25000	other	0
Kon06	8	Response	1				535841	70991	2
Kon06	9	Picture	unitedlabels.com.jpg 1	unitedlabels.com.jpg	1		571636	35354	1	25078	3	35190	25000	other	0
Kon06	9	Response	2				607660	71378	1
Kon06	10	Picture	voodoo-it.de.jpg 1	voodoo-it.de.jpg	1		643955	35784	2	25079	3	35620	25000	other	0
Kon06	10	Response	2				681409	73238	1
Kon06	11	Picture	daswohnkonzept.com.jpg 1	daswohnkonzept.com.jpg	1		717274	35353	2	25079	3	35190	25000	other	0
Kon06	11	Response	2				754677	72756	1
Kon06	12	Pause					821127	66277		253435
Kon06	12	Resume					821127	66277
Kon06	13	Picture	promipranger.de.jpg 1	promipranger.de.jpg	1		889839	34493	2	25079	3	34330	25000	other	0
Kon06	13	Response	1				932684	77338	1
Kon06	14	Picture	webportal24.de.jpg 1	webportal24.de.jpg	1		969990	36823	2	25079	3	36660	25000	other	0
Kon06	14	Response	2				1008822	75655	2
Kon06	29	Picture	onlinegames.de.jpg 1	onlinegames.de.jpg	1		1184282	33814	2	25079	3	33650	25000	other	0
Kon06	29	Response	1				1222388	71920	2
Kon06	30	Picture	das-filmportal.de.jpg 1	das-filmportal.de.jpg	1		1258435	35634	1	25078	2	35470	25000	other	0
Kon06	30	Response	2				1296127	73326	1
Kon06	31	Picture	gibson.de.jpg 2	gibson.de.jpg	2		1332337	35774	1	25078	3	35610	25000	other	0
Kon06	31	Response	2				1369555	72992	2
Kon06	32	Picture	bildungsserver.de.jpg 2	bildungsserver.de.jpg	2		1407072	37123	2	25079	3	36960	25000	other	0
Kon06	32	Response	2				1446664	76715	1
Kon06	33	Picture	monster.de.jpg 2	monster.de.jpg	2		1480308	33194	1	25078	3	33030	25000	other	0
Kon06	33	Response	2				1516093	68979	1
Kon06	34	Picture	infinion.de.jpg 1	infinion.de.jpg	1		1551294	34823	2	25079	3	34660	25000	other	0
Kon06	34	Response	1				1590631	74160	2
Kon06	35	Picture	absolventa.de.jpg 2	absolventa.de.jpg	2		1626280	35224	1	25078	2	35060	25000	other	0
Kon06	35	Response	2				1662620	71564	1
Kon06	36	Picture	download-software-kostenlos.de.jpg 1	download-software-kostenlos.de.jpg	1		1698932	35873	2	25079	3	35710	25000	other	0
Kon06	36	Response	1				1733809	70750	1
Kon06	37	Picture	taz.de.jpg 2	taz.de.jpg	2		1769752	35424	1	25078	3	35260	25000	other	0
Kon06	37	Response	2				1805957	71629	2
Kon06	38	Picture	spieleportal.de.jpg 1	spieleportal.de.jpg	1		1843237	36743	2	25079	3	36580	25000	other	0
Kon06	38	Response	1				1885136	78642	1
Kon06	39	Picture	shoppiwiki.de.jpg 1	shoppiwiki.de.jpg	1		1919306	33774	2	25078	4	33610	25000	other	0
Kon06	39	Response	1				1963044	77512	2
Kon06	40	Picture	musiksuche.de.jpg 1	musiksuche.de.jpg	1		2000540	37144	2	25079	3	36980	25000	other	0
Kon06	40	Response	1				2047823	84427	1
Kon06	41	Picture	backinjob.de.jpg 2	backinjob.de.jpg	2		2082024	33723	2	25079	3	33560	25000	other	0
Kon06	41	Response	2				2121572	73271	1
Kon06	42	Picture	steinberg.de.jpg 2	steinberg.de.jpg	2		2158176	36174	2	25079	3	36010	25000	other	0
Kon06	42	Response	2				2192920	70918	1
Kon06	56	Picture	presseurop.eu_de.jpg 2	presseurop.eu_de.jpg	2		2359220	34763	2	25079	3	34600	25000	other	0
Kon06	56	Response	1				2393036	68579	2
Kon06	57	Picture	gamesload.de.jpg 1	gamesload.de.jpg	1		2429790	36253	2	25079	3	36090	25000	other	0
Kon06	57	Response	1				2464385	70848	1
Kon06	58	Picture	blog.de.jpg 2	blog.de.jpg	2		2499610	34804	1	25078	3	34640	25000	other	0
Kon06	58	Response	2				2533813	69007	2
Kon06	59	Picture	java.de.jpg 1	java.de.jpg	1		2569930	35674	1	25078	2	35510	25000	other	0
Kon06	59	Response	1				2614442	80186	1
Kon06	60	Picture	nonstopnews.de.jpg 1	nonstopnews.de.jpg	1		2650414	35484	1	25078	3	35320	25000	other	0
Kon06	60	Response	1				2687061	72131	1
Kon06	61	Picture	epubli.de.jpg 2	epubli.de.jpg	2		2723733	36274	2	25079	3	36110	25000	other	0
Kon06	61	Response	2				2756170	68711	1
Kon06	62	Picture	onmeda.de.jpg 2	onmeda.de.jpg	2		2792137	35554	1	25078	2	35390	25000	other	0
Kon06	62	Response	2				2827038	70455	1
Kon06	63	Picture	artvoll.de.jpg 2	artvoll.de.jpg	2		2860790	33394	1	25078	3	33230	25000	other	0
Kon06	63	Response	2				2896787	69391	1
Kon06	64	Picture	gamesplanet.com.jpg 1	gamesplanet.com.jpg	1		2931776	34444	2	25078	4	34280	25000	other	0
Kon06	64	Response	1				2967976	70644	1
Kon06	65	Picture	wikio.de.jpg 2	wikio.de.jpg	2		3003845	35443	2	25079	3	35280	25000	other	0
Kon06	65	Response	1				3057074	88672	1
Kon06	66	Picture	boing.de.jpg 1	boing.de.jpg	1		3094578	37104	1	25078	2	36940	25000	other	0
Kon06	66	Response	1				3132742	75268	2
Kon06	67	Picture	regionale-jobsuche.de.jpg 1	regionale-jobsuche.de.jpg	1		3167147	33954	1	25078	3	33790	25000	other	0
Kon06	67	Response	1				3205841	72648	1
Kon06	68	Picture	lastfm.de.jpg 2	lastfm.de.jpg	2		3240549	34253	2	25079	3	34090	25000	other	0
Kon06	68	Response	2				3276710	70414	1
Kon06	69	Picture	fireball.de.jpg 1	fireball.de.jpg	1		3311702	34723	2	25079	3	34560	25000	other	0
Kon06	69	Response	2				3361818	84839	1
Kon06	82	Picture	coachservice.com.jpg 2	coachservice.com.jpg	2		3518079	34954	1	25078	2	34790	25000	other	0
Kon06	82	Response	2				3559214	76089	2
Kon06	83	Picture	dmoz.de.jpg 1	dmoz.de.jpg	1		3596397	36784	1	25078	3	36620	25000	other	0
Kon06	83	Response	1				3635203	75590	1
Kon06	84	Picture	deutschland.de.jpg 2	deutschland.de.jpg	2		3672465	36783	2	25079	3	36620	25000	other	0
Kon06	84	Response	2				3714071	78389	2
Kon06	85	Picture	bildung.at.jpg 2	bildung.at.jpg	2		3749450	34933	2	25079	3	34770	25000	other	0
Kon06	85	Response	2				3790370	75853	1
Kon06	86	Picture	fastguide.de.jpg 1	fastguide.de.jpg	1		3827435	36643	2	25079	3	36480	25000	other	0
Kon06	86	Response	1				3862679	71887	1
Kon06	87	Picture	metager.de.jpg 1	metager.de.jpg	1		3899338	36304	1	25078	3	36140	25000	other	0
Kon06	87	Response	1				3940427	77393	2
Kon06	88	Picture	mathemathe.de.jpg 2	mathemathe.de.jpg	2		3977739	36933	2	25079	3	36770	25000	other	0
Kon06	88	Response	2				4014016	73210	1
Kon06	89	Picture	wer-kennt-wen.de.jpg 2	wer-kennt-wen.de.jpg	2		4050059	35654	1	25078	3	35490	25000	other	0
Kon06	89	Response	2				4098634	84229	2
Kon06	90	Picture	latein-online.net.jpg 1	latein-online.net.jpg	1		4136125	37103	2	25079	3	36940	25000	other	0
Kon06	90	Response	1				4173503	74481	1
Kon06	91	Picture	spreeblick.com.jpg 2	spreeblick.com.jpg	2		4207445	33444	1	25078	3	33280	25000	other	0
Kon06	91	Response	2				4243732	69731	1
Kon06	92	Picture	webportal4u.de.jpg 1	webportal4u.de.jpg	1		4279514	35404	2	25079	3	35240	25000	other	0
Kon06	92	Response	1				4316190	72080	2
Kon06	93	Picture	aol.de.jpg 1	aol.de.jpg	1		4351833	35103	2	25079	3	34940	25000	other	0
Kon06	93	Response	1				4387379	70649	1
Kon06	94	Picture	myspace.de.jpg 2	myspace.de.jpg	2		4423653	35804	1	25078	3	35640	25000	other	0
Kon06	94	Response	2				4462248	74399	1
Kon06	95	Picture	das-energieportal.de.jpg 2	das-energieportal.de.jpg	2		4497972	35274	1	25078	3	35110	25000	other	0
Kon06	95	Response	1				4533756	71058	1
Kon06	96	Picture	typeset.de.jpg 2	typeset.de.jpg	2		4569125	34914	1	25078	2	34750	25000	other	0
Kon06	96	Response	2				4602855	68644	1
Kon06	110	Picture	spanisch-live.de_onlinekurse_index.php.jpg 1	spanisch-live.de_onlinekurse_index.php.jpg	1		4771252	36954	1	25078	3	36790	25000	other	0
Kon06	110	Response	1				4806021	71723	1
Kon06	111	Picture	promiflash.de.jpg 1	promiflash.de.jpg	1		4842821	36333	2	25079	3	36170	25000	other	0
Kon06	111	Response	2				4876250	69762	1
Kon06	112	Picture	biokurs.de.jpg 1	biokurs.de.jpg	1		4910892	34254	1	25078	2	34090	25000	other	0
Kon06	112	Response	1				4946958	70320	2
Kon06	113	Picture	acoon.de.jpg 1	acoon.de.jpg	1		4981044	33773	2	25079	3	33610	25000	other	0
Kon06	113	Response	1				5023417	76146	1
Kon06	114	Picture	virtualuniversity.ch.jpg 1	virtualuniversity.ch.jpg	1		5058280	34324	1	25078	2	34160	25000	other	0
Kon06	114	Response	1				5092206	68250	1
Kon06	115	Picture	rekruter.de.jpg 1	rekruter.de.jpg	1		5126600	33904	1	25078	2	33740	25000	other	0
Kon06	115	Response	1				5164514	71818	2
Kon06	116	Picture	download-tipp.de.jpg 1	download-tipp.de.jpg	1		5199919	34994	1	25078	3	34830	25000	other	0
Kon06	116	Response	1				5237463	72538	1
Kon06	247	Picture	downloads.de.jpg 1	downloads.de.jpg	1		6582900	34284	2	25079	3	34120	25000	other	0
Kon06	247	Response	1				6619117	70501	1
Kon06	248	Picture	global-ethic-now.de.jpg 2	global-ethic-now.de.jpg	2		6656386	36824	1	25078	3	36660	25000	other	0
Kon06	248	Response	2				6695106	75544	1
Kon06	249	Picture	myspass.de.jpg 1	myspass.de.jpg	1		6731455	35884	1	25078	2	35720	25000	other	0
Kon06	249	Response	1				6765484	69913	2
Kon06	250	Picture	mister-wong.de.jpg 2	mister-wong.de.jpg	2		6800108	34234	1	25078	3	34070	25000	other	0
Kon06	250	Response	2				6834913	69039	1
Kon06	251	Picture	baur.de.jpg 2	baur.de.jpg	2		6871761	36414	1	25078	3	36250	25000	other	0
Kon06	251	Response	2				6906102	70755	1
Kon06	252	Picture	ecosia.org.jpg 2	ecosia.org.jpg	2		6943247	36764	1	25078	3	36600	25000	other	0
Kon06	252	Response	2				6978730	72247	2
Kon06	253	Picture	netzeitung.de.jpg 1	netzeitung.de.jpg	1		7013900	34674	1	25078	3	34510	25000	other	0
Kon06	253	Response	1				7047989	68763	1
Kon06	254	Picture	metrogroup.de.jpg 2	metrogroup.de.jpg	2		7084303	35874	1	25078	3	35710	25000	other	0
Kon06	254	Response	1				7117737	69308	2
Kon06	255	Picture	suchnase.de.jpg 1	suchnase.de.jpg	1		7155122	36903	2	25079	3	36740	25000	other	0
Kon06	255	Response	1				7188446	70227	2
Kon06	256	Picture	boehmarchitektur.de.jpg 2	boehmarchitektur.de.jpg	2		7225859	37064	1	25078	2	36900	25000	other	0
Kon06	256	Response	2				7261235	72440	1
Kon06	257	Picture	weiseundtreuner.de.jpg 2	weiseundtreuner.de.jpg	2		7295179	33534	1	25078	2	33370	25000	other	0
Kon06	257	Response	2				7330504	68859	1
Kon06	258	Picture	jobsintime.de.jpg 2	jobsintime.de.jpg	2		7365415	34494	1	25078	3	34330	25000	other	0
Kon06	258	Response	2				7401682	70761	2
Kon06	259	Picture	myalbum.com.jpg 2	myalbum.com.jpg	2		7438901	36844	1	25078	2	36680	25000	other	0
Kon06	259	Response	1				7472391	70334	1
Kon06	260	Picture	jobboerse.org.jpg 2	jobboerse.org.jpg	2		7508054	35224	1	25078	3	35060	25000	other	0
Kon06	260	Response	1				7541499	68669	2
Kon06	274	Picture	flashgames.de.jpg 1	flashgames.de.jpg	1		7708098	34994	2	25079	3	34830	25000	other	0
Kon06	274	Response	1				7742746	69642	1
Kon06	275	Picture	eads.com_eads_germany_de.html.jpg 2	eads.com_eads_germany_de.html.jpg	2		7779168	36004	1	25078	3	35840	25000	other	0
Kon06	275	Response	2				7817765	74601	1
Kon06	276	Picture	ds-ag.com.jpg 2	ds-ag.com.jpg	2		7851570	33403	2	25079	3	33240	25000	other	0
Kon06	276	Response	2				7885113	66946	2
Kon06	277	Picture	porsche.de.jpg 2	porsche.de.jpg	2		7921390	35833	2	25079	3	35670	25000	other	0
Kon06	277	Response	1				7958702	73145	1
Kon06	278	Picture	download-archiv.de.jpg 1	download-archiv.de.jpg	1		7992710	33504	1	25078	2	33340	25000	other	0
Kon06	278	Response	1				8036291	77085	1
Kon06	279	Picture	kreuzwort-raetsel.net.jpg 1	kreuzwort-raetsel.net.jpg	1		8070528	33754	1	25078	3	33590	25000	other	0
Kon06	279	Response	1				8109549	72775	1
Kon06	280	Picture	einfach-teilhaben.de.jpg 2	einfach-teilhaben.de.jpg	2		8146513	36544	2	25079	3	36380	25000	other	0
Kon06	280	Response	2				8182658	72689	1
Kon06	281	Picture	sharelook.de.jpg 1	sharelook.de.jpg	1		8218749	35714	2	25079	3	35550	25000	other	0
Kon06	281	Response	1				8252406	69371	2
Kon06	282	Picture	franzoesisch-lernen-online.de.jpg 1	franzoesisch-lernen-online.de.jpg	1		8289569	36684	1	25078	3	36520	25000	other	0
Kon06	282	Response	1				8322955	70070	1
Kon06	283	Picture	freewarepage.de.jpg 1	freewarepage.de.jpg	1		8358722	35324	1	25078	3	35160	25000	other	0
Kon06	283	Response	1				8400213	76815	2
Kon06	284	Picture	finest-jobs.com.jpg 1	finest-jobs.com.jpg	1		8436124	35514	1	25078	2	35350	25000	other	0
Kon06	284	Response	1				8473002	72392	2
Kon06	285	Picture	runterladen.de.jpg 1	runterladen.de.jpg	1		8507027	33554	1	25078	2	33390	25000	other	0
Kon06	285	Response	1				8553311	79838	1
Kon06	286	Picture	mirus.de_shop2.jpg 1	mirus.de_shop2.jpg	1		8588344	34674	1	25078	3	34510	25000	other	0
Kon06	286	Response	2				8625289	71619	2
Kon06	287	Picture	unterwegs.biz.jpg 2	unterwegs.biz.jpg	2		8659997	34184	1	25078	3	34020	25000	other	0
Kon06	287	Response	1				8693118	67305	1
Kon06	300	Picture	de.partypoker.com.jpg 2	de.partypoker.com.jpg	2		8848544	33964	1	25078	2	33800	25000	other	0
Kon06	300	Response	1				8886045	71465	1
Kon06	301	Picture	pcwelt.de.jpg 1	pcwelt.de.jpg	1		8923029	36484	1	25079	2	36320	25000	other	0
Kon06	301	Response	1				8959153	72608	1
Kon06	302	Picture	deanguitars.de.jpg 2	deanguitars.de.jpg	2		8995515	35964	1	25078	3	35800	25000	other	0
Kon06	302	Response	2				9031932	72381	1
Kon06	303	Picture	schottenland.de.jpg 1	schottenland.de.jpg	1		9067001	34524	1	25079	2	34360	25000	other	0
Kon06	303	Response	1				9099441	66964	1
Kon06	304	Picture	arts-outdoors.de_Shop_index.php.jpg 2	arts-outdoors.de_Shop_index.php.jpg	2		9135738	35794	1	25078	3	35630	25000	other	0
Kon06	304	Response	2				9169989	70045	1
Kon06	305	Picture	kolibrishop.com.jpg 2	kolibrishop.com.jpg	2		9205641	35174	1	25078	3	35010	25000	other	0
Kon06	305	Response	1				9240698	70231	1
Kon06	306	Picture	piczo.de.jpg 2	piczo.de.jpg	2		9275294	34014	1	25078	3	33850	25000	other	0
Kon06	306	Response	1				9308687	67407	1
Kon06	307	Picture	jappy.de.jpg 2	jappy.de.jpg	2		9345030	35973	2	25079	3	35810	25000	other	0
Kon06	307	Response	1				9382585	73528	1
Kon06	308	Picture	filezilla.de.jpg 1	filezilla.de.jpg	1		9416267	33244	1	25078	2	33080	25000	other	0
Kon06	308	Response	1				9447694	64671	1
Kon06	309	Picture	sprachenstudio.net.jpg 2	sprachenstudio.net.jpg	2		9484003	35963	2	25079	3	35800	25000	other	0
Kon06	309	Response	2				9517282	69242	2
Kon06	310	Picture	joindiaspora.com.jpg 2	joindiaspora.com.jpg	2		9551157	33484	1	25078	3	33320	25000	other	0
Kon06	310	Response	2				9595351	77678	1
Kon06	311	Picture	pausenberger.com.jpg 1	pausenberger.com.jpg	1		9629558	33733	2	25079	3	33570	25000	other	0
Kon06	311	Response	1				9665100	69275	1
Kon06	312	Picture	dhm.de_lemo_home.html.jpg 1	dhm.de_lemo_home.html.jpg	1		9700461	35013	2	25079	3	34850	25000	other	0
Kon06	312	Response	2				9737239	71791	1
Kon06	313	Picture	das-gesundheitsportal.com.jpg 1	das-gesundheitsportal.com.jpg	1		9772364	34644	2	25079	3	34480	25000	other	0
Kon06	313	Response	1				9805707	67987	2
Kon06	326	Picture	freeware-base.de.jpg 1	freeware-base.de.jpg	1		9963327	36174	2	25078	4	36010	25000	other	0
Kon06	326	Response	1				9997994	70841	1
Kon06	327	Picture	gratissoftware.de.jpg 1	gratissoftware.de.jpg	1		10035480	37034	1	25078	2	36870	25000	other	0
Kon06	327	Response	1				10069342	70896	2
Kon06	328	Picture	checkpoint-elearning.de.jpg 2	checkpoint-elearning.de.jpg	2		10106966	37104	1	25078	3	36940	25000	other	0
Kon06	328	Response	1				10141641	71779	1
Kon06	329	Picture	apollo7.de.jpg 1	apollo7.de.jpg	1		10178785	36774	2	25079	3	36610	25000	other	0
Kon06	329	Response	1				10216510	74499	1
Kon06	330	Picture	news.de.jpg 1	news.de.jpg	1		10250271	33233	2	25079	3	33070	25000	other	0
Kon06	330	Response	1				10283378	66340	2
Kon06	331	Picture	bing.de.jpg 2	bing.de.jpg	2		10318591	34763	2	25079	3	34600	25000	other	0
Kon06	331	Response	2				10352487	68659	1
Kon06	332	Picture	englisch-lehrbuch.de.jpg 2	englisch-lehrbuch.de.jpg	2		10386828	33904	2	25079	3	33740	25000	other	0
Kon06	332	Response	1				10420635	67711	2
Kon06	333	Picture	basf.de.jpg 2	basf.de.jpg	2		10457398	36364	1	25078	3	36200	25000	other	0
Kon06	333	Response	2				10502694	81660	1
Kon06	334	Picture	bertelsmann.de.jpg 2	bertelsmann.de.jpg	2		10536882	33784	2	25079	3	33620	25000	other	0
Kon06	334	Response	2				10570363	67265	1
Kon06	335	Picture	spirofrog.de.jpg 2	spirofrog.de.jpg	2		10604786	33984	1	25078	3	33820	25000	other	0
Kon06	335	Response	1				10638031	67229	2
Kon06	336	Picture	ruhr-nachrichten.de.jpg 1	ruhr-nachrichten.de.jpg	1		10675272	36744	2	25079	3	36580	25000	other	0
Kon06	336	Response	1				10710500	71972	2
Kon06	337	Picture	jobware.de.jpg 2	jobware.de.jpg	2		10745592	34614	1	25078	3	34450	25000	other	0
Kon06	337	Response	1				10783439	72461	2
Kon06	338	Picture	bayer.de.jpg 2	bayer.de.jpg	2		10818411	34534	1	25078	3	34370	25000	other	0
Kon06	338	Response	1				10861507	77630	2
Kon06	353	Picture	rewe-group.de.jpg 2	rewe-group.de.jpg	2		11037535	34504	2	25079	3	34340	25000	other	0
Kon06	353	Response	2				11070904	67873	1
Kon06	354	Picture	jobsuche.net.jpg 2	jobsuche.net.jpg	2		11105189	33814	1	25078	2	33650	25000	other	0
Kon06	354	Response	1				11142252	70877	1
Kon06	355	Picture	boconcept.de.jpg 2	boconcept.de.jpg	2		11178424	35663	2	25079	3	35500	25000	other	0
Kon06	355	Response	2				11214881	72120	1
Kon06	356	Picture	spiele-zone.de.jpg 1	spiele-zone.de.jpg	1		11251327	35944	1	25078	3	35780	25000	other	0
Kon06	356	Response	1				11287509	72126	2
Kon06	357	Picture	sap.de.jpg 2	sap.de.jpg	2		11322146	34163	2	25079	3	34000	25000	other	0
Kon06	357	Response	2				11366368	78385	1
Kon06	358	Picture	opportuno.de.jpg 2	opportuno.de.jpg	2		11401464	34713	2	25079	3	34550	25000	other	0
Kon06	358	Response	1				11435317	68566	1
Kon06	359	Picture	instagr.am.jpg 2	instagr.am.jpg	2		11469951	34224	2	25079	3	34060	25000	other	0
Kon06	359	Response	2				11511945	76218	2
Kon06	360	Picture	dukasi.de.jpg 1	dukasi.de.jpg	1		11547853	35374	1	25078	2	35210	25000	other	0
Kon06	360	Response	1				11580734	68255	1
Kon06	361	Picture	daimler.com_dccom_home_de.jpg 2	daimler.com_dccom_home_de.jpg	2		11615006	33793	2	25079	3	33630	25000	other	0
Kon06	361	Response	1				11659112	77899	2
Kon06	362	Picture	one.de.jpg 1	one.de.jpg	1		11693908	34264	1	25078	3	34100	25000	other	0
Kon06	362	Response	1				11738461	78817	1
Kon06	363	Picture	flockshots.de.jpg 2	flockshots.de.jpg	2		11775808	36963	2	25079	3	36800	25000	other	0
Kon06	363	Response	2				11817649	78804	2
Kon06	475	Picture	sportbild.bild.de.jpg 1	sportbild.bild.de.jpg	1		12971909	34793	2	25079	3	34630	25000	other	0
Kon06	475	Response	2				13009417	72301	1
Kon06	476	Picture	hi5.com.jpg 1	hi5.com.jpg	1		13045645	35804	2	25079	3	35640	25000	other	0
Kon06	476	Response	1				13077726	67885	1
Kon06	477	Picture	staufenbiel.de.jpg 2	staufenbiel.de.jpg	2		13114715	36524	1	25079	2	36360	25000	other	0
Kon06	477	Response	1				13157394	79203	2
Kon06	478	Picture	fender.de.jpg 2	fender.de.jpg	2		13193783	35924	1	25079	2	35760	25000	other	0
Kon06	478	Response	2				13226973	69114	1
Kon06	479	Picture	paukr.de.jpg 2	paukr.de.jpg	2		13261936	34503	2	25079	3	34340	25000	other	0
Kon06	479	Response	2				13294962	67529	1
Kon06	480	Picture	ihk.elearningspace.de.jpg 1	ihk.elearningspace.de.jpg	1		13331423	35954	1	25079	2	35790	25000	other	0
Kon06	480	Response	1				13364070	68601	2
Kon06	481	Picture	niedersachsen.de.jpg 2	niedersachsen.de.jpg	2		13401493	36894	1	25078	2	36730	25000	other	0
Kon06	481	Response	1				13435099	70500	1
Kon06	482	Picture	freizeitfreunde.de.jpg 1	freizeitfreunde.de.jpg	1		13468813	33264	1	25078	3	33100	25000	other	0
Kon06	482	Response	1				13501808	66259	1
Kon06	483	Picture	berufs-karriere.de.jpg 1	berufs-karriere.de.jpg	1		13536466	34233	2	25079	3	34070	25000	other	0
Kon06	483	Response	1				13569146	66913	2
Kon06	484	Picture	bildungsportal.sachsen.de.jpg 2	bildungsportal.sachsen.de.jpg	2		13603287	33694	1	25078	3	33530	25000	other	0
Kon06	484	Response	2				13636175	66582	2
Kon06	485	Picture	radsport-aktiv.de.jpg 1	radsport-aktiv.de.jpg	1		13672690	35984	1	25078	3	35820	25000	other	0
Kon06	485	Response	1				13709924	73218	1
Kon06	486	Picture	raetselfieber.de.jpg 1	raetselfieber.de.jpg	1		13745009	34563	2	25079	3	34400	25000	other	0
Kon06	486	Response	1				13778553	68107	1
Kon06	487	Picture	soft-ware.net.jpg 1	soft-ware.net.jpg	1		13815579	36574	1	25078	3	36410	25000	other	0
Kon06	487	Response	1				13852141	73136	2
Kon06	488	Picture	allianz-jobchecker.de_start.html.jpg 2	allianz-jobchecker.de_start.html.jpg	2		13887732	35154	1	25078	3	34990	25000	other	0
Kon06	488	Response	2				13922520	69942	1
Kon06	489	Picture	jurawiki.de.jpg 1	jurawiki.de.jpg	1		13959718	36714	1	25078	3	36550	25000	other	0
Kon06	489	Response	1				13996589	73585	1
Kon06	490	Picture	lsg.musin.de_geschichte.jpg 1	lsg.musin.de_geschichte.jpg	1		14030704	33674	1	25078	3	33510	25000	other	0
Kon06	490	Response	1				14063937	66907	2
Kon06	507	Picture	beiersdorf.de.jpg 2	beiersdorf.de.jpg	2		14260076	34344	1	25078	3	34180	25000	other	0
Kon06	507	Response	2				14296693	70961	1
Kon06	508	Picture	jobrobot.de.jpg 1	jobrobot.de.jpg	1		14334145	37014	1	25078	3	36850	25000	other	0
Kon06	508	Response	1				14371241	74110	2
Kon06	509	Picture	goertz.de.jpg 2	goertz.de.jpg	2		14405798	34104	1	25078	2	33940	25000	other	0
Kon06	509	Response	2				14439390	67696	2
Kon06	510	Picture	finanzen-nachrichten.com.jpg 1	finanzen-nachrichten.com.jpg	1		14476867	36974	2	25079	3	36810	25000	other	0
Kon06	510	Response	1				14509769	69876	1
Kon06	511	Picture	fotocommunity.de.jpg 2	fotocommunity.de.jpg	2		14544604	34404	2	25079	3	34240	25000	other	0
Kon06	511	Response	2				14581758	71558	1
Kon06	512	Picture	twitter.com.jpg 2	twitter.com.jpg	2		14619256	37013	2	25079	3	36850	25000	other	0
Kon06	512	Response	2				14653266	71023	2
Kon06	513	Picture	tw-h.de.jpg 1	tw-h.de.jpg	1		14688410	34664	1	25078	2	34500	25000	other	0
Kon06	513	Response	1				14721895	68149	1
Kon06	514	Picture	kostenlose-kartenspiele.de.jpg 1	kostenlose-kartenspiele.de.jpg	1		14756396	33984	2	25079	3	33820	25000	other	0
Kon06	514	Response	1				14790833	68421	2
Kon06	515	Picture	brothersoft.com.jpg 1	brothersoft.com.jpg	1		14827383	36094	1	25078	2	35930	25000	other	0
Kon06	515	Response	1				14867302	76013	2
Kon06	516	Picture	tageszeitung.info.jpg 2	tageszeitung.info.jpg	2		14904201	36374	1	25078	3	36210	25000	other	0
Kon06	516	Response	1				14937371	69544	1
Kon06	517	Picture	vollversion.de.jpg 1	vollversion.de.jpg	1		14972354	34483	2	25079	3	34320	25000	other	0
Kon06	517	Response	2				15011440	73569	1
Kon06	518	Picture	seekoo.de.jpg 1	seekoo.de.jpg	1		15045174	33274	1	25078	2	33110	25000	other	0
Kon06	518	Response	2				15083898	71998	1
Kon06	519	Picture	n24.de.jpg 2	n24.de.jpg	2		15119909	35504	2	25079	3	35340	25000	other	0
Kon06	519	Response	1				15152847	68442	1
Kon06	520	Picture	online-spanisch.com.jpg 2	online-spanisch.com.jpg	2		15189729	36484	1	25078	3	36320	25000	other	0
Kon06	520	Response	1				15225156	71911	1
Kon06	521	Picture	bellnet.de.jpg 1	bellnet.de.jpg	1		15262381	36743	2	25079	3	36580	25000	other	0
Kon06	521	Response	1				15296184	70546	1
Kon06	535	Picture	fahrrad.de.jpg 1	fahrrad.de.jpg	1		15463092	35333	2	25079	3	35170	25000	other	0
Kon06	535	Response	1				15496620	68861	2
