# Supplementary material for: Electrophysiological correlates of aesthetic processing of webpages: a comparison of experts and laypersons
Source: PeerJ. 2017 Jun 6;5:e3440. doi: 10.7717/peerj.3440 (PMC5463973; doi:10.7717/peerj.3440)
Supplement: Supplemental Information 1 — Grand averages for the individual participants [file peerj-05-3440-s001.zip › Logfiles/Kon07-Website.log]

Scenario - Evaluation Website
Logfile written - 10/16/2012 19:50:32

Subject	Trial	Event Type	Code	bild(str)	port_code(num)	aesthetik(num)	Time	TTime	Uncertainty	Duration	Uncertainty	ReqTime	ReqDur	Stim Type	Pair Index

Kon07	2	Picture	stayfriends.de.jpg 1	stayfriends.de.jpg	1		46821	36244	2	25079	3	36080	25000	other	0
Kon07	2	Response	2				83662	73085	1
Kon07	3	Picture	shortnews.de.jpg 1	shortnews.de.jpg	1		117557	33434	2	25079	3	33270	25000	other	0
Kon07	3	Response	1				151170	67047	2
Kon07	4	Picture	play89.de.jpg 1	play89.de.jpg	1		186293	34643	2	25079	3	34480	25000	other	0
Kon07	4	Response	1				225709	74059	1
Kon07	5	Picture	kununu.com.jpg 1	kununu.com.jpg	1		263028	36893	2	25079	3	36730	25000	other	0
Kon07	5	Response	2				302497	76362	1
Kon07	6	Picture	daswohnkonzept.com.jpg 1	daswohnkonzept.com.jpg	1		338513	35593	2	25079	3	35430	25000	other	0
Kon07	6	Response	1				381525	78605	2
Kon07	7	Picture	unitedlabels.com.jpg 1	unitedlabels.com.jpg	1		415665	33664	1	25078	3	33500	25000	other	0
Kon07	7	Response	2				453344	71343	1
Kon07	8	Picture	einfranzose.de.jpg 1	einfranzose.de.jpg	1		487817	33904	2	25079	3	33740	25000	other	0
Kon07	8	Response	1				532372	78459	1
Kon07	9	Picture	softwareload.de.jpg 1	softwareload.de.jpg	1		567468	34534	1	25078	3	34370	25000	other	0
Kon07	9	Response	2				607240	74306	2
Kon07	10	Picture	omster.de.jpg 1	omster.de.jpg	1		642620	34944	1	25078	3	34780	25000	other	0
Kon07	10	Response	1				676989	69313	1
Kon07	11	Picture	voodoo-it.de.jpg 1	voodoo-it.de.jpg	1		713772	36313	2	25079	3	36150	25000	other	0
Kon07	11	Response	1				751527	74068	1
Kon07	12	Pause					815986	64304		289594
Kon07	12	Resume					815986	64304
Kon07	13	Picture	das-energieportal.de.jpg 2	das-energieportal.de.jpg	2		886586	34263	2	25079	3	34100	25000	other	0
Kon07	13	Response	2				921202	68879	2
Kon07	14	Picture	metager.de.jpg 1	metager.de.jpg	1		955823	34134	1	25078	2	33970	25000	other	0
Kon07	14	Response	1				989031	67342	1
Kon07	15	Picture	wikio.de.jpg 2	wikio.de.jpg	2		1024976	35364	1	25078	2	35200	25000	other	0
Kon07	15	Response	1				1058459	68847	2
Kon07	30	Picture	fender.de.jpg 2	fender.de.jpg	2		1236267	36033	2	25078	4	35870	25000	other	0
Kon07	30	Response	1				1268655	68421	1
Kon07	31	Picture	bertelsmann.de.jpg 2	bertelsmann.de.jpg	2		1305254	36034	1	25078	2	35870	25000	other	0
Kon07	31	Response	2				1338083	68863	1
Kon07	32	Picture	monster.de.jpg 2	monster.de.jpg	2		1374656	35953	2	25079	3	35790	25000	other	0
Kon07	32	Response	1				1407831	69128	2
Kon07	33	Picture	piczo.de.jpg 2	piczo.de.jpg	2		1443559	34963	2	25079	3	34800	25000	other	0
Kon07	33	Response	2				1477420	68824	1
Kon07	34	Picture	wer-kennt-wen.de.jpg 2	wer-kennt-wen.de.jpg	2		1511713	33744	1	25078	2	33580	25000	other	0
Kon07	34	Response	1				1545569	67600	1
Kon07	35	Picture	nonstopnews.de.jpg 1	nonstopnews.de.jpg	1		1583032	36644	1	25078	3	36480	25000	other	0
Kon07	35	Response	1				1615627	69239	1
Kon07	36	Picture	virtualuniversity.ch.jpg 1	virtualuniversity.ch.jpg	1		1653018	36684	1	25078	3	36520	25000	other	0
Kon07	36	Response	1				1686016	69682	1
Kon07	37	Picture	schottenland.de.jpg 1	schottenland.de.jpg	1		1723337	36613	2	25079	3	36450	25000	other	0
Kon07	37	Response	1				1756244	69520	1
Kon07	38	Picture	staufenbiel.de.jpg 2	staufenbiel.de.jpg	2		1791491	34474	1	25078	2	34310	25000	other	0
Kon07	38	Response	1				1825672	68655	2
Kon07	39	Picture	deanguitars.de.jpg 2	deanguitars.de.jpg	2		1862310	36094	1	25078	3	35930	25000	other	0
Kon07	39	Response	2				1895741	69525	1
Kon07	40	Picture	filezilla.de.jpg 1	filezilla.de.jpg	1		1930130	33814	1	25078	3	33650	25000	other	0
Kon07	40	Response	1				1962609	66293	2
Kon07	41	Picture	twitter.com.jpg 2	twitter.com.jpg	2		1998283	34914	2	25078	4	34750	25000	other	0
Kon07	41	Response	2				2030908	67539	1
Kon07	42	Picture	webportal24.de.jpg 1	webportal24.de.jpg	1		2066520	34974	1	25078	2	34810	25000	other	0
Kon07	42	Response	1				2098896	67350	2
Kon07	43	Picture	jobware.de.jpg 2	jobware.de.jpg	2		2134339	34833	2	25079	3	34670	25000	other	0
Kon07	43	Response	1				2167045	67539	1
Kon07	44	Picture	bildungsportal.sachsen.de.jpg 2	bildungsportal.sachsen.de.jpg	2		2202659	35053	2	25079	3	34890	25000	other	0
Kon07	44	Response	1				2235193	67587	2
Kon07	45	Picture	spieleportal.de.jpg 1	spieleportal.de.jpg	1		2271562	35573	2	25079	3	35410	25000	other	0
Kon07	45	Response	1				2304142	68153	1
Kon07	46	Picture	typeset.de.jpg 2	typeset.de.jpg	2		2338632	33953	2	25079	3	33790	25000	other	0
Kon07	46	Response	2				2370840	66161	1
Kon07	47	Picture	seekoo.de.jpg 1	seekoo.de.jpg	1		2406702	35274	2	25079	3	35110	25000	other	0
Kon07	47	Response	1				2439469	68041	1
Kon07	64	Picture	spanisch-live.de_onlinekurse_index.php.jpg 1	spanisch-live.de_onlinekurse_index.php.jpg	1		2636323	35053	2	25079	3	34890	25000	other	0
Kon07	64	Response	1				2669663	68393	2
Kon07	65	Picture	das-filmportal.de.jpg 1	das-filmportal.de.jpg	1		2707309	37073	2	25079	3	36910	25000	other	0
Kon07	65	Response	2				2740212	69976	1
Kon07	66	Picture	ecosia.org.jpg 2	ecosia.org.jpg	2		2774963	34134	1	25078	2	33970	25000	other	0
Kon07	66	Response	1				2807721	66892	1
Kon07	67	Picture	gibson.de.jpg 2	gibson.de.jpg	2		2845032	36794	1	25078	3	36630	25000	other	0
Kon07	67	Response	1				2879869	71631	1
Kon07	68	Picture	vollversion.de.jpg 1	vollversion.de.jpg	1		2917268	36684	1	25078	3	36520	25000	other	0
Kon07	68	Response	1				2950257	69673	2
Kon07	69	Picture	promipranger.de.jpg 1	promipranger.de.jpg	1		2986171	35294	1	25078	3	35130	25000	other	0
Kon07	69	Response	1				3018716	67839	1
Kon07	70	Picture	steinberg.de.jpg 2	steinberg.de.jpg	2		3053907	34613	2	25079	3	34450	25000	other	0
Kon07	70	Response	2				3087024	67730	2
Kon07	71	Picture	sprachenstudio.net.jpg 2	sprachenstudio.net.jpg	2		3122644	35244	1	25078	3	35080	25000	other	0
Kon07	71	Response	2				3155973	68573	1
Kon07	72	Picture	boconcept.de.jpg 2	boconcept.de.jpg	2		3191880	35204	2	25079	3	35040	25000	other	0
Kon07	72	Response	2				3224281	67605	2
Kon07	73	Picture	instagr.am.jpg 2	instagr.am.jpg	2		3259533	34703	2	25079	3	34540	25000	other	0
Kon07	73	Response	2				3292270	67440	1
Kon07	74	Picture	flockshots.de.jpg 2	flockshots.de.jpg	2		3328353	35464	1	25079	2	35300	25000	other	0
Kon07	74	Response	1				3361048	68159	1
Kon07	75	Picture	fahrrad.de.jpg 1	fahrrad.de.jpg	1		3398339	36553	2	25079	3	36390	25000	other	0
Kon07	75	Response	2				3431756	69970	2
Kon07	76	Picture	weiseundtreuner.de.jpg 2	weiseundtreuner.de.jpg	2		3467576	35224	1	25078	2	35060	25000	other	0
Kon07	76	Response	2				3500065	67713	1
Kon07	77	Picture	fotocommunity.de.jpg 2	fotocommunity.de.jpg	2		3534312	33473	2	25079	3	33310	25000	other	0
Kon07	77	Response	2				3566614	65775	1
Kon07	90	Picture	finanzen-nachrichten.com.jpg 1	finanzen-nachrichten.com.jpg	1		3725358	37074	1	25078	3	36910	25000	other	0
Kon07	90	Response	1				3758099	69815	2
Kon07	91	Picture	coachservice.com.jpg 2	coachservice.com.jpg	2		3795011	36254	1	25078	2	36090	25000	other	0
Kon07	91	Response	1				3827838	69081	1
Kon07	92	Picture	backinjob.de.jpg 2	backinjob.de.jpg	2		3861914	33413	2	25079	3	33250	25000	other	0
Kon07	92	Response	1				3896146	67645	2
Kon07	93	Picture	allianz-jobchecker.de_start.html.jpg 2	allianz-jobchecker.de_start.html.jpg	2		3933483	36803	2	25079	3	36640	25000	other	0
Kon07	93	Response	2				3966855	70175	1
Kon07	94	Picture	bildungsserver.de.jpg 2	bildungsserver.de.jpg	2		4002220	34764	1	25078	2	34600	25000	other	0
Kon07	94	Response	1				4034843	67387	1
Kon07	95	Picture	rewe-group.de.jpg 2	rewe-group.de.jpg	2		4070623	35214	1	25078	3	35050	25000	other	0
Kon07	95	Response	2				4103152	67743	1
Kon07	96	Picture	porsche.de.jpg 2	porsche.de.jpg	2		4137443	33644	2	25078	4	33480	25000	other	0
Kon07	96	Response	2				4169860	66061	2
Kon07	97	Picture	berufs-karriere.de.jpg 1	berufs-karriere.de.jpg	1		4203847	33434	1	25078	2	33270	25000	other	0
Kon07	97	Response	1				4236079	65666	1
Kon07	98	Picture	download-tipp.de.jpg 1	download-tipp.de.jpg	1		4271833	35163	2	25078	4	35000	25000	other	0
Kon07	98	Response	1				4304707	68037	1
Kon07	99	Picture	regionale-jobsuche.de.jpg 1	regionale-jobsuche.de.jpg	1		4340820	35494	1	25078	2	35330	25000	other	0
Kon07	99	Response	1				4373335	68009	2
Kon07	100	Picture	sportbild.bild.de.jpg 1	sportbild.bild.de.jpg	1		4408389	34463	2	25079	3	34300	25000	other	0
Kon07	100	Response	1				4440844	66918	1
Kon07	101	Picture	kreuzwort-raetsel.net.jpg 1	kreuzwort-raetsel.net.jpg	1		4476543	35094	1	25078	2	34930	25000	other	0
Kon07	101	Response	1				4508833	67384	1
Kon07	102	Picture	goertz.de.jpg 2	goertz.de.jpg	2		4542863	33454	1	25078	3	33290	25000	other	0
Kon07	102	Response	2				4575541	66132	1
Kon07	103	Picture	unterwegs.biz.jpg 2	unterwegs.biz.jpg	2		4612183	35934	1	25078	2	35770	25000	other	0
Kon07	103	Response	2				4644799	68550	2
Kon07	104	Picture	pausenberger.com.jpg 1	pausenberger.com.jpg	1		4681585	36103	2	25079	3	35940	25000	other	0
Kon07	104	Response	1				4714068	68586	1
Kon07	117	Picture	apollo7.de.jpg 1	apollo7.de.jpg	1		4871714	36133	2	25079	3	35970	25000	other	0
Kon07	117	Response	1				4904594	69013	1
Kon07	118	Picture	biokurs.de.jpg 1	biokurs.de.jpg	1		4938535	33394	1	25078	2	33230	25000	other	0
Kon07	118	Response	1				4971302	66161	2
Kon07	119	Picture	jobrobot.de.jpg 1	jobrobot.de.jpg	1		5006271	34253	2	25079	3	34090	25000	other	0
Kon07	119	Response	1				5044731	72713	1
Kon07	120	Picture	gamesplanet.com.jpg 1	gamesplanet.com.jpg	1		5079340	33924	1	25078	3	33760	25000	other	0
Kon07	120	Response	2				5112069	66653	2
Kon07	121	Picture	freewarepage.de.jpg 1	freewarepage.de.jpg	1		5146493	33733	2	25079	3	33570	25000	other	0
Kon07	121	Response	1				5179098	66338	1
Kon07	122	Picture	myalbum.com.jpg 2	myalbum.com.jpg	2		5213480	33794	2	25079	3	33630	25000	other	0
Kon07	122	Response	1				5245966	66280	2
Kon07	123	Picture	sharelook.de.jpg 1	sharelook.de.jpg	1		5282217	35624	1	25078	2	35460	25000	other	0
Kon07	123	Response	1				5315715	69122	1
Kon07	124	Picture	java.de.jpg 1	java.de.jpg	1		5349953	33644	2	25079	3	33480	25000	other	0
Kon07	124	Response	1				5385623	69314	2
Kon07	244	Pause					6592337	6961		957259
Kon07	244	Resume					6592337	6961
Kon07	254	Picture	paukr.de.jpg 2	paukr.de.jpg	2		6722650	35914	1	25078	2	35750	25000	other	0
Kon07	254	Response	2				6756552	69816	1
Kon07	255	Picture	spirofrog.de.jpg 2	spirofrog.de.jpg	2		6793469	36254	1	25078	3	36090	25000	other	0
Kon07	255	Response	1				6826141	68926	1
Kon07	256	Picture	promiflash.de.jpg 1	promiflash.de.jpg	1		6862789	36024	1	25078	2	35860	25000	other	0
Kon07	256	Response	2				6895079	68314	1
Kon07	257	Picture	acoon.de.jpg 1	acoon.de.jpg	1		6929609	34104	1	25078	2	33940	25000	other	0
Kon07	257	Response	1				6966587	71082	2
Kon07	258	Picture	jobboerse.org.jpg 2	jobboerse.org.jpg	2		7001261	34093	2	25079	3	33930	25000	other	0
Kon07	258	Response	1				7033936	66768	1
Kon07	259	Picture	online-spanisch.com.jpg 2	online-spanisch.com.jpg	2		7068165	33714	1	25078	2	33550	25000	other	0
Kon07	259	Response	1				7100964	66513	2
Kon07	260	Picture	fastguide.de.jpg 1	fastguide.de.jpg	1		7137484	35893	2	25079	3	35730	25000	other	0
Kon07	260	Response	1				7170233	68642	1
Kon07	261	Picture	kostenlose-kartenspiele.de.jpg 1	kostenlose-kartenspiele.de.jpg	1		7204388	33444	1	25078	2	33280	25000	other	0
Kon07	261	Response	1				7236931	65987	2
Kon07	262	Picture	mirus.de_shop2.jpg 1	mirus.de_shop2.jpg	1		7273707	36223	2	25079	3	36060	25000	other	0
Kon07	262	Response	1				7306200	68716	1
Kon07	263	Picture	onlinegames.de.jpg 1	onlinegames.de.jpg	1		7340277	33303	2	25079	3	33140	25000	other	0
Kon07	263	Response	1				7372588	65614	2
Kon07	264	Picture	baur.de.jpg 2	baur.de.jpg	2		7409264	36104	1	25078	2	35940	25000	other	0
Kon07	264	Response	2				7441537	68377	1
Kon07	265	Picture	jurawiki.de.jpg 1	jurawiki.de.jpg	1		7476167	33963	2	25079	3	33800	25000	other	0
Kon07	265	Response	1				7508885	66681	2
Kon07	266	Picture	bayer.de.jpg 2	bayer.de.jpg	2		7543404	33894	1	25078	3	33730	25000	other	0
Kon07	266	Response	1				7576554	67044	1
Kon07	267	Picture	gratissoftware.de.jpg 1	gratissoftware.de.jpg	1		7611807	34634	1	25079	2	34470	25000	other	0
Kon07	267	Response	1				7644372	67199	2
Kon07	268	Picture	hi5.com.jpg 1	hi5.com.jpg	1		7681377	36424	1	25078	2	36260	25000	other	0
Kon07	268	Response	1				7713961	69008	1
Kon07	285	Picture	spreeblick.com.jpg 2	spreeblick.com.jpg	2		7910081	34143	2	25079	3	33980	25000	other	0
Kon07	285	Response	2				7942716	66778	1
Kon07	286	Picture	flashgames.de.jpg 1	flashgames.de.jpg	1		7977985	34524	1	25078	2	34360	25000	other	0
Kon07	286	Response	1				8010864	67403	1
Kon07	287	Picture	ihk.elearningspace.de.jpg 1	ihk.elearningspace.de.jpg	1		8047638	35984	1	25078	2	35820	25000	other	0
Kon07	287	Response	1				8080133	68479	1
Kon07	288	Picture	webportal4u.de.jpg 1	webportal4u.de.jpg	1		8114124	33413	2	25079	3	33250	25000	other	0
Kon07	288	Response	1				8147001	66290	1
Kon07	289	Picture	artvoll.de.jpg 2	artvoll.de.jpg	2		8182611	35034	1	25078	3	34870	25000	other	0
Kon07	289	Response	2				8214509	66932	2
Kon07	290	Picture	englisch-lehrbuch.de.jpg 2	englisch-lehrbuch.de.jpg	2		8252097	37044	2	25078	4	36880	25000	other	0
Kon07	290	Response	2				8285368	70315	1
Kon07	291	Picture	mister-wong.de.jpg 2	mister-wong.de.jpg	2		8319750	33763	2	25079	3	33600	25000	other	0
Kon07	291	Response	2				8352396	66409	2
Kon07	292	Picture	presseurop.eu_de.jpg 2	presseurop.eu_de.jpg	2		8388654	35634	1	25078	2	35470	25000	other	0
Kon07	292	Response	2				8421345	68325	1
Kon07	293	Picture	metrogroup.de.jpg 2	metrogroup.de.jpg	2		8458556	36643	2	25079	3	36480	25000	other	0
Kon07	293	Response	1				8491093	69180	2
Kon07	294	Picture	dmoz.de.jpg 1	dmoz.de.jpg	1		8527043	35424	1	25078	2	35260	25000	other	0
Kon07	294	Response	1				8559562	67943	1
Kon07	295	Picture	tw-h.de.jpg 1	tw-h.de.jpg	1		8595446	35144	1	25078	3	34980	25000	other	0
Kon07	295	Response	1				8629150	68848	2
Kon07	296	Picture	freizeitfreunde.de.jpg 1	freizeitfreunde.de.jpg	1		8664349	34454	1	25078	3	34290	25000	other	0
Kon07	296	Response	1				8698569	68674	1
Kon07	297	Picture	myspace.de.jpg 2	myspace.de.jpg	2		8733669	34434	1	25078	2	34270	25000	other	0
Kon07	297	Response	2				8766397	67162	2
Kon07	298	Picture	downloads.de.jpg 1	downloads.de.jpg	1		8801655	34443	2	25078	4	34280	25000	other	0
Kon07	298	Response	1				8834386	67174	1
Kon07	299	Picture	gamesload.de.jpg 1	gamesload.de.jpg	1		8869142	34084	1	25078	2	33920	25000	other	0
Kon07	299	Response	1				8901894	66836	2
Kon07	314	Picture	bildung.at.jpg 2	bildung.at.jpg	2		9080433	36703	2	25079	3	36540	25000	other	0
Kon07	314	Response	1				9112729	68999	2
Kon07	315	Picture	jappy.de.jpg 2	jappy.de.jpg	2		9149919	36553	2	25079	3	36390	25000	other	0
Kon07	315	Response	2				9183278	69912	1
Kon07	316	Picture	einfach-teilhaben.de.jpg 2	einfach-teilhaben.de.jpg	2		9217906	33953	2	25079	3	33790	25000	other	0
Kon07	316	Response	2				9250466	66513	2
Kon07	317	Picture	kolibrishop.com.jpg 2	kolibrishop.com.jpg	2		9287309	36254	1	25078	3	36090	25000	other	0
Kon07	317	Response	2				9320055	69000	1
Kon07	318	Picture	netzeitung.de.jpg 1	netzeitung.de.jpg	1		9354046	33301	1	25078	3	33220	25000	other	0
Kon07	318	Response	1				9386763	66018	2
Kon07	319	Picture	mathemathe.de.jpg 2	mathemathe.de.jpg	2		9422949	35534	1	25078	3	35370	25000	other	0
Kon07	319	Response	2				9455862	68447	1
Kon07	320	Picture	dukasi.de.jpg 1	dukasi.de.jpg	1		9493185	36474	1	25078	3	36310	25000	other	0
Kon07	320	Response	1				9526091	69380	1
Kon07	321	Picture	finest-jobs.com.jpg 1	finest-jobs.com.jpg	1		9561505	34734	1	25078	3	34570	25000	other	0
Kon07	321	Response	1				9593919	67148	1
Kon07	322	Picture	tageszeitung.info.jpg 2	tageszeitung.info.jpg	2		9628742	33944	1	25078	2	33780	25000	other	0
Kon07	322	Response	2				9663187	68389	2
Kon07	323	Picture	pcwelt.de.jpg 1	pcwelt.de.jpg	1		9697645	33724	1	25078	2	33560	25000	other	0
Kon07	323	Response	1				9730376	66455	1
Kon07	324	Picture	deutschland.de.jpg 2	deutschland.de.jpg	2		9765131	33963	2	25079	3	33800	25000	other	0
Kon07	324	Response	2				9797404	66236	2
Kon07	325	Picture	boing.de.jpg 1	boing.de.jpg	1		9832451	34413	2	25079	3	34250	25000	other	0
Kon07	325	Response	1				9865063	67025	1
Kon07	326	Picture	aol.de.jpg 1	aol.de.jpg	1		9901688	35914	1	25078	2	35750	25000	other	0
Kon07	326	Response	2				9934171	68397	2
Kon07	327	Picture	ds-ag.com.jpg 2	ds-ag.com.jpg	2		9970757	36093	2	25079	3	35930	25000	other	0
Kon07	327	Response	2				10003440	68776	1
Kon07	328	Picture	runterladen.de.jpg 1	runterladen.de.jpg	1		10037827	33623	2	25079	3	33460	25000	other	0
Kon07	328	Response	1				10070628	66424	2
Kon07	341	Picture	daimler.com_dccom_home_de.jpg 2	daimler.com_dccom_home_de.jpg	2		10225457	33224	1	25078	3	33060	25000	other	0
Kon07	341	Response	2				10260194	67961	1
Kon07	342	Picture	one.de.jpg 1	one.de.jpg	1		10295360	34384	1	25078	2	34220	25000	other	0
Kon07	342	Response	1				10327852	66876	2
Kon07	343	Picture	checkpoint-elearning.de.jpg 2	checkpoint-elearning.de.jpg	2		10363930	35324	1	25078	2	35160	25000	other	0
Kon07	343	Response	1				10396321	67715	1
Kon07	344	Picture	freeware-base.de.jpg 1	freeware-base.de.jpg	1		10430333	33304	2	25078	4	33140	25000	other	0
Kon07	344	Response	1				10462710	65681	1
Kon07	345	Picture	soft-ware.net.jpg 1	soft-ware.net.jpg	1		10499736	36314	1	25078	3	36150	25000	other	0
Kon07	345	Response	1				10532618	69196	1
Kon07	346	Picture	opportuno.de.jpg 2	opportuno.de.jpg	2		10569972	36704	2	25078	4	36540	25000	other	0
Kon07	346	Response	1				10602367	69099	1
Kon07	347	Picture	download-archiv.de.jpg 1	download-archiv.de.jpg	1		10638042	34954	1	25078	3	34790	25000	other	0
Kon07	347	Response	1				10671155	68067	1
Kon07	348	Picture	musiksuche.de.jpg 1	musiksuche.de.jpg	1		10706862	35154	1	25078	2	34990	25000	other	0
Kon07	348	Response	1				10739454	67746	1
Kon07	349	Picture	absolventa.de.jpg 2	absolventa.de.jpg	2		10773182	33324	1	25078	3	33160	25000	other	0
Kon07	349	Response	2				10805362	65504	1
Kon07	350	Picture	fireball.de.jpg 1	fireball.de.jpg	1		10841418	35583	2	25079	3	35420	25000	other	0
Kon07	350	Response	1				10873991	68156	1
Kon07	351	Picture	bellnet.de.jpg 1	bellnet.de.jpg	1		10909322	34644	1	25078	2	34480	25000	other	0
Kon07	351	Response	1				10941979	67301	1
Kon07	352	Picture	n24.de.jpg 2	n24.de.jpg	2		10978391	35593	2	25079	3	35430	25000	other	0
Kon07	352	Response	2				11016207	73409	2
Kon07	353	Picture	suchnase.de.jpg 1	suchnase.de.jpg	1		11053876	36923	2	25079	3	36760	25000	other	0
Kon07	353	Response	1				11088506	71553	1
Kon07	354	Picture	epubli.de.jpg 2	epubli.de.jpg	2		11123113	33904	1	25078	2	33740	25000	other	0
Kon07	354	Response	2				11156174	66965	1
Kon07	355	Picture	beiersdorf.de.jpg 2	beiersdorf.de.jpg	2		11192849	35914	1	25078	3	35750	25000	other	0
Kon07	355	Response	2				11225283	68348	1
Kon07	368	Picture	brothersoft.com.jpg 1	brothersoft.com.jpg	1		11382478	35554	2	25079	3	35390	25000	other	0
Kon07	368	Response	1				11415488	68564	2
Kon07	369	Picture	boehmarchitektur.de.jpg 2	boehmarchitektur.de.jpg	2		11450965	34834	1	25078	2	34670	25000	other	0
Kon07	369	Response	2				11483637	67506	1
Kon07	370	Picture	onmeda.de.jpg 2	onmeda.de.jpg	2		11519784	35553	2	25079	3	35390	25000	other	0
Kon07	370	Response	1				11552415	68184	2
Kon07	371	Picture	lastfm.de.jpg 2	lastfm.de.jpg	2		11587521	34464	1	25078	3	34300	25000	other	0
Kon07	371	Response	2				11620084	67027	1
Kon07	372	Picture	raetselfieber.de.jpg 1	raetselfieber.de.jpg	1		11655174	34233	2	25079	3	34070	25000	other	0
Kon07	372	Response	1				11687752	66811	2
Kon07	373	Picture	rekruter.de.jpg 1	rekruter.de.jpg	1		11721661	33204	1	25078	3	33040	25000	other	0
Kon07	373	Response	1				11754141	65684	1
Kon07	374	Picture	jobsuche.net.jpg 2	jobsuche.net.jpg	2		11789564	34693	2	25079	3	34530	25000	other	0
Kon07	374	Response	2				11824209	69338	2
Kon07	375	Picture	latein-online.net.jpg 1	latein-online.net.jpg	1		11859217	34404	2	25079	3	34240	25000	other	0
Kon07	375	Response	1				11893158	68345	1
Kon07	478	Picture	dhm.de_lemo_home.html.jpg 1	dhm.de_lemo_home.html.jpg	1		12957083	35123	2	25079	3	34960	25000	other	0
Kon07	478	Response	1				12989583	67623	2
Kon07	479	Picture	lsg.musin.de_geschichte.jpg 1	lsg.musin.de_geschichte.jpg	1		13026736	36403	2	25079	3	36240	25000	other	0
Kon07	479	Response	1				13059172	68839	1
Kon07	480	Picture	shoppiwiki.de.jpg 1	shoppiwiki.de.jpg	1		13094306	34483	2	25079	3	34320	25000	other	0
Kon07	480	Response	1				13126830	67007	2
Kon07	481	Picture	ruhr-nachrichten.de.jpg 1	ruhr-nachrichten.de.jpg	1		13164459	36873	2	25078	4	36710	25000	other	0
Kon07	481	Response	2				13194819	67233	1
Kon07	482	Picture	das-gesundheitsportal.com.jpg 1	das-gesundheitsportal.com.jpg	1		13231779	36123	2	25078	4	35960	25000	other	0
Kon07	482	Response	1				13264247	68591	2
Kon07	483	Picture	jobsintime.de.jpg 2	jobsintime.de.jpg	2		13301265	36303	2	25079	3	36140	25000	other	0
Kon07	483	Response	2				13335756	70794	1
Kon07	484	Picture	eads.com_eads_germany_de.html.jpg 2	eads.com_eads_germany_de.html.jpg	2		13372085	35684	1	25078	2	35520	25000	other	0
Kon07	484	Response	2				13404864	68463	2
Kon07	485	Picture	de.partypoker.com.jpg 2	de.partypoker.com.jpg	2		13442654	37004	2	25078	4	36840	25000	other	0
Kon07	485	Response	2				13475883	70233	1
Kon07	486	Picture	news.de.jpg 1	news.de.jpg	1		13513557	36924	1	25078	2	36760	25000	other	0
Kon07	486	Response	2				13546271	69638	1
Kon07	487	Picture	sap.de.jpg 2	sap.de.jpg	2		13582210	35344	1	25078	3	35180	25000	other	0
Kon07	487	Response	2				13614900	68034	1
Kon07	488	Picture	taz.de.jpg 2	taz.de.jpg	2		13649863	34184	2	25078	4	34020	25000	other	0
Kon07	488	Response	2				13682728	67049	1
Kon07	489	Picture	niedersachsen.de.jpg 2	niedersachsen.de.jpg	2		13716767	33264	1	25078	2	33100	25000	other	0
Kon07	489	Response	1				13756636	73133	2
Kon07	490	Picture	basf.de.jpg 2	basf.de.jpg	2		13792085	34794	2	25078	4	34630	25000	other	0
Kon07	490	Response	2				13824775	67484	1
Kon07	491	Picture	radsport-aktiv.de.jpg 1	radsport-aktiv.de.jpg	1		13859655	34064	1	25078	3	33900	25000	other	0
Kon07	491	Response	1				13892123	66532	2
Kon07	492	Picture	blog.de.jpg 2	blog.de.jpg	2		13927808	35013	2	25079	3	34850	25000	other	0
Kon07	492	Response	2				13959472	66677	1
Kon07	493	Picture	myspass.de.jpg 1	myspass.de.jpg	1		13994795	34644	1	25078	3	34480	25000	other	0
Kon07	493	Response	2				14029220	69069	2
Kon07	494	Picture	bing.de.jpg 2	bing.de.jpg	2		14063365	33474	1	25078	2	33310	25000	other	0
Kon07	494	Response	2				14096569	66678	1
Kon07	511	Picture	joindiaspora.com.jpg 2	joindiaspora.com.jpg	2		14294985	36543	2	25079	3	36380	25000	other	0
Kon07	511	Response	1				14332363	73921	2
Kon07	512	Picture	spiele-zone.de.jpg 1	spiele-zone.de.jpg	1		14369554	36354	2	25079	3	36190	25000	other	0
Kon07	512	Response	1				14404022	70822	1
Kon07	513	Picture	infinion.de.jpg 1	infinion.de.jpg	1		14439374	34804	1	25078	2	34640	25000	other	0
Kon07	513	Response	1				14472010	67440	2
Kon07	514	Picture	global-ethic-now.de.jpg 2	global-ethic-now.de.jpg	2		14508443	35743	2	25079	3	35580	25000	other	0
Kon07	514	Response	2				14542399	69699	1
Kon07	515	Picture	download-software-kostenlos.de.jpg 1	download-software-kostenlos.de.jpg	1		14578846	35784	1	25078	3	35620	25000	other	0
Kon07	515	Response	1				14611507	68445	2
Kon07	516	Picture	arts-outdoors.de_Shop_index.php.jpg 2	arts-outdoors.de_Shop_index.php.jpg	2		14648582	36293	2	25079	3	36130	25000	other	0
Kon07	516	Response	2				14681416	69127	1
Kon07	517	Picture	franzoesisch-lernen-online.de.jpg 1	franzoesisch-lernen-online.de.jpg	1		14715902	33803	2	25079	3	33640	25000	other	0
Kon07	517	Response	1				14748604	66505	2
