# Supplementary material for: Electrophysiological correlates of aesthetic processing of webpages: a comparison of experts and laypersons
Source: PeerJ. 2017 Jun 6;5:e3440. doi: 10.7717/peerj.3440 (PMC5463973; doi:10.7717/peerj.3440)
Supplement: Supplemental Information 1 — Grand averages for the individual participants [file peerj-05-3440-s001.zip › Logfiles/Kon08-Website.log]

Scenario - Evaluation Website
Logfile written - 10/09/2012 17:21:02

Subject	Trial	Event Type	Code	bild(str)	port_code(num)	aesthetik(num)	Time	TTime	Uncertainty	Duration	Uncertainty	ReqTime	ReqDur	Stim Type	Pair Index

Kon08	0	Response	2				-9999	-9999	1
Kon08	2	Picture	omster.de.jpg 1	omster.de.jpg	1		46072	35504	1	25079	2	35340	25000	other	0
Kon08	2	Response	1				82885	72317	1
Kon08	3	Picture	play89.de.jpg 1	play89.de.jpg	1		119475	36054	1	25079	2	35890	25000	other	0
Kon08	3	Response	2				154394	70973	1
Kon08	4	Picture	unitedlabels.com.jpg 1	unitedlabels.com.jpg	1		191961	36764	2	25079	3	36600	25000	other	0
Kon08	4	Response	1				226383	71186	1
Kon08	5	Picture	voodoo-it.de.jpg 1	voodoo-it.de.jpg	1		261782	34884	1	25078	3	34720	25000	other	0
Kon08	5	Response	1				300762	73864	2
Kon08	6	Picture	einfranzose.de.jpg 1	einfranzose.de.jpg	1		334685	33404	1	25078	3	33240	25000	other	0
Kon08	6	Response	1				370832	69551	1
Kon08	7	Picture	softwareload.de.jpg 1	softwareload.de.jpg	1		405755	34454	1	25078	3	34290	25000	other	0
Kon08	7	Response	2				439941	68640	1
Kon08	8	Picture	daswohnkonzept.com.jpg 1	daswohnkonzept.com.jpg	1		477575	37134	1	25078	3	36970	25000	other	0
Kon08	8	Response	2				511930	71489	1
Kon08	9	Picture	shortnews.de.jpg 1	shortnews.de.jpg	1		549061	36614	2	25079	3	36450	25000	other	0
Kon08	9	Response	2				588709	76262	1
Kon08	10	Picture	kununu.com.jpg 1	kununu.com.jpg	1		622464	33314	2	25079	3	33150	25000	other	0
Kon08	10	Response	1				658298	69148	2
Kon08	11	Picture	stayfriends.de.jpg 1	stayfriends.de.jpg	1		693951	35264	1	25079	2	35100	25000	other	0
Kon08	11	Response	1				736848	78161	1
Kon08	12	Pause					802705	65679		558073
Kon08	12	Resume					802705	65679
Kon08	13	Picture	pcwelt.de.jpg 1	pcwelt.de.jpg	1		873490	35684	1	25078	3	35520	25000	other	0
Kon08	13	Response	1				920715	82909	2
Kon08	14	Picture	webportal24.de.jpg 1	webportal24.de.jpg	1		958057	36634	2	25079	3	36470	25000	other	0
Kon08	14	Response	2				995105	73682	1
Kon08	15	Picture	promiflash.de.jpg 1	promiflash.de.jpg	1		1030460	34634	2	25079	3	34470	25000	other	0
Kon08	15	Response	2				1078604	82778	1
Kon08	16	Picture	das-energieportal.de.jpg 2	das-energieportal.de.jpg	2		1114778	35424	1	25079	2	35260	25000	other	0
Kon08	16	Response	1				1153153	73799	1
Kon08	31	Picture	freizeitfreunde.de.jpg 1	freizeitfreunde.de.jpg	1		1330821	35704	2	25079	3	35540	25000	other	0
Kon08	31	Response	1				1369591	74474	1
Kon08	32	Picture	biokurs.de.jpg 1	biokurs.de.jpg	1		1403807	33603	2	25079	3	33440	25000	other	0
Kon08	32	Response	2				1444459	74255	2
Kon08	33	Picture	fastguide.de.jpg 1	fastguide.de.jpg	1		1481876	36684	2	25079	3	36520	25000	other	0
Kon08	33	Response	1				1520609	75417	1
Kon08	34	Picture	jurawiki.de.jpg 1	jurawiki.de.jpg	1		1554779	33404	2	25079	3	33240	25000	other	0
Kon08	34	Response	2				1594028	72653	1
Kon08	35	Picture	piczo.de.jpg 2	piczo.de.jpg	2		1629599	34794	1	25078	3	34630	25000	other	0
Kon08	35	Response	2				1670977	76172	1
Kon08	36	Picture	rewe-group.de.jpg 2	rewe-group.de.jpg	2		1708751	37094	1	25078	3	36930	25000	other	0
Kon08	36	Response	2				1749846	78189	2
Kon08	37	Picture	onlinegames.de.jpg 1	onlinegames.de.jpg	1		1787653	37004	1	25078	3	36840	25000	other	0
Kon08	37	Response	1				1827745	77096	2
Kon08	38	Picture	one.de.jpg 1	one.de.jpg	1		1863972	35364	1	25078	3	35200	25000	other	0
Kon08	38	Response	1				1903254	74646	2
Kon08	39	Picture	weiseundtreuner.de.jpg 2	weiseundtreuner.de.jpg	2		1939124	35234	2	25079	3	35070	25000	other	0
Kon08	39	Response	2				1975724	71834	1
Kon08	40	Picture	franzoesisch-lernen-online.de.jpg 1	franzoesisch-lernen-online.de.jpg	1		2012194	35734	2	25079	3	35570	25000	other	0
Kon08	40	Response	1				2052513	76053	1
Kon08	41	Picture	freewarepage.de.jpg 1	freewarepage.de.jpg	1		2090013	36734	1	25078	3	36570	25000	other	0
Kon08	41	Response	1				2128812	75533	1
Kon08	42	Picture	schottenland.de.jpg 1	schottenland.de.jpg	1		2163666	34054	1	25078	3	33890	25000	other	0
Kon08	42	Response	2				2211361	81749	1
Kon08	43	Picture	bildungsportal.sachsen.de.jpg 2	bildungsportal.sachsen.de.jpg	2		2246234	34204	1	25078	3	34040	25000	other	0
Kon08	43	Response	2				2289420	77390	2
Kon08	44	Picture	kolibrishop.com.jpg 2	kolibrishop.com.jpg	2		2323386	33324	2	25079	3	33160	25000	other	0
Kon08	44	Response	2				2363490	73428	1
Kon08	45	Picture	sharelook.de.jpg 1	sharelook.de.jpg	1		2399622	35494	1	25078	3	35330	25000	other	0
Kon08	45	Response	1				2437239	73111	1
Kon08	60	Picture	sportbild.bild.de.jpg 1	sportbild.bild.de.jpg	1		2613832	34834	1	25079	2	34670	25000	other	0
Kon08	60	Response	2				2651916	72918	2
Kon08	61	Picture	fotocommunity.de.jpg 2	fotocommunity.de.jpg	2		2686652	34054	1	25078	3	33890	25000	other	0
Kon08	61	Response	1				2733825	81227	2
Kon08	62	Picture	ecosia.org.jpg 2	ecosia.org.jpg	2		2768803	34434	1	25079	2	34270	25000	other	0
Kon08	62	Response	2				2815565	81196	1
Kon08	63	Picture	myalbum.com.jpg 2	myalbum.com.jpg	2		2852371	36114	1	25078	3	35950	25000	other	0
Kon08	63	Response	1				2893794	77537	1
Kon08	64	Picture	news.de.jpg 1	news.de.jpg	1		2929106	34483	2	25079	4	34320	25000	other	0
Kon08	64	Response	1				2980342	85719	2
Kon08	65	Picture	typeset.de.jpg 2	typeset.de.jpg	2		3015090	34143	2	25079	3	33980	25000	other	0
Kon08	65	Response	2				3054402	73455	1
Kon08	66	Picture	latein-online.net.jpg 1	latein-online.net.jpg	1		3088327	33204	1	25079	2	33040	25000	other	0
Kon08	66	Response	1				3140151	85028	1
Kon08	67	Picture	global-ethic-now.de.jpg 2	global-ethic-now.de.jpg	2		3176727	35934	1	25079	2	35770	25000	other	0
Kon08	67	Response	2				3217900	77107	1
Kon08	68	Picture	coachservice.com.jpg 2	coachservice.com.jpg	2		3252546	34044	2	25079	3	33880	25000	other	0
Kon08	68	Response	2				3297399	78897	1
Kon08	69	Picture	presseurop.eu_de.jpg 2	presseurop.eu_de.jpg	2		3331531	33413	2	25079	4	33250	25000	other	0
Kon08	69	Response	2				3377868	79750	2
Kon08	70	Picture	onmeda.de.jpg 2	onmeda.de.jpg	2		3415016	36504	1	25079	2	36340	25000	other	0
Kon08	70	Response	2				3455607	77095	2
Kon08	71	Picture	bildung.at.jpg 2	bildung.at.jpg	2		3492002	35684	1	25078	3	35520	25000	other	0
Kon08	71	Response	2				3530636	74318	3
Kon08	72	Picture	acoon.de.jpg 1	acoon.de.jpg	1		3566488	35264	1	25078	3	35100	25000	other	0
Kon08	72	Response	1				3604866	73642	1
Kon08	86	Picture	spiele-zone.de.jpg 1	spiele-zone.de.jpg	1		3773366	36644	1	25078	3	36480	25000	other	0
Kon08	86	Response	1				3811063	74341	2
Kon08	87	Picture	beiersdorf.de.jpg 2	beiersdorf.de.jpg	2		3848935	37144	1	25079	2	36980	25000	other	0
Kon08	87	Response	2				3886892	75101	2
Kon08	88	Picture	instagr.am.jpg 2	instagr.am.jpg	2		3921338	33784	2	25079	3	33620	25000	other	0
Kon08	88	Response	2				3961922	74368	1
Kon08	89	Picture	jobsuche.net.jpg 2	jobsuche.net.jpg	2		3997741	35054	1	25078	3	34890	25000	other	0
Kon08	89	Response	2				4037261	74574	1
Kon08	90	Picture	rekruter.de.jpg 1	rekruter.de.jpg	1		4073476	35443	2	25079	4	35280	25000	other	0
Kon08	90	Response	1				4112290	74257	1
Kon08	91	Picture	boconcept.de.jpg 2	boconcept.de.jpg	2		4147463	34444	1	25078	3	34280	25000	other	0
Kon08	91	Response	2				4193559	80540	2
Kon08	92	Picture	opportuno.de.jpg 2	opportuno.de.jpg	2		4230530	36383	2	25079	4	36220	25000	other	0
Kon08	92	Response	1				4267778	73631	2
Kon08	93	Picture	flockshots.de.jpg 2	flockshots.de.jpg	2		4305100	36684	1	25079	2	36520	25000	other	0
Kon08	93	Response	2				4345208	76792	1
Kon08	94	Picture	berufs-karriere.de.jpg 1	berufs-karriere.de.jpg	1		4380086	34194	1	25079	2	34030	25000	other	0
Kon08	94	Response	2				4426797	80905	1
Kon08	95	Picture	unterwegs.biz.jpg 2	unterwegs.biz.jpg	2		4464237	36654	1	25079	2	36490	25000	other	0
Kon08	95	Response	1				4500696	73113	1
Kon08	96	Picture	jobware.de.jpg 2	jobware.de.jpg	2		4536640	35304	2	25079	3	35140	25000	other	0
Kon08	96	Response	1				4575405	74069	1
Kon08	97	Picture	boing.de.jpg 1	boing.de.jpg	1		4611959	35893	2	25079	4	35730	25000	other	0
Kon08	97	Response	2				4649794	73728	2
Kon08	98	Picture	bellnet.de.jpg 1	bellnet.de.jpg	1		4686945	36473	2	25079	4	36310	25000	other	0
Kon08	98	Response	1				4734093	83621	2
Kon08	99	Picture	ihk.elearningspace.de.jpg 1	ihk.elearningspace.de.jpg	1		4769597	34724	1	25078	3	34560	25000	other	0
Kon08	99	Response	2				4809283	74410	1
Kon08	100	Picture	sprachenstudio.net.jpg 2	sprachenstudio.net.jpg	2		4844999	35243	2	25079	3	35080	25000	other	0
Kon08	100	Response	2				4883191	73435	2
Kon08	116	Picture	netzeitung.de.jpg 1	netzeitung.de.jpg	1		5071374	36214	1	25079	2	36050	25000	other	0
Kon08	116	Response	2				5117389	82229	1
Kon08	239	Picture	fireball.de.jpg 1	fireball.de.jpg	1		6381047	33314	1	25078	3	33150	25000	other	0
Kon08	239	Response	1				6418435	70702	1
Kon08	240	Picture	tw-h.de.jpg 1	tw-h.de.jpg	1		6452450	33254	1	25079	2	33090	25000	other	0
Kon08	240	Response	1				6493454	74258	1
Kon08	241	Picture	das-gesundheitsportal.com.jpg 1	das-gesundheitsportal.com.jpg	1		6531018	36683	2	25079	4	36520	25000	other	0
Kon08	241	Response	2				6568803	74468	1
Kon08	242	Picture	vollversion.de.jpg 1	vollversion.de.jpg	1		6604755	35164	1	25079	2	35000	25000	other	0
Kon08	242	Response	2				6646072	76481	1
Kon08	243	Picture	suchnase.de.jpg 1	suchnase.de.jpg	1		6683157	36344	1	25079	2	36180	25000	other	0
Kon08	243	Response	1				6722371	75558	2
Kon08	244	Picture	fender.de.jpg 2	fender.de.jpg	2		6757726	34593	2	25079	3	34430	25000	other	0
Kon08	244	Response	2				6794520	71387	2
Kon08	245	Picture	virtualuniversity.ch.jpg 1	virtualuniversity.ch.jpg	1		6832213	36914	1	25078	2	36750	25000	other	0
Kon08	245	Response	1				6875789	80490	2
Kon08	246	Picture	einfach-teilhaben.de.jpg 2	einfach-teilhaben.de.jpg	2		6911781	35204	1	25079	2	35040	25000	other	0
Kon08	246	Response	2				6950009	73432	1
Kon08	247	Picture	niedersachsen.de.jpg 2	niedersachsen.de.jpg	2		6984018	33204	1	25078	2	33040	25000	other	0
Kon08	247	Response	2				7024238	73424	1
Kon08	248	Picture	de.partypoker.com.jpg 2	de.partypoker.com.jpg	2		7058337	33434	2	25079	3	33270	25000	other	0
Kon08	248	Response	1				7096387	71484	1
Kon08	249	Picture	fahrrad.de.jpg 1	fahrrad.de.jpg	1		7133073	35904	2	25079	3	35740	25000	other	0
Kon08	249	Response	2				7170776	73607	2
Kon08	250	Picture	monster.de.jpg 2	monster.de.jpg	2		7206976	35604	1	25079	2	35440	25000	other	0
Kon08	250	Response	2				7243875	72503	2
Kon08	251	Picture	radsport-aktiv.de.jpg 1	radsport-aktiv.de.jpg	1		7281212	36564	2	25079	3	36400	25000	other	0
Kon08	251	Response	2				7320665	76017	1
Kon08	252	Picture	runterladen.de.jpg 1	runterladen.de.jpg	1		7355698	34253	2	25079	3	34090	25000	other	0
Kon08	252	Response	1				7396174	74729	1
Kon08	267	Picture	freeware-base.de.jpg 1	freeware-base.de.jpg	1		7572158	33994	1	25079	2	33830	25000	other	0
Kon08	267	Response	1				7608291	70127	2
Kon08	268	Picture	mirus.de_shop2.jpg 1	mirus.de_shop2.jpg	1		7642145	33294	1	25079	2	33130	25000	other	0
Kon08	268	Response	2				7681241	72390	1
Kon08	269	Picture	hi5.com.jpg 1	hi5.com.jpg	1		7718547	36693	2	25079	3	36530	25000	other	0
Kon08	269	Response	2				7753230	71376	1
Kon08	270	Picture	downloads.de.jpg 1	downloads.de.jpg	1		7790451	36414	1	25078	3	36250	25000	other	0
Kon08	270	Response	2				7827289	73252	1
Kon08	271	Picture	twitter.com.jpg 2	twitter.com.jpg	2		7864187	36034	1	25079	2	35870	25000	other	0
Kon08	271	Response	2				7900078	71925	2
Kon08	272	Picture	lastfm.de.jpg 2	lastfm.de.jpg	2		7934340	33583	2	25079	4	33420	25000	other	0
Kon08	272	Response	2				7973027	72270	2
Kon08	273	Picture	n24.de.jpg 2	n24.de.jpg	2		8010826	36934	2	25079	3	36770	25000	other	0
Kon08	273	Response	1				8046297	72405	1
Kon08	274	Picture	arts-outdoors.de_Shop_index.php.jpg 2	arts-outdoors.de_Shop_index.php.jpg	2		8083313	36174	1	25078	3	36010	25000	other	0
Kon08	274	Response	2				8118276	71137	1
Kon08	275	Picture	spreeblick.com.jpg 2	spreeblick.com.jpg	2		8153216	34163	2	25079	3	34000	25000	other	0
Kon08	275	Response	1				8190585	71532	1
Kon08	276	Picture	myspace.de.jpg 2	myspace.de.jpg	2		8228369	37054	1	25079	2	36890	25000	other	0
Kon08	276	Response	1				8265134	73819	1
Kon08	277	Picture	boehmarchitektur.de.jpg 2	boehmarchitektur.de.jpg	2		8299439	33734	2	25079	3	33570	25000	other	0
Kon08	277	Response	2				8336003	70298	2
Kon08	278	Picture	online-spanisch.com.jpg 2	online-spanisch.com.jpg	2		8370926	34294	1	25079	2	34130	25000	other	0
Kon08	278	Response	2				8407662	71030	2
Kon08	279	Picture	bildungsserver.de.jpg 2	bildungsserver.de.jpg	2		8444412	36094	1	25079	2	35930	25000	other	0
Kon08	279	Response	2				8483332	75014	1
Kon08	280	Picture	infinion.de.jpg 1	infinion.de.jpg	1		8520481	36534	2	25079	3	36370	25000	other	0
Kon08	280	Response	1				8557721	73774	1
Kon08	297	Picture	deanguitars.de.jpg 2	deanguitars.de.jpg	2		8756187	36594	2	25079	3	36430	25000	other	0
Kon08	297	Response	1				8793838	74245	2
Kon08	298	Picture	lsg.musin.de_geschichte.jpg 1	lsg.musin.de_geschichte.jpg	1		8828091	33464	1	25078	3	33300	25000	other	0
Kon08	298	Response	2				8869178	74551	1
Kon08	299	Picture	allianz-jobchecker.de_start.html.jpg 2	allianz-jobchecker.de_start.html.jpg	2		8906743	36974	1	25078	3	36810	25000	other	0
Kon08	299	Response	2				8942766	72997	2
Kon08	300	Picture	gamesload.de.jpg 1	gamesload.de.jpg	1		8980146	36674	1	25078	3	36510	25000	other	0
Kon08	300	Response	2				9023556	80084	1
Kon08	301	Picture	jappy.de.jpg 2	jappy.de.jpg	2		9059381	35284	1	25079	2	35120	25000	other	0
Kon08	301	Response	1				9095705	71608	1
Kon08	302	Picture	ds-ag.com.jpg 2	ds-ag.com.jpg	2		9131118	34804	1	25078	3	34640	25000	other	0
Kon08	302	Response	2				9168004	71690	1
Kon08	303	Picture	joindiaspora.com.jpg 2	joindiaspora.com.jpg	2		9205520	36983	2	25079	3	36820	25000	other	0
Kon08	303	Response	2				9240473	71936	2
Kon08	304	Picture	epubli.de.jpg 2	epubli.de.jpg	2		9276341	35264	1	25078	2	35100	25000	other	0
Kon08	304	Response	2				9313582	72505	2
Kon08	305	Picture	jobsintime.de.jpg 2	jobsintime.de.jpg	2		9348410	34213	2	25079	3	34050	25000	other	0
Kon08	305	Response	2				9398841	84644	2
Kon08	306	Picture	dmoz.de.jpg 1	dmoz.de.jpg	1		9433728	34394	1	25079	2	34230	25000	other	0
Kon08	306	Response	1				9470511	71177	1
Kon08	307	Picture	download-software-kostenlos.de.jpg 1	download-software-kostenlos.de.jpg	1		9507631	36394	1	25078	3	36230	25000	other	0
Kon08	307	Response	1				9545220	73983	1
Kon08	308	Picture	staufenbiel.de.jpg 2	staufenbiel.de.jpg	2		9582367	36484	1	25078	3	36320	25000	other	0
Kon08	308	Response	1				9634319	88436	1
Kon08	309	Picture	webportal4u.de.jpg 1	webportal4u.de.jpg	1		9668351	33404	1	25078	3	33240	25000	other	0
Kon08	309	Response	1				9715108	80161	1
Kon08	310	Picture	metager.de.jpg 1	metager.de.jpg	1		9750419	34764	1	25078	3	34600	25000	other	0
Kon08	310	Response	2				9790297	74642	2
Kon08	327	Picture	kostenlose-kartenspiele.de.jpg 1	kostenlose-kartenspiele.de.jpg	1		9986042	33694	1	25078	3	33530	25000	other	0
Kon08	327	Response	1				10023855	71507	1
Kon08	328	Picture	spieleportal.de.jpg 1	spieleportal.de.jpg	1		10059111	34434	2	25079	3	34270	25000	other	0
Kon08	328	Response	1				10098074	73397	1
Kon08	329	Picture	spanisch-live.de_onlinekurse_index.php.jpg 1	spanisch-live.de_onlinekurse_index.php.jpg	1		10133181	34554	1	25079	2	34390	25000	other	0
Kon08	329	Response	1				10182383	83756	1
Kon08	330	Picture	basf.de.jpg 2	basf.de.jpg	2		10219915	36914	1	25078	3	36750	25000	other	0
Kon08	330	Response	2				10258692	75691	1
Kon08	331	Picture	jobrobot.de.jpg 1	jobrobot.de.jpg	1		10293234	33903	2	25079	3	33740	25000	other	0
Kon08	331	Response	2				10331951	72620	2
Kon08	332	Picture	backinjob.de.jpg 2	backinjob.de.jpg	2		10368470	35823	2	25079	3	35660	25000	other	0
Kon08	332	Response	2				10408100	75453	2
Kon08	333	Picture	eads.com_eads_germany_de.html.jpg 2	eads.com_eads_germany_de.html.jpg	2		10443123	34434	2	25079	3	34270	25000	other	0
Kon08	333	Response	2				10482489	73800	2
Kon08	334	Picture	soft-ware.net.jpg 1	soft-ware.net.jpg	1		10516609	33423	2	25079	3	33260	25000	other	0
Kon08	334	Response	1				10553029	69843	1
Kon08	335	Picture	steinberg.de.jpg 2	steinberg.de.jpg	2		10587596	34014	2	25079	3	33850	25000	other	0
Kon08	335	Response	2				10623898	70316	1
Kon08	336	Picture	baur.de.jpg 2	baur.de.jpg	2		10660666	36144	1	25079	2	35980	25000	other	0
Kon08	336	Response	2				10697167	72645	2
Kon08	337	Picture	gratissoftware.de.jpg 1	gratissoftware.de.jpg	1		10732569	34714	2	25079	3	34550	25000	other	0
Kon08	337	Response	2				10781316	83461	2
Kon08	338	Picture	shoppiwiki.de.jpg 1	shoppiwiki.de.jpg	1		10818720	36754	1	25078	3	36590	25000	other	0
Kon08	338	Response	1				10855216	73250	1
Kon08	339	Picture	tageszeitung.info.jpg 2	tageszeitung.info.jpg	2		10889790	33814	1	25079	2	33650	25000	other	0
Kon08	339	Response	1				10935685	79709	1
Kon08	354	Picture	raetselfieber.de.jpg 1	raetselfieber.de.jpg	1		11113998	36324	2	25079	3	36160	25000	other	0
Kon08	354	Response	1				11151482	73808	2
Kon08	355	Picture	mister-wong.de.jpg 2	mister-wong.de.jpg	2		11186735	34644	1	25078	3	34480	25000	other	0
Kon08	355	Response	2				11224591	72500	2
Kon08	356	Picture	blog.de.jpg 2	blog.de.jpg	2		11262054	36914	1	25079	2	36750	25000	other	0
Kon08	356	Response	2				11303301	78161	1
Kon08	357	Picture	java.de.jpg 1	java.de.jpg	1		11337957	33974	1	25078	2	33810	25000	other	0
Kon08	357	Response	1				11373520	69537	1
Kon08	358	Picture	goertz.de.jpg 2	goertz.de.jpg	2		11410360	36224	1	25078	3	36060	25000	other	0
Kon08	358	Response	2				11446149	72013	1
Kon08	359	Picture	flashgames.de.jpg 1	flashgames.de.jpg	1		11480680	33734	1	25078	3	33570	25000	other	0
Kon08	359	Response	1				11517498	70552	1
Kon08	360	Picture	checkpoint-elearning.de.jpg 2	checkpoint-elearning.de.jpg	2		11552000	33774	1	25079	2	33610	25000	other	0
Kon08	360	Response	1				11588047	69821	2
Kon08	361	Picture	bing.de.jpg 2	bing.de.jpg	2		11625570	36904	1	25078	2	36740	25000	other	0
Kon08	361	Response	2				11661787	73121	1
Kon08	362	Picture	das-filmportal.de.jpg 1	das-filmportal.de.jpg	1		11696306	34003	2	25079	3	33840	25000	other	0
Kon08	362	Response	1				11738736	76433	1
Kon08	494	Picture	absolventa.de.jpg 2	absolventa.de.jpg	2		13093463	33694	1	25078	3	33530	25000	other	0
Kon08	494	Response	2				13129520	69751	2
Kon08	495	Picture	bertelsmann.de.jpg 2	bertelsmann.de.jpg	2		13166449	36344	2	25079	3	36180	25000	other	0
Kon08	495	Response	2				13212069	81964	2
Kon08	496	Picture	brothersoft.com.jpg 1	brothersoft.com.jpg	1		13249767	36974	1	25079	2	36810	25000	other	0
Kon08	496	Response	2				13297169	84376	1
Kon08	497	Picture	finest-jobs.com.jpg 1	finest-jobs.com.jpg	1		13334668	36804	1	25078	3	36640	25000	other	0
Kon08	497	Response	1				13371078	73214	1
Kon08	498	Picture	porsche.de.jpg 2	porsche.de.jpg	2		13406488	34774	1	25078	3	34610	25000	other	0
Kon08	498	Response	2				13442907	71193	1
Kon08	499	Picture	metrogroup.de.jpg 2	metrogroup.de.jpg	2		13477891	34444	2	25079	3	34280	25000	other	0
Kon08	499	Response	1				13515376	71929	1
Kon08	500	Picture	download-archiv.de.jpg 1	download-archiv.de.jpg	1		13549378	33284	1	25078	3	33120	25000	other	0
Kon08	500	Response	1				13587195	71101	2
Kon08	501	Picture	bayer.de.jpg 2	bayer.de.jpg	2		13622864	35064	2	25079	3	34900	25000	other	0
Kon08	501	Response	1				13659504	71704	2
Kon08	502	Picture	gibson.de.jpg 2	gibson.de.jpg	2		13693768	33654	1	25078	3	33490	25000	other	0
Kon08	502	Response	2				13730534	70420	1
Kon08	503	Picture	filezilla.de.jpg 1	filezilla.de.jpg	1		13766004	34874	2	25079	3	34710	25000	other	0
Kon08	503	Response	1				13803483	72353	1
Kon08	504	Picture	taz.de.jpg 2	taz.de.jpg	2		13837907	33643	2	25079	4	33480	25000	other	0
Kon08	504	Response	1				13887462	83198	1
Kon08	505	Picture	daimler.com_dccom_home_de.jpg 2	daimler.com_dccom_home_de.jpg	2		13924641	36494	2	25079	3	36330	25000	other	0
Kon08	505	Response	1				13968571	80424	1
Kon08	518	Picture	paukr.de.jpg 2	paukr.de.jpg	2		14126437	36294	1	25079	2	36130	25000	other	0
Kon08	518	Response	2				14171569	81426	1
Kon08	519	Picture	artvoll.de.jpg 2	artvoll.de.jpg	2		14208088	35913	2	25079	4	35750	25000	other	0
Kon08	519	Response	2				14242438	70263	1
Kon08	520	Picture	dhm.de_lemo_home.html.jpg 1	dhm.de_lemo_home.html.jpg	1		14276826	33894	1	25078	3	33730	25000	other	0
Kon08	520	Response	1				14313787	70855	2
Kon08	521	Picture	pausenberger.com.jpg 1	pausenberger.com.jpg	1		14349895	35423	2	25079	3	35260	25000	other	0
Kon08	521	Response	1				14384816	70344	2
Kon08	522	Picture	download-tipp.de.jpg 1	download-tipp.de.jpg	1		14418966	33484	1	25079	2	33320	25000	other	0
Kon08	522	Response	1				14455676	70194	1
Kon08	523	Picture	dukasi.de.jpg 1	dukasi.de.jpg	1		14492702	36334	1	25079	2	36170	25000	other	0
Kon08	523	Response	2				14532625	76257	1
Kon08	524	Picture	gamesplanet.com.jpg 1	gamesplanet.com.jpg	1		14567272	33874	1	25078	3	33710	25000	other	0
Kon08	524	Response	1				14604774	71376	1
Kon08	525	Picture	myspass.de.jpg 1	myspass.de.jpg	1		14641091	35604	1	25079	2	35440	25000	other	0
Kon08	525	Response	1				14679963	74476	1
Kon08	526	Picture	finanzen-nachrichten.com.jpg 1	finanzen-nachrichten.com.jpg	1		14714744	34044	1	25079	2	33880	25000	other	0
Kon08	526	Response	1				14752262	71562	2
Kon08	527	Picture	englisch-lehrbuch.de.jpg 2	englisch-lehrbuch.de.jpg	2		14789730	36884	2	25079	3	36720	25000	other	0
Kon08	527	Response	2				14826012	73166	1
Kon08	528	Picture	seekoo.de.jpg 1	seekoo.de.jpg	1		14863383	36814	1	25079	2	36650	25000	other	0
Kon08	528	Response	2				14900401	73832	1
Kon08	529	Picture	ruhr-nachrichten.de.jpg 1	ruhr-nachrichten.de.jpg	1		14937702	36553	2	25079	4	36390	25000	other	0
Kon08	529	Response	1				14976390	75241	1
Kon08	530	Picture	jobboerse.org.jpg 2	jobboerse.org.jpg	2		15012689	35684	1	25078	3	35520	25000	other	0
Kon08	530	Response	2				15048529	71524	1
Kon08	531	Picture	aol.de.jpg 1	aol.de.jpg	1		15082675	33343	2	25079	4	33180	25000	other	0
Kon08	531	Response	2				15120678	71346	2
Kon08	544	Picture	promipranger.de.jpg 1	promipranger.de.jpg	1		15276723	34324	1	25078	3	34160	25000	other	0
Kon08	544	Response	2				15325926	83527	1
Kon08	545	Picture	kreuzwort-raetsel.net.jpg 1	kreuzwort-raetsel.net.jpg	1		15360540	33993	2	25079	3	33830	25000	other	0
Kon08	545	Response	2				15398545	71998	2
Kon08	546	Picture	deutschland.de.jpg 2	deutschland.de.jpg	2		15435610	36454	1	25078	3	36290	25000	other	0
Kon08	546	Response	2				15475334	76178	2
Kon08	547	Picture	wikio.de.jpg 2	wikio.de.jpg	2		15512762	36814	2	25079	3	36650	25000	other	0
Kon08	547	Response	1				15547804	71856	1
Kon08	548	Picture	spirofrog.de.jpg 2	spirofrog.de.jpg	2		15584249	35804	1	25078	3	35640	25000	other	0
Kon08	548	Response	1				15622663	74218	1
Kon08	549	Picture	mathemathe.de.jpg 2	mathemathe.de.jpg	2		15658235	34964	1	25079	2	34800	25000	other	0
Kon08	549	Response	2				15696252	72981	1
Kon08	550	Picture	apollo7.de.jpg 1	apollo7.de.jpg	1		15731721	34923	2	25079	3	34760	25000	other	0
Kon08	550	Response	1				15766161	69363	1
Kon08	551	Picture	sap.de.jpg 2	sap.de.jpg	2		15803375	36614	1	25078	3	36450	25000	other	0
Kon08	551	Response	2				15839110	72349	2
Kon08	552	Picture	regionale-jobsuche.de.jpg 1	regionale-jobsuche.de.jpg	1		15873445	33694	1	25079	2	33530	25000	other	0
Kon08	552	Response	1				15912050	72299	1
Kon08	553	Picture	musiksuche.de.jpg 1	musiksuche.de.jpg	1		15949264	36704	2	25079	3	36540	25000	other	0
Kon08	553	Response	1				15986439	73879	1
Kon08	554	Picture	wer-kennt-wen.de.jpg 2	wer-kennt-wen.de.jpg	2		16023917	36914	1	25078	3	36750	25000	other	0
Kon08	554	Response	1				16067388	80385	1
Kon08	555	Picture	nonstopnews.de.jpg 1	nonstopnews.de.jpg	1		16103819	35744	1	25078	3	35580	25000	other	0
Kon08	555	Response	1				16141287	73212	1
