# Supplementary material for: Electrophysiological correlates of aesthetic processing of webpages: a comparison of experts and laypersons
Source: PeerJ. 2017 Jun 6;5:e3440. doi: 10.7717/peerj.3440 (PMC5463973; doi:10.7717/peerj.3440)
Supplement: Supplemental Information 1 — Grand averages for the individual participants [file peerj-05-3440-s001.zip › Logfiles/Kon09-Website.log]

Scenario - Evaluation Website
Logfile written - 10/11/2012 19:03:27

Subject	Trial	Event Type	Code	bild(str)	port_code(num)	aesthetik(num)	Time	TTime	Uncertainty	Duration	Uncertainty	ReqTime	ReqDur	Stim Type	Pair Index

Kon09	2	Picture	stayfriends.de.jpg 1	stayfriends.de.jpg	1		45405	34834	1	25079	2	34670	25000	other	0
Kon09	2	Response	1				86592	76021	1
Kon09	3	Picture	play89.de.jpg 1	play89.de.jpg	1		120974	33934	1	25079	2	33770	25000	other	0
Kon09	3	Response	2				162411	75371	1
Kon09	4	Picture	daswohnkonzept.com.jpg 1	daswohnkonzept.com.jpg	1		198793	35874	1	25078	3	35710	25000	other	0
Kon09	4	Response	2				237120	74201	1
Kon09	5	Picture	omster.de.jpg 1	omster.de.jpg	1		273195	35634	1	25079	2	35470	25000	other	0
Kon09	5	Response	1				308629	71068	1
Kon09	6	Picture	unitedlabels.com.jpg 1	unitedlabels.com.jpg	1		345515	36424	1	25078	3	36260	25000	other	0
Kon09	6	Response	1				378538	69447	1
Kon09	7	Picture	voodoo-it.de.jpg 1	voodoo-it.de.jpg	1		413252	34194	1	25078	3	34030	25000	other	0
Kon09	7	Response	1				446687	67629	1
Kon09	8	Picture	kununu.com.jpg 1	kununu.com.jpg	1		483238	36123	2	25079	3	35960	25000	other	0
Kon09	8	Response	1				517066	69951	1
Kon09	9	Picture	shortnews.de.jpg 1	shortnews.de.jpg	1		554391	36883	2	25079	4	36720	25000	other	0
Kon09	9	Response	1				588254	70746	2
Kon09	10	Picture	softwareload.de.jpg 1	softwareload.de.jpg	1		622878	34113	2	25079	3	33950	25000	other	0
Kon09	10	Response	1				656244	67479	1
Kon09	11	Picture	einfranzose.de.jpg 1	einfranzose.de.jpg	1		690449	33644	1	25079	2	33480	25000	other	0
Kon09	11	Response	1				726472	69667	2
Kon09	12	Pause					783364	56755		1048464
Kon09	12	Resume					783364	56755
Kon09	13	Picture	netzeitung.de.jpg 1	netzeitung.de.jpg	1		863585	36114	1	25078	3	35950	25000	other	0
Kon09	13	Response	2				898259	70788	2
Kon09	14	Picture	myspass.de.jpg 1	myspass.de.jpg	1		932322	33304	1	25078	3	33140	25000	other	0
Kon09	14	Response	2				966888	67870	2
Kon09	15	Picture	raetselfieber.de.jpg 1	raetselfieber.de.jpg	1		1001725	33964	1	25079	2	33800	25000	other	0
Kon09	15	Response	1				1034868	67107	1
Kon09	31	Picture	opportuno.de.jpg 2	opportuno.de.jpg	2		1220183	33353	2	25079	4	33190	25000	other	0
Kon09	31	Response	2				1260434	73604	2
Kon09	32	Picture	download-software-kostenlos.de.jpg 1	download-software-kostenlos.de.jpg	1		1295836	34864	1	25078	3	34700	25000	other	0
Kon09	32	Response	1				1329053	68081	1
Kon09	33	Picture	gamesplanet.com.jpg 1	gamesplanet.com.jpg	1		1363406	33644	2	25079	3	33480	25000	other	0
Kon09	33	Response	1				1395442	65680	1
Kon09	34	Picture	jurawiki.de.jpg 1	jurawiki.de.jpg	1		1429893	33763	2	25079	3	33600	25000	other	0
Kon09	34	Response	1				1469831	73701	1
Kon09	35	Picture	presseurop.eu_de.jpg 2	presseurop.eu_de.jpg	2		1506212	35784	2	25079	3	35620	25000	other	0
Kon09	35	Response	1				1542940	72512	1
Kon09	36	Picture	freeware-base.de.jpg 1	freeware-base.de.jpg	1		1579698	36033	2	25079	3	35870	25000	other	0
Kon09	36	Response	1				1615079	71414	1
Kon09	37	Picture	flashgames.de.jpg 1	flashgames.de.jpg	1		1650768	35034	1	25079	2	34870	25000	other	0
Kon09	37	Response	1				1686588	70854	1
Kon09	38	Picture	berufs-karriere.de.jpg 1	berufs-karriere.de.jpg	1		1724421	37114	1	25078	3	36950	25000	other	0
Kon09	38	Response	2				1758257	70950	1
Kon09	39	Picture	joindiaspora.com.jpg 2	joindiaspora.com.jpg	2		1793907	34973	2	25079	3	34810	25000	other	0
Kon09	39	Response	2				1829766	70832	1
Kon09	40	Picture	checkpoint-elearning.de.jpg 2	checkpoint-elearning.de.jpg	2		1866310	35863	2	25079	3	35700	25000	other	0
Kon09	40	Response	2				1901435	70988	1
Kon09	41	Picture	nonstopnews.de.jpg 1	nonstopnews.de.jpg	1		1935630	33373	2	25079	3	33210	25000	other	0
Kon09	41	Response	1				1969573	67316	2
Kon09	42	Picture	jobware.de.jpg 2	jobware.de.jpg	2		2004784	34514	1	25079	2	34350	25000	other	0
Kon09	42	Response	1				2040283	70013	1
Kon09	43	Picture	das-energieportal.de.jpg 2	das-energieportal.de.jpg	2		2075104	34044	1	25079	2	33880	25000	other	0
Kon09	43	Response	2				2110511	69451	2
Kon09	44	Picture	one.de.jpg 1	one.de.jpg	1		2144424	33214	1	25079	2	33050	25000	other	0
Kon09	44	Response	2				2178180	66970	2
Kon09	45	Picture	online-spanisch.com.jpg 2	online-spanisch.com.jpg	2		2212494	33803	2	25079	3	33640	25000	other	0
Kon09	45	Response	1				2246969	68278	2
Kon09	46	Picture	deutschland.de.jpg 2	deutschland.de.jpg	2		2284481	36884	1	25078	3	36720	25000	other	0
Kon09	46	Response	2				2317508	69911	2
Kon09	62	Picture	bildungsportal.sachsen.de.jpg 2	bildungsportal.sachsen.de.jpg	2		2505605	36184	2	25079	3	36020	25000	other	0
Kon09	62	Response	1				2539715	70294	1
Kon09	63	Picture	backinjob.de.jpg 2	backinjob.de.jpg	2		2574092	33524	2	25079	3	33360	25000	other	0
Kon09	63	Response	1				2612334	71766	1
Kon09	64	Picture	download-archiv.de.jpg 1	download-archiv.de.jpg	1		2649078	35974	1	25079	2	35810	25000	other	0
Kon09	64	Response	1				2683203	70099	1
Kon09	65	Picture	jappy.de.jpg 2	jappy.de.jpg	2		2719648	35824	1	25078	3	35660	25000	other	0
Kon09	65	Response	1				2752952	69128	1
Kon09	66	Picture	kostenlose-kartenspiele.de.jpg 1	kostenlose-kartenspiele.de.jpg	1		2790134	36493	2	25079	3	36330	25000	other	0
Kon09	66	Response	1				2823341	69700	1
Kon09	67	Picture	allianz-jobchecker.de_start.html.jpg 2	allianz-jobchecker.de_start.html.jpg	2		2859204	35193	2	25079	3	35030	25000	other	0
Kon09	67	Response	2				2893090	69079	1
Kon09	68	Picture	niedersachsen.de.jpg 2	niedersachsen.de.jpg	2		2930274	36383	2	25079	3	36220	25000	other	0
Kon09	68	Response	1				2964589	70698	1
Kon09	69	Picture	sprachenstudio.net.jpg 2	sprachenstudio.net.jpg	2		3002177	37113	2	25079	3	36950	25000	other	0
Kon09	69	Response	2				3036098	71034	1
Kon09	70	Picture	spreeblick.com.jpg 2	spreeblick.com.jpg	2		3073164	36374	1	25078	3	36210	25000	other	0
Kon09	70	Response	1				3133356	96566	2
Kon09	71	Picture	gamesload.de.jpg 1	gamesload.de.jpg	1		3167729	33564	2	25079	3	33400	25000	other	0
Kon09	71	Response	1				3202145	67980	2
Kon09	72	Picture	suchnase.de.jpg 1	suchnase.de.jpg	1		3238882	36124	2	25079	3	35960	25000	other	0
Kon09	72	Response	1				3271894	69136	2
Kon09	73	Picture	soft-ware.net.jpg 1	soft-ware.net.jpg	1		3308119	35634	1	25079	2	35470	25000	other	0
Kon09	73	Response	1				3341803	69318	1
Kon09	74	Picture	onmeda.de.jpg 2	onmeda.de.jpg	2		3376606	34264	1	25079	2	34100	25000	other	0
Kon09	74	Response	2				3409632	67290	1
Kon09	75	Picture	twitter.com.jpg 2	twitter.com.jpg	2		3443676	33373	2	25079	4	33210	25000	other	0
Kon09	75	Response	2				3476661	66358	1
Kon09	76	Picture	steinberg.de.jpg 2	steinberg.de.jpg	2		3512830	35594	1	25079	2	35430	25000	other	0
Kon09	76	Response	2				3545760	68524	1
Kon09	89	Picture	dukasi.de.jpg 1	dukasi.de.jpg	1		3703377	36014	2	25079	3	35850	25000	other	0
Kon09	89	Response	1				3736447	69084	2
Kon09	90	Picture	fotocommunity.de.jpg 2	fotocommunity.de.jpg	2		3772864	35614	1	25078	3	35450	25000	other	0
Kon09	90	Response	2				3807316	70066	2
Kon09	91	Picture	fahrrad.de.jpg 1	fahrrad.de.jpg	1		3844850	36874	2	25079	3	36710	25000	other	0
Kon09	91	Response	2				3878665	70689	1
Kon09	92	Picture	daimler.com_dccom_home_de.jpg 2	daimler.com_dccom_home_de.jpg	2		3915670	36384	1	25079	2	36220	25000	other	0
Kon09	92	Response	2				3952564	73278	1
Kon09	93	Picture	regionale-jobsuche.de.jpg 1	regionale-jobsuche.de.jpg	1		3986823	33684	2	25079	3	33520	25000	other	0
Kon09	93	Response	2				4023433	70294	1
Kon09	94	Picture	boconcept.de.jpg 2	boconcept.de.jpg	2		4059393	35344	1	25078	2	35180	25000	other	0
Kon09	94	Response	2				4092062	68013	1
Kon09	95	Picture	promiflash.de.jpg 1	promiflash.de.jpg	1		4126130	33424	1	25078	3	33260	25000	other	0
Kon09	95	Response	2				4158931	66225	1
Kon09	96	Picture	wikio.de.jpg 2	wikio.de.jpg	2		4194367	34814	1	25078	3	34650	25000	other	0
Kon09	96	Response	1				4227080	67527	1
Kon09	97	Picture	spanisch-live.de_onlinekurse_index.php.jpg 1	spanisch-live.de_onlinekurse_index.php.jpg	1		4264604	37014	1	25078	2	36850	25000	other	0
Kon09	97	Response	1				4298579	70989	1
Kon09	98	Picture	pausenberger.com.jpg 1	pausenberger.com.jpg	1		4335507	36194	1	25078	3	36030	25000	other	0
Kon09	98	Response	1				4368968	69655	1
Kon09	99	Picture	boing.de.jpg 1	boing.de.jpg	1		4403244	33594	1	25078	3	33430	25000	other	0
Kon09	99	Response	2				4438717	69067	1
Kon09	100	Picture	einfach-teilhaben.de.jpg 2	einfach-teilhaben.de.jpg	2		4473314	33954	1	25078	3	33790	25000	other	0
Kon09	100	Response	1				4514545	75185	2
Kon09	101	Picture	fastguide.de.jpg 1	fastguide.de.jpg	1		4550049	34854	2	25079	3	34690	25000	other	0
Kon09	101	Response	1				4580294	65099	2
Kon09	102	Picture	monster.de.jpg 2	monster.de.jpg	2		4617870	36964	1	25078	3	36800	25000	other	0
Kon09	102	Response	2				4650353	69447	2
Kon09	103	Picture	musiksuche.de.jpg 1	musiksuche.de.jpg	1		4685190	34354	1	25079	2	34190	25000	other	0
Kon09	103	Response	1				4719462	68626	2
Kon09	119	Picture	download-tipp.de.jpg 1	download-tipp.de.jpg	1		4906065	34834	1	25078	3	34670	25000	other	0
Kon09	119	Response	1				4941179	69948	2
Kon09	120	Picture	instagr.am.jpg 2	instagr.am.jpg	2		4978051	36144	2	25079	3	35980	25000	other	0
Kon09	120	Response	2				5010448	68541	2
Kon09	121	Picture	downloads.de.jpg 1	downloads.de.jpg	1		5046871	35674	2	25079	3	35510	25000	other	0
Kon09	121	Response	1				5080677	69480	2
Kon09	122	Picture	java.de.jpg 1	java.de.jpg	1		5117025	35744	1	25078	2	35580	25000	other	0
Kon09	122	Response	1				5149786	68505	1
Kon09	123	Picture	brothersoft.com.jpg 1	brothersoft.com.jpg	1		5186511	36003	2	25079	3	35840	25000	other	0
Kon09	123	Response	1				5238725	88217	1
Kon09	124	Picture	blog.de.jpg 2	blog.de.jpg	2		5274828	35514	1	25078	3	35350	25000	other	0
Kon09	124	Response	1				5307674	68360	1
Kon09	221	Picture	staufenbiel.de.jpg 2	staufenbiel.de.jpg	2		6310964	34704	1	25078	3	34540	25000	other	0
Kon09	221	Response	1				6345238	68978	2
Kon09	222	Picture	freizeitfreunde.de.jpg 1	freizeitfreunde.de.jpg	1		6381450	35403	2	25079	3	35240	25000	other	0
Kon09	222	Response	1				6414827	68780	2
Kon09	223	Picture	ds-ag.com.jpg 2	ds-ag.com.jpg	2		6452187	36884	1	25079	2	36720	25000	other	0
Kon09	223	Response	2				6485216	69913	2
Kon09	224	Picture	rewe-group.de.jpg 2	rewe-group.de.jpg	2		6522340	36514	2	25079	3	36350	25000	other	0
Kon09	224	Response	2				6554965	69139	2
Kon09	225	Picture	finest-jobs.com.jpg 1	finest-jobs.com.jpg	1		6590994	35424	1	25079	2	35260	25000	other	0
Kon09	225	Response	1				6635104	79534	1
Kon09	226	Picture	kreuzwort-raetsel.net.jpg 1	kreuzwort-raetsel.net.jpg	1		6670812	35094	1	25079	2	34930	25000	other	0
Kon09	226	Response	1				6706293	70575	1
Kon09	227	Picture	dmoz.de.jpg 1	dmoz.de.jpg	1		6743132	36314	1	25078	3	36150	25000	other	0
Kon09	227	Response	1				6776362	69544	1
Kon09	228	Picture	gratissoftware.de.jpg 1	gratissoftware.de.jpg	1		6812702	35754	1	25078	3	35590	25000	other	0
Kon09	228	Response	1				6845791	68843	1
Kon09	229	Picture	runterladen.de.jpg 1	runterladen.de.jpg	1		6882772	36264	1	25078	3	36100	25000	other	0
Kon09	229	Response	1				6916170	69662	1
Kon09	230	Picture	webportal4u.de.jpg 1	webportal4u.de.jpg	1		6951259	34414	1	25078	3	34250	25000	other	0
Kon09	230	Response	1				6984959	68114	1
Kon09	231	Picture	mirus.de_shop2.jpg 1	mirus.de_shop2.jpg	1		7018579	33164	2	25079	3	33000	25000	other	0
Kon09	231	Response	1				7053268	67853	1
Kon09	232	Picture	porsche.de.jpg 2	porsche.de.jpg	2		7087483	33594	1	25078	3	33430	25000	other	0
Kon09	232	Response	2				7120457	66568	1
Kon09	233	Picture	baur.de.jpg 2	baur.de.jpg	2		7154553	33494	2	25079	3	33330	25000	other	0
Kon09	233	Response	1				7188286	67227	1
Kon09	250	Picture	freewarepage.de.jpg 1	freewarepage.de.jpg	1		7384926	34694	2	25079	3	34530	25000	other	0
Kon09	250	Response	1				7419122	68890	2
Kon09	251	Picture	spirofrog.de.jpg 2	spirofrog.de.jpg	2		7454413	34714	1	25078	3	34550	25000	other	0
Kon09	251	Response	1				7487271	67572	2
Kon09	252	Picture	metager.de.jpg 1	metager.de.jpg	1		7521733	33784	2	25079	3	33620	25000	other	0
Kon09	252	Response	1				7563570	75621	2
Kon09	253	Picture	apollo7.de.jpg 1	apollo7.de.jpg	1		7600552	36384	1	25078	3	36220	25000	other	0
Kon09	253	Response	1				7647879	83711	1
Kon09	254	Picture	tw-h.de.jpg 1	tw-h.de.jpg	1		7684786	36194	1	25078	3	36030	25000	other	0
Kon09	254	Response	1				7719388	70796	1
Kon09	255	Picture	bertelsmann.de.jpg 2	bertelsmann.de.jpg	2		7756772	36884	1	25078	3	36720	25000	other	0
Kon09	255	Response	2				7790087	70199	1
Kon09	256	Picture	global-ethic-now.de.jpg 2	global-ethic-now.de.jpg	2		7827675	37034	2	25079	3	36870	25000	other	0
Kon09	256	Response	2				7860316	69675	1
Kon09	257	Picture	fender.de.jpg 2	fender.de.jpg	2		7896829	35904	1	25078	2	35740	25000	other	0
Kon09	257	Response	2				7930545	69620	1
Kon09	258	Picture	jobboerse.org.jpg 2	jobboerse.org.jpg	2		7964316	33214	1	25078	3	33050	25000	other	0
Kon09	258	Response	1				7997094	65992	1
Kon09	259	Picture	pcwelt.de.jpg 1	pcwelt.de.jpg	1		8033886	36104	1	25078	3	35940	25000	other	0
Kon09	259	Response	1				8067163	69381	1
Kon09	260	Picture	virtualuniversity.ch.jpg 1	virtualuniversity.ch.jpg	1		8104539	36654	2	25079	3	36490	25000	other	0
Kon09	260	Response	1				8139141	71256	2
Kon09	261	Picture	artvoll.de.jpg 2	artvoll.de.jpg	2		8175442	35614	2	25079	3	35450	25000	other	0
Kon09	261	Response	2				8210330	70502	2
Kon09	262	Picture	news.de.jpg 1	news.de.jpg	1		8244846	33834	1	25078	3	33670	25000	other	0
Kon09	262	Response	2				8278640	67628	1
Kon09	263	Picture	biokurs.de.jpg 1	biokurs.de.jpg	1		8314832	35653	2	25079	3	35490	25000	other	0
Kon09	263	Response	1				8349989	70810	1
Kon09	280	Picture	englisch-lehrbuch.de.jpg 2	englisch-lehrbuch.de.jpg	2		8545788	33753	2	25079	3	33590	25000	other	0
Kon09	280	Response	2				8578745	66710	1
Kon09	281	Picture	bildungsserver.de.jpg 2	bildungsserver.de.jpg	2		8614025	34713	2	25079	3	34550	25000	other	0
Kon09	281	Response	1				8647854	68542	1
Kon09	282	Picture	webportal24.de.jpg 1	webportal24.de.jpg	1		8683595	35143	2	25079	3	34980	25000	other	0
Kon09	282	Response	1				8718873	70421	1
Kon09	283	Picture	piczo.de.jpg 2	piczo.de.jpg	2		8755748	36033	2	25079	3	35870	25000	other	0
Kon09	283	Response	2				8789262	69547	1
Kon09	284	Picture	filezilla.de.jpg 1	filezilla.de.jpg	1		8824569	34794	1	25078	3	34630	25000	other	0
Kon09	284	Response	1				8858211	68436	1
Kon09	285	Picture	finanzen-nachrichten.com.jpg 1	finanzen-nachrichten.com.jpg	1		8895555	36684	2	25079	3	36520	25000	other	0
Kon09	285	Response	1				8928760	69889	1
Kon09	286	Picture	spiele-zone.de.jpg 1	spiele-zone.de.jpg	1		8964542	35214	1	25079	2	35050	25000	other	0
Kon09	286	Response	1				8998189	68861	1
Kon09	287	Picture	aol.de.jpg 1	aol.de.jpg	1		9035445	36564	2	25079	3	36400	25000	other	0
Kon09	287	Response	1				9069528	70647	1
Kon09	288	Picture	shoppiwiki.de.jpg 1	shoppiwiki.de.jpg	1		9104015	33813	2	25079	3	33650	25000	other	0
Kon09	288	Response	1				9138796	68594	2
Kon09	289	Picture	jobsuche.net.jpg 2	jobsuche.net.jpg	2		9173002	33593	2	25079	3	33430	25000	other	0
Kon09	289	Response	2				9205986	66577	1
Kon09	290	Picture	dhm.de_lemo_home.html.jpg 1	dhm.de_lemo_home.html.jpg	1		9243406	36984	1	25078	3	36820	25000	other	0
Kon09	290	Response	2				9276535	70113	1
Kon09	291	Picture	myalbum.com.jpg 2	myalbum.com.jpg	2		9312476	35334	1	25078	3	35170	25000	other	0
Kon09	291	Response	1				9345803	68661	2
Kon09	292	Picture	spieleportal.de.jpg 1	spieleportal.de.jpg	1		9383046	36274	1	25078	2	36110	25000	other	0
Kon09	292	Response	1				9416832	70060	2
Kon09	293	Picture	sportbild.bild.de.jpg 1	sportbild.bild.de.jpg	1		9452282	34883	2	25079	3	34720	25000	other	0
Kon09	293	Response	2				9485451	68052	2
Kon09	307	Picture	lsg.musin.de_geschichte.jpg 1	lsg.musin.de_geschichte.jpg	1		9651328	34104	1	25079	2	33940	25000	other	0
Kon09	307	Response	1				9685579	68355	1
Kon09	308	Picture	das-filmportal.de.jpg 1	das-filmportal.de.jpg	1		9721648	35454	1	25078	3	35290	25000	other	0
Kon09	308	Response	1				9755327	69133	2
Kon09	309	Picture	sharelook.de.jpg 1	sharelook.de.jpg	1		9790635	34784	1	25078	3	34620	25000	other	0
Kon09	309	Response	1				9823957	68106	1
Kon09	310	Picture	tageszeitung.info.jpg 2	tageszeitung.info.jpg	2		9859122	34424	1	25078	3	34260	25000	other	0
Kon09	310	Response	1				9892895	68197	2
Kon09	311	Picture	gibson.de.jpg 2	gibson.de.jpg	2		9930275	36644	1	25078	3	36480	25000	other	0
Kon09	311	Response	2				9963444	69813	2
Kon09	312	Picture	bayer.de.jpg 2	bayer.de.jpg	2		9997679	33614	1	25078	3	33450	25000	other	0
Kon09	312	Response	1				10033993	69928	2
Kon09	313	Picture	boehmarchitektur.de.jpg 2	boehmarchitektur.de.jpg	2		10070748	36264	1	25079	2	36100	25000	other	0
Kon09	313	Response	2				10103422	68938	2
Kon09	314	Picture	ecosia.org.jpg 2	ecosia.org.jpg	2		10139902	36044	1	25078	2	35880	25000	other	0
Kon09	314	Response	2				10172691	68833	2
Kon09	315	Picture	de.partypoker.com.jpg 2	de.partypoker.com.jpg	2		10207472	34204	1	25079	2	34040	25000	other	0
Kon09	315	Response	2				10240510	67242	2
Kon09	316	Picture	bildung.at.jpg 2	bildung.at.jpg	2		10278208	36993	2	25079	4	36830	25000	other	0
Kon09	316	Response	2				10311539	70324	1
Kon09	317	Picture	hi5.com.jpg 1	hi5.com.jpg	1		10347529	35264	1	25078	3	35100	25000	other	0
Kon09	317	Response	1				10381448	69183	1
Kon09	318	Picture	deanguitars.de.jpg 2	deanguitars.de.jpg	2		10416099	33984	1	25079	2	33820	25000	other	0
Kon09	318	Response	2				10449597	67482	1
Kon09	319	Picture	mister-wong.de.jpg 2	mister-wong.de.jpg	2		10483836	33484	1	25079	2	33320	25000	other	0
Kon09	319	Response	2				10521906	71554	1
Kon09	320	Picture	promipranger.de.jpg 1	promipranger.de.jpg	1		10556822	34144	2	25079	3	33980	25000	other	0
Kon09	320	Response	1				10589725	67047	1
Kon09	321	Picture	beiersdorf.de.jpg 2	beiersdorf.de.jpg	2		10626142	35773	2	25079	3	35610	25000	other	0
Kon09	321	Response	2				10661554	71185	1
Kon09	322	Picture	epubli.de.jpg 2	epubli.de.jpg	2		10696212	34024	2	25079	3	33860	25000	other	0
Kon09	322	Response	2				10731623	69435	1
Kon09	336	Picture	myspace.de.jpg 2	myspace.de.jpg	2		10897257	34013	2	25079	3	33850	25000	other	0
Kon09	336	Response	2				10929670	66426	1
Kon09	337	Picture	unterwegs.biz.jpg 2	unterwegs.biz.jpg	2		10963995	33634	1	25078	3	33470	25000	other	0
Kon09	337	Response	1				10996529	66168	1
Kon09	338	Picture	basf.de.jpg 2	basf.de.jpg	2		11032232	35164	1	25078	3	35000	25000	other	0
Kon09	338	Response	2				11064998	67930	1
Kon09	339	Picture	wer-kennt-wen.de.jpg 2	wer-kennt-wen.de.jpg	2		11100135	34664	2	25079	3	34500	25000	other	0
Kon09	339	Response	2				11132507	67036	1
Kon09	340	Picture	schottenland.de.jpg 1	schottenland.de.jpg	1		11166789	33383	2	25079	3	33220	25000	other	0
Kon09	340	Response	1				11205936	72530	1
Kon09	341	Picture	paukr.de.jpg 2	paukr.de.jpg	2		11242275	35794	1	25079	2	35630	25000	other	0
Kon09	341	Response	1				11275525	69044	1
Kon09	342	Picture	eads.com_eads_germany_de.html.jpg 2	eads.com_eads_germany_de.html.jpg	2		11309512	33434	2	25079	3	33270	25000	other	0
Kon09	342	Response	2				11344304	68226	1
Kon09	343	Picture	metrogroup.de.jpg 2	metrogroup.de.jpg	2		11378999	34164	1	25079	2	34000	25000	other	0
Kon09	343	Response	1				11412293	67458	1
Kon09	469	Picture	typeset.de.jpg 2	typeset.de.jpg	2		12707080	33934	1	25078	2	33770	25000	other	0
Kon09	469	Response	2				12740203	67057	1
Kon09	470	Picture	jobsintime.de.jpg 2	jobsintime.de.jpg	2		12777816	36924	1	25079	2	36760	25000	other	0
Kon09	470	Response	2				12811552	70660	1
Kon09	471	Picture	weiseundtreuner.de.jpg 2	weiseundtreuner.de.jpg	2		12845970	33944	1	25078	3	33780	25000	other	0
Kon09	471	Response	2				12888181	76155	1
Kon09	472	Picture	arts-outdoors.de_Shop_index.php.jpg 2	arts-outdoors.de_Shop_index.php.jpg	2		12922455	33444	2	25079	3	33280	25000	other	0
Kon09	472	Response	2				12955690	66679	1
Kon09	473	Picture	das-gesundheitsportal.com.jpg 1	das-gesundheitsportal.com.jpg	1		12989942	33324	2	25079	3	33160	25000	other	0
Kon09	473	Response	1				13030549	73931	1
Kon09	474	Picture	ruhr-nachrichten.de.jpg 1	ruhr-nachrichten.de.jpg	1		13065761	34354	2	25079	3	34190	25000	other	0
Kon09	474	Response	2				13100138	68731	1
Kon09	475	Picture	infinion.de.jpg 1	infinion.de.jpg	1		13136831	36104	1	25079	2	35940	25000	other	0
Kon09	475	Response	1				13170527	69800	1
Kon09	476	Picture	mathemathe.de.jpg 2	mathemathe.de.jpg	2		13204485	33534	1	25078	3	33370	25000	other	0
Kon09	476	Response	1				13237715	66764	2
Kon09	477	Picture	kolibrishop.com.jpg 2	kolibrishop.com.jpg	2		13274138	35694	2	25079	3	35530	25000	other	0
Kon09	477	Response	2				13306824	68380	2
Kon09	478	Picture	latein-online.net.jpg 1	latein-online.net.jpg	1		13341459	33904	1	25078	3	33740	25000	other	0
Kon09	478	Response	1				13374654	67099	1
Kon09	479	Picture	fireball.de.jpg 1	fireball.de.jpg	1		13409362	34203	2	25079	3	34040	25000	other	0
Kon09	479	Response	1				13443432	68273	2
Kon09	480	Picture	ihk.elearningspace.de.jpg 1	ihk.elearningspace.de.jpg	1		13479099	34964	2	25079	3	34800	25000	other	0
Kon09	480	Response	1				13512701	68566	2
Kon09	481	Picture	coachservice.com.jpg 2	coachservice.com.jpg	2		13549836	36614	1	25078	3	36450	25000	other	0
Kon09	481	Response	1				13591410	78188	2
Kon09	482	Picture	onlinegames.de.jpg 1	onlinegames.de.jpg	1		13626071	33934	2	25079	3	33770	25000	other	0
Kon09	482	Response	1				13660679	68542	2
Kon09	483	Picture	n24.de.jpg 2	n24.de.jpg	2		13696141	34694	2	25079	3	34530	25000	other	0
Kon09	483	Response	1				13729778	68331	1
Kon09	484	Picture	vollversion.de.jpg 1	vollversion.de.jpg	1		13765878	35434	1	25079	2	35270	25000	other	0
Kon09	484	Response	1				13799367	68923	2
Kon09	500	Picture	goertz.de.jpg 2	goertz.de.jpg	2		13988002	36824	2	25079	3	36660	25000	other	0
Kon09	500	Response	2				14023484	72306	1
Kon09	501	Picture	seekoo.de.jpg 1	seekoo.de.jpg	1		14058072	34074	2	25079	3	33910	25000	other	0
Kon09	501	Response	1				14091313	67315	1
Kon09	502	Picture	acoon.de.jpg 1	acoon.de.jpg	1		14126892	35043	2	25079	3	34880	25000	other	0
Kon09	502	Response	1				14159622	67773	1
Kon09	503	Picture	sap.de.jpg 2	sap.de.jpg	2		14194546	34364	2	25079	3	34200	25000	other	0
Kon09	503	Response	2				14229851	69669	1
Kon09	504	Picture	taz.de.jpg 2	taz.de.jpg	2		14264950	34434	1	25078	3	34270	25000	other	0
Kon09	504	Response	1				14297840	67324	1
Kon09	505	Picture	rekruter.de.jpg 1	rekruter.de.jpg	1		14334770	36144	1	25078	3	35980	25000	other	0
Kon09	505	Response	1				14367738	69112	2
Kon09	506	Picture	absolventa.de.jpg 2	absolventa.de.jpg	2		14402923	34753	2	25079	3	34590	25000	other	0
Kon09	506	Response	2				14434127	65957	2
Kon09	507	Picture	radsport-aktiv.de.jpg 1	radsport-aktiv.de.jpg	1		14469661	34654	1	25078	3	34490	25000	other	0
Kon09	507	Response	1				14503397	68390	1
Kon09	508	Picture	flockshots.de.jpg 2	flockshots.de.jpg	2		14540314	36344	1	25078	3	36180	25000	other	0
Kon09	508	Response	1				14574425	70455	2
Kon09	509	Picture	jobrobot.de.jpg 1	jobrobot.de.jpg	1		14610634	35504	1	25078	3	35340	25000	other	0
Kon09	509	Response	1				14644174	69044	2
Kon09	510	Picture	bellnet.de.jpg 1	bellnet.de.jpg	1		14679371	34644	1	25078	2	34480	25000	other	0
Kon09	510	Response	1				14712323	67596	2
Kon09	511	Picture	bing.de.jpg 2	bing.de.jpg	2		14749191	36144	1	25078	3	35980	25000	other	0
Kon09	511	Response	2				14783663	70616	1
Kon09	512	Picture	lastfm.de.jpg 2	lastfm.de.jpg	2		14820094	35874	1	25079	2	35710	25000	other	0
Kon09	512	Response	1				14853412	69192	1
Kon09	513	Picture	franzoesisch-lernen-online.de.jpg 1	franzoesisch-lernen-online.de.jpg	1		14890664	36634	1	25078	3	36470	25000	other	0
Kon09	513	Response	1				14923480	69450	2
