# Supplementary material for: Electrophysiological correlates of aesthetic processing of webpages: a comparison of experts and laypersons
Source: PeerJ. 2017 Jun 6;5:e3440. doi: 10.7717/peerj.3440 (PMC5463973; doi:10.7717/peerj.3440)
Supplement: Supplemental Information 1 — Grand averages for the individual participants [file peerj-05-3440-s001.zip › Logfiles/Kon10-Website.log]

Scenario - Evaluation Website
Logfile written - 10/12/2012 18:26:07

Subject	Trial	Event Type	Code	bild(str)	port_code(num)	aesthetik(num)	Time	TTime	Uncertainty	Duration	Uncertainty	ReqTime	ReqDur	Stim Type	Pair Index

Kon10	2	Picture	stayfriends.de.jpg 1	stayfriends.de.jpg	1		44406	33814	1	25078	3	33650	25000	other	0
Kon10	2	Response	1				90242	79650	1
Kon10	3	Picture	daswohnkonzept.com.jpg 1	daswohnkonzept.com.jpg	1		124974	34244	2	25079	3	34080	25000	other	0
Kon10	3	Response	2				158871	68141	2
Kon10	4	Picture	unitedlabels.com.jpg 1	unitedlabels.com.jpg	1		194045	34704	1	25079	2	34540	25000	other	0
Kon10	4	Response	2				237091	77750	1
Kon10	5	Picture	play89.de.jpg 1	play89.de.jpg	1		272614	35014	1	25079	2	34850	25000	other	0
Kon10	5	Response	1				308280	70680	2
Kon10	6	Picture	einfranzose.de.jpg 1	einfranzose.de.jpg	1		344268	35454	1	25078	3	35290	25000	other	0
Kon10	6	Response	2				381549	72735	2
Kon10	7	Picture	omster.de.jpg 1	omster.de.jpg	1		416504	34564	2	25079	3	34400	25000	other	0
Kon10	7	Response	1				460249	78309	1
Kon10	8	Picture	kununu.com.jpg 1	kununu.com.jpg	1		497823	37114	1	25079	2	36950	25000	other	0
Kon10	8	Response	2				543759	83050	1
Kon10	9	Picture	softwareload.de.jpg 1	softwareload.de.jpg	1		578058	33804	1	25079	2	33640	25000	other	0
Kon10	9	Response	1				617668	73414	1
Kon10	10	Picture	shortnews.de.jpg 1	shortnews.de.jpg	1		654377	36233	2	25079	4	36070	25000	other	0
Kon10	10	Response	1				693327	75183	2
Kon10	11	Picture	voodoo-it.de.jpg 1	voodoo-it.de.jpg	1		729280	35463	2	25079	3	35300	25000	other	0
Kon10	11	Response	1				763397	69580	1
Kon10	12	Pause					828948	65424		261438
Kon10	12	Resume					828948	65424
Kon10	13	Picture	rewe-group.de.jpg 2	rewe-group.de.jpg	2		901096	36883	2	25079	4	36720	25000	other	0
Kon10	13	Response	2				939326	75113	1
Kon10	14	Picture	onmeda.de.jpg 2	onmeda.de.jpg	2		975166	35164	2	25079	3	35000	25000	other	0
Kon10	14	Response	1				1009865	69863	2
Kon10	28	Picture	sharelook.de.jpg 1	sharelook.de.jpg	1		1178212	36593	2	25079	4	36430	25000	other	0
Kon10	28	Response	1				1215754	74135	1
Kon10	29	Picture	das-gesundheitsportal.com.jpg 1	das-gesundheitsportal.com.jpg	1		1252116	35484	1	25078	3	35320	25000	other	0
Kon10	29	Response	1				1291103	74471	2
Kon10	30	Picture	niedersachsen.de.jpg 2	niedersachsen.de.jpg	2		1327435	35484	2	25079	3	35320	25000	other	0
Kon10	30	Response	2				1368843	76892	1
Kon10	31	Picture	piczo.de.jpg 2	piczo.de.jpg	2		1406171	36434	1	25079	2	36270	25000	other	0
Kon10	31	Response	1				1441792	72055	1
Kon10	32	Picture	pausenberger.com.jpg 1	pausenberger.com.jpg	1		1476491	33914	2	25079	3	33750	25000	other	0
Kon10	32	Response	1				1512662	70085	1
Kon10	33	Picture	bildung.at.jpg 2	bildung.at.jpg	2		1550144	36673	2	25079	4	36510	25000	other	0
Kon10	33	Response	2				1588011	74540	1
Kon10	34	Picture	mathemathe.de.jpg 2	mathemathe.de.jpg	2		1624214	35604	2	25079	3	35440	25000	other	0
Kon10	34	Response	1				1657751	69141	1
Kon10	35	Picture	onlinegames.de.jpg 1	onlinegames.de.jpg	1		1693785	35174	1	25079	2	35010	25000	other	0
Kon10	35	Response	1				1728460	69849	1
Kon10	36	Picture	jobboerse.org.jpg 2	jobboerse.org.jpg	2		1765689	36464	1	25078	3	36300	25000	other	0
Kon10	36	Response	1				1802210	72985	1
Kon10	37	Picture	blog.de.jpg 2	blog.de.jpg	2		1837759	34904	1	25078	3	34740	25000	other	0
Kon10	37	Response	1				1874039	71184	1
Kon10	38	Picture	englisch-lehrbuch.de.jpg 2	englisch-lehrbuch.de.jpg	2		1910162	35504	1	25079	2	35340	25000	other	0
Kon10	38	Response	2				1951618	76960	2
Kon10	39	Picture	gamesplanet.com.jpg 1	gamesplanet.com.jpg	1		1985732	33284	1	25078	3	33120	25000	other	0
Kon10	39	Response	1				2019608	67160	1
Kon10	40	Picture	basf.de.jpg 2	basf.de.jpg	2		2056469	36194	1	25078	3	36030	25000	other	0
Kon10	40	Response	2				2090798	70523	1
Kon10	41	Picture	bertelsmann.de.jpg 2	bertelsmann.de.jpg	2		2125539	34014	2	25079	3	33850	25000	other	0
Kon10	41	Response	1				2162467	70942	1
Kon10	42	Picture	flashgames.de.jpg 1	flashgames.de.jpg	1		2200192	36884	2	25079	3	36720	25000	other	0
Kon10	42	Response	1				2236846	73538	2
Kon10	43	Picture	jobsintime.de.jpg 2	jobsintime.de.jpg	2		2272179	34614	2	25079	3	34450	25000	other	0
Kon10	43	Response	1				2313476	75911	1
Kon10	44	Picture	dhm.de_lemo_home.html.jpg 1	dhm.de_lemo_home.html.jpg	1		2348582	34514	2	25079	3	34350	25000	other	0
Kon10	44	Response	1				2383545	69477	2
Kon10	57	Picture	jobware.de.jpg 2	jobware.de.jpg	2		2538547	33414	2	25079	3	33250	25000	other	0
Kon10	57	Response	1				2578074	72941	1
Kon10	58	Picture	sprachenstudio.net.jpg 2	sprachenstudio.net.jpg	2		2611784	33164	1	25079	2	33000	25000	other	0
Kon10	58	Response	1				2647333	68713	2
Kon10	59	Picture	filezilla.de.jpg 1	filezilla.de.jpg	1		2683937	35994	2	25079	3	35830	25000	other	0
Kon10	59	Response	1				2725083	77140	1
Kon10	60	Picture	lsg.musin.de_geschichte.jpg 1	lsg.musin.de_geschichte.jpg	1		2762256	36413	2	25079	3	36250	25000	other	0
Kon10	60	Response	1				2798192	72349	2
Kon10	61	Picture	kolibrishop.com.jpg 2	kolibrishop.com.jpg	2		2832160	33254	2	25079	3	33090	25000	other	0
Kon10	61	Response	2				2868262	69356	1
Kon10	62	Picture	deutschland.de.jpg 2	deutschland.de.jpg	2		2905897	36894	1	25078	3	36730	25000	other	0
Kon10	62	Response	2				2940401	71398	2
Kon10	63	Picture	runterladen.de.jpg 1	runterladen.de.jpg	1		2977967	36714	1	25079	2	36550	25000	other	0
Kon10	63	Response	1				3015751	74498	1
Kon10	64	Picture	bildungsportal.sachsen.de.jpg 2	bildungsportal.sachsen.de.jpg	2		3052370	35984	1	25079	2	35820	25000	other	0
Kon10	64	Response	2				3085980	69594	2
Kon10	65	Picture	netzeitung.de.jpg 1	netzeitung.de.jpg	1		3122940	36173	2	25079	4	36010	25000	other	0
Kon10	65	Response	2				3160690	73923	1
Kon10	66	Picture	steinberg.de.jpg 2	steinberg.de.jpg	2		3197010	35684	2	25079	3	35520	25000	other	0
Kon10	66	Response	1				3257309	95983	1
Kon10	67	Picture	schottenland.de.jpg 1	schottenland.de.jpg	1		3291660	33564	1	25078	3	33400	25000	other	0
Kon10	67	Response	1				3325618	67522	2
Kon10	68	Picture	de.partypoker.com.jpg 2	de.partypoker.com.jpg	2		3360064	33654	1	25078	3	33490	25000	other	0
Kon10	68	Response	1				3393768	67358	1
Kon10	69	Picture	coachservice.com.jpg 2	coachservice.com.jpg	2		3429218	34804	1	25079	2	34640	25000	other	0
Kon10	69	Response	2				3463028	68614	1
Kon10	70	Picture	gamesload.de.jpg 1	gamesload.de.jpg	1		3500121	36383	2	25079	4	36220	25000	other	0
Kon10	70	Response	1				3534857	71119	1
Kon10	86	Picture	musiksuche.de.jpg 1	musiksuche.de.jpg	1		3720748	34044	1	25079	2	33880	25000	other	0
Kon10	86	Response	1				3757855	71151	2
Kon10	87	Picture	backinjob.de.jpg 2	backinjob.de.jpg	2		3791818	33184	2	25079	3	33020	25000	other	0
Kon10	87	Response	2				3831445	72811	1
Kon10	88	Picture	download-archiv.de.jpg 1	download-archiv.de.jpg	1		3866138	33904	1	25079	2	33740	25000	other	0
Kon10	88	Response	1				3901194	68960	2
Kon10	89	Picture	finest-jobs.com.jpg 1	finest-jobs.com.jpg	1		3936125	34214	2	25079	3	34050	25000	other	0
Kon10	89	Response	1				3970144	68233	1
Kon10	90	Picture	fotocommunity.de.jpg 2	fotocommunity.de.jpg	2		4004613	33724	1	25078	3	33560	25000	other	0
Kon10	90	Response	2				4041643	70754	2
Kon10	91	Picture	freewarepage.de.jpg 1	freewarepage.de.jpg	1		4078932	36594	2	25079	4	36430	25000	other	0
Kon10	91	Response	1				4119713	77375	1
Kon10	92	Picture	myspass.de.jpg 1	myspass.de.jpg	1		4154419	33904	1	25078	3	33740	25000	other	0
Kon10	92	Response	2				4189462	68947	2
Kon10	93	Picture	freizeitfreunde.de.jpg 1	freizeitfreunde.de.jpg	1		4225739	35544	1	25079	2	35380	25000	other	0
Kon10	93	Response	2				4258092	67897	1
Kon10	94	Picture	promiflash.de.jpg 1	promiflash.de.jpg	1		4294476	35674	2	25079	3	35510	25000	other	0
Kon10	94	Response	1				4327841	69039	2
Kon10	95	Picture	weiseundtreuner.de.jpg 2	weiseundtreuner.de.jpg	2		4363880	35403	2	25079	3	35240	25000	other	0
Kon10	95	Response	2				4397421	68944	1
Kon10	96	Picture	downloads.de.jpg 1	downloads.de.jpg	1		4432035	33714	1	25078	3	33550	25000	other	0
Kon10	96	Response	1				4467170	68849	2
Kon10	97	Picture	virtualuniversity.ch.jpg 1	virtualuniversity.ch.jpg	1		4503605	35614	1	25079	2	35450	25000	other	0
Kon10	97	Response	1				4542680	74689	1
Kon10	98	Picture	checkpoint-elearning.de.jpg 2	checkpoint-elearning.de.jpg	2		4577175	33704	1	25078	3	33540	25000	other	0
Kon10	98	Response	2				4612429	68958	2
Kon10	99	Picture	goertz.de.jpg 2	goertz.de.jpg	2		4648828	35704	2	25079	3	35540	25000	other	0
Kon10	99	Response	1				4683449	70325	1
Kon10	100	Picture	boconcept.de.jpg 2	boconcept.de.jpg	2		4718649	34364	1	25079	2	34200	25000	other	0
Kon10	100	Response	2				4759758	75473	1
Kon10	101	Picture	spiele-zone.de.jpg 1	spiele-zone.de.jpg	1		4797301	36604	2	25079	3	36440	25000	other	0
Kon10	101	Response	1				4831748	71051	1
Kon10	102	Picture	wikio.de.jpg 2	wikio.de.jpg	2		4866455	33954	2	25079	3	33790	25000	other	0
Kon10	102	Response	1				4901657	69156	1
Kon10	119	Picture	fastguide.de.jpg 1	fastguide.de.jpg	1		5098413	34804	1	25079	2	34640	25000	other	0
Kon10	119	Response	1				5132976	69367	1
Kon10	120	Picture	ecosia.org.jpg 2	ecosia.org.jpg	2		5170733	37114	1	25079	2	36950	25000	other	0
Kon10	120	Response	1				5203675	70056	1
Kon10	121	Picture	myspace.de.jpg 2	myspace.de.jpg	2		5239387	34924	1	25079	2	34760	25000	other	0
Kon10	121	Response	2				5273744	69281	2
Kon10	227	Picture	seekoo.de.jpg 1	seekoo.de.jpg	1		6368014	35074	2	25079	3	34910	25000	other	0
Kon10	227	Response	1				6401226	68286	2
Kon10	228	Picture	bing.de.jpg 2	bing.de.jpg	2		6435752	33834	1	25079	2	33670	25000	other	0
Kon10	228	Response	2				6468896	66978	1
Kon10	229	Picture	n24.de.jpg 2	n24.de.jpg	2		6506822	37064	2	25079	3	36900	25000	other	0
Kon10	229	Response	1				6541515	71757	2
Kon10	230	Picture	tw-h.de.jpg 1	tw-h.de.jpg	1		6577393	35084	1	25078	3	34920	25000	other	0
Kon10	230	Response	1				6610945	68636	1
Kon10	231	Picture	jappy.de.jpg 2	jappy.de.jpg	2		6646297	34724	1	25079	2	34560	25000	other	0
Kon10	231	Response	1				6683094	71521	2
Kon10	232	Picture	apollo7.de.jpg 1	apollo7.de.jpg	1		6717784	33984	1	25079	2	33820	25000	other	0
Kon10	232	Response	1				6751244	67444	1
Kon10	233	Picture	freeware-base.de.jpg 1	freeware-base.de.jpg	1		6787354	35254	2	25079	3	35090	25000	other	0
Kon10	233	Response	1				6823553	71453	2
Kon10	234	Picture	sap.de.jpg 2	sap.de.jpg	2		6857508	33274	2	25079	3	33110	25000	other	0
Kon10	234	Response	2				6891053	66819	1
Kon10	235	Picture	rekruter.de.jpg 1	rekruter.de.jpg	1		6928162	36364	1	25079	2	36200	25000	other	0
Kon10	235	Response	1				6963522	71724	2
Kon10	236	Picture	hi5.com.jpg 1	hi5.com.jpg	1		6998566	34374	1	25079	2	34210	25000	other	0
Kon10	236	Response	1				7031992	67800	1
Kon10	237	Picture	finanzen-nachrichten.com.jpg 1	finanzen-nachrichten.com.jpg	1		7067386	34503	2	25079	4	34340	25000	other	0
Kon10	237	Response	2				7103821	70938	2
Kon10	238	Picture	ihk.elearningspace.de.jpg 1	ihk.elearningspace.de.jpg	1		7140790	36104	1	25079	2	35940	25000	other	0
Kon10	238	Response	1				7171811	67125	1
Kon10	239	Picture	das-energieportal.de.jpg 2	das-energieportal.de.jpg	2		7207694	35104	2	25079	3	34940	25000	other	0
Kon10	239	Response	2				7241710	69120	2
Kon10	240	Picture	joindiaspora.com.jpg 2	joindiaspora.com.jpg	2		7276598	34224	2	25079	3	34060	25000	other	0
Kon10	240	Response	1				7309540	67166	1
Kon10	241	Picture	kostenlose-kartenspiele.de.jpg 1	kostenlose-kartenspiele.de.jpg	1		7343669	33274	2	25079	4	33110	25000	other	0
Kon10	241	Response	1				7376729	66334	2
Kon10	242	Picture	einfach-teilhaben.de.jpg 2	einfach-teilhaben.de.jpg	2		7414073	36544	2	25079	3	36380	25000	other	0
Kon10	242	Response	2				7446799	69270	1
Kon10	256	Picture	promipranger.de.jpg 1	promipranger.de.jpg	1		7613870	35194	1	25079	2	35030	25000	other	0
Kon10	256	Response	1				7648997	70321	2
Kon10	257	Picture	news.de.jpg 1	news.de.jpg	1		7686523	36743	2	25079	4	36580	25000	other	0
Kon10	257	Response	2				7719867	70087	1
Kon10	258	Picture	lastfm.de.jpg 2	lastfm.de.jpg	2		7754011	33454	1	25079	2	33290	25000	other	0
Kon10	258	Response	1				7786416	65859	2
Kon10	259	Picture	fireball.de.jpg 1	fireball.de.jpg	1		7824082	37074	1	25078	3	36910	25000	other	0
Kon10	259	Response	1				7858246	71238	1
Kon10	260	Picture	unterwegs.biz.jpg 2	unterwegs.biz.jpg	2		7895235	36214	2	25079	3	36050	25000	other	0
Kon10	260	Response	2				7928795	69774	2
Kon10	261	Picture	mirus.de_shop2.jpg 1	mirus.de_shop2.jpg	1		7962640	33194	1	25078	3	33030	25000	other	0
Kon10	261	Response	1				7995985	66539	1
Kon10	262	Picture	jurawiki.de.jpg 1	jurawiki.de.jpg	1		8033793	37044	2	25079	4	36880	25000	other	0
Kon10	262	Response	1				8067964	71215	2
Kon10	263	Picture	raetselfieber.de.jpg 1	raetselfieber.de.jpg	1		8103697	34834	2	25079	3	34670	25000	other	0
Kon10	263	Response	1				8137554	68691	1
Kon10	264	Picture	boehmarchitektur.de.jpg 2	boehmarchitektur.de.jpg	2		8171518	33354	2	25079	3	33190	25000	other	0
Kon10	264	Response	2				8205703	67539	2
Kon10	265	Picture	metager.de.jpg 1	metager.de.jpg	1		8241589	35274	1	25079	2	35110	25000	other	0
Kon10	265	Response	1				8277533	71218	1
Kon10	266	Picture	myalbum.com.jpg 2	myalbum.com.jpg	2		8311826	33654	1	25079	2	33490	25000	other	0
Kon10	266	Response	2				8348072	69900	2
Kon10	267	Picture	opportuno.de.jpg 2	opportuno.de.jpg	2		8383729	35013	2	25079	4	34850	25000	other	0
Kon10	267	Response	1				8417342	68626	1
Kon10	268	Picture	beiersdorf.de.jpg 2	beiersdorf.de.jpg	2		8452550	34434	2	25079	3	34270	25000	other	0
Kon10	268	Response	2				8486291	68175	2
Kon10	269	Picture	kreuzwort-raetsel.net.jpg 1	kreuzwort-raetsel.net.jpg	1		8523620	36633	2	25079	4	36470	25000	other	0
Kon10	269	Response	1				8558281	71294	1
Kon10	270	Picture	daimler.com_dccom_home_de.jpg 2	daimler.com_dccom_home_de.jpg	2		8593108	34034	1	25079	2	33870	25000	other	0
Kon10	270	Response	2				8626590	67516	2
Kon10	283	Picture	baur.de.jpg 2	baur.de.jpg	2		8784323	35994	1	25079	2	35830	25000	other	0
Kon10	283	Response	2				8821589	73260	1
Kon10	284	Picture	webportal4u.de.jpg 1	webportal4u.de.jpg	1		8857143	34914	1	25079	2	34750	25000	other	0
Kon10	284	Response	2				8892138	69909	2
Kon10	285	Picture	download-tipp.de.jpg 1	download-tipp.de.jpg	1		8926797	33864	1	25079	2	33700	25000	other	0
Kon10	285	Response	1				8959968	67035	1
Kon10	286	Picture	acoon.de.jpg 1	acoon.de.jpg	1		8995034	34543	2	25079	4	34380	25000	other	0
Kon10	286	Response	1				9030517	70026	2
Kon10	287	Picture	infinion.de.jpg 1	infinion.de.jpg	1		9068104	36863	2	25079	4	36700	25000	other	0
Kon10	287	Response	1				9102987	71746	1
Kon10	288	Picture	monster.de.jpg 2	monster.de.jpg	2		9138092	34394	1	25078	3	34230	25000	other	0
Kon10	288	Response	2				9174486	70788	2
Kon10	289	Picture	nonstopnews.de.jpg 1	nonstopnews.de.jpg	1		9210745	35494	2	25079	3	35330	25000	other	0
Kon10	289	Response	1				9245356	70105	1
Kon10	290	Picture	download-software-kostenlos.de.jpg 1	download-software-kostenlos.de.jpg	1		9282232	36144	1	25079	2	35980	25000	other	0
Kon10	290	Response	1				9317505	71417	2
Kon10	291	Picture	soft-ware.net.jpg 1	soft-ware.net.jpg	1		9352969	34704	2	25079	3	34540	25000	other	0
Kon10	291	Response	1				9387575	69310	1
Kon10	292	Picture	vollversion.de.jpg 1	vollversion.de.jpg	1		9424123	35774	1	25078	3	35610	25000	other	0
Kon10	292	Response	1				9459554	71205	2
Kon10	293	Picture	bayer.de.jpg 2	bayer.de.jpg	2		9495360	35014	1	25079	2	34850	25000	other	0
Kon10	293	Response	2				9531384	71038	1
Kon10	294	Picture	suchnase.de.jpg 1	suchnase.de.jpg	1		9569096	36924	2	25079	3	36760	25000	other	0
Kon10	294	Response	1				9603853	71681	2
Kon10	295	Picture	pcwelt.de.jpg 1	pcwelt.de.jpg	1		9639250	34624	2	25079	3	34460	25000	other	0
Kon10	295	Response	2				9675042	70416	2
Kon10	296	Picture	online-spanisch.com.jpg 2	online-spanisch.com.jpg	2		9709654	33894	1	25079	2	33730	25000	other	0
Kon10	296	Response	2				9745422	69662	1
Kon10	297	Picture	presseurop.eu_de.jpg 2	presseurop.eu_de.jpg	2		9781641	35454	1	25079	2	35290	25000	other	0
Kon10	297	Response	2				9816452	70265	1
Kon10	312	Picture	porsche.de.jpg 2	porsche.de.jpg	2		9993852	35534	1	25079	2	35370	25000	other	0
Kon10	312	Response	2				10029540	71222	1
Kon10	313	Picture	one.de.jpg 1	one.de.jpg	1		10065839	35424	1	25079	2	35260	25000	other	0
Kon10	313	Response	1				10103280	72865	1
Kon10	314	Picture	sportbild.bild.de.jpg 1	sportbild.bild.de.jpg	1		10140992	36964	1	25079	2	36800	25000	other	0
Kon10	314	Response	2				10178949	74921	1
Kon10	315	Picture	berufs-karriere.de.jpg 1	berufs-karriere.de.jpg	1		10212979	33384	1	25079	2	33220	25000	other	0
Kon10	315	Response	1				10247098	67503	2
Kon10	316	Picture	staufenbiel.de.jpg 2	staufenbiel.de.jpg	2		10284716	36854	1	25078	3	36690	25000	other	0
Kon10	316	Response	2				10317808	69946	1
Kon10	317	Picture	spieleportal.de.jpg 1	spieleportal.de.jpg	1		10353036	34343	2	25079	4	34180	25000	other	0
Kon10	317	Response	1				10387547	68854	2
Kon10	318	Picture	tageszeitung.info.jpg 2	tageszeitung.info.jpg	2		10425523	37164	2	25079	3	37000	25000	other	0
Kon10	318	Response	2				10463377	75018	1
Kon10	319	Picture	paukr.de.jpg 2	paukr.de.jpg	2		10499926	35834	2	25079	3	35670	25000	other	0
Kon10	319	Response	1				10533607	69515	1
Kon10	320	Picture	das-filmportal.de.jpg 1	das-filmportal.de.jpg	1		10569164	34884	1	25078	3	34720	25000	other	0
Kon10	320	Response	2				10599836	65556	1
Kon10	321	Picture	dmoz.de.jpg 1	dmoz.de.jpg	1		10636401	36004	2	25079	4	35840	25000	other	0
Kon10	321	Response	1				10669746	69349	1
Kon10	322	Picture	spirofrog.de.jpg 2	spirofrog.de.jpg	2		10707472	37014	1	25079	2	36850	25000	other	0
Kon10	322	Response	1				10743005	72547	1
Kon10	323	Picture	metrogroup.de.jpg 2	metrogroup.de.jpg	2		10778042	34304	2	25079	3	34140	25000	other	0
Kon10	323	Response	2				10812594	68856	2
Kon10	324	Picture	eads.com_eads_germany_de.html.jpg 2	eads.com_eads_germany_de.html.jpg	2		10849779	36504	1	25079	2	36340	25000	other	0
Kon10	324	Response	2				10883944	70669	1
Kon10	325	Picture	jobrobot.de.jpg 1	jobrobot.de.jpg	1		10921183	36444	1	25078	3	36280	25000	other	0
Kon10	325	Response	1				10957054	72315	1
Kon10	341	Picture	global-ethic-now.de.jpg 2	global-ethic-now.de.jpg	2		11144809	35874	1	25078	3	35710	25000	other	0
Kon10	341	Response	2				11179892	70957	1
Kon10	342	Picture	instagr.am.jpg 2	instagr.am.jpg	2		11215629	35034	1	25079	2	34870	25000	other	0
Kon10	342	Response	1				11254281	73686	2
Kon10	343	Picture	fender.de.jpg 2	fender.de.jpg	2		11290532	35554	1	25079	2	35390	25000	other	0
Kon10	343	Response	2				11324021	69043	1
Kon10	344	Picture	typeset.de.jpg 2	typeset.de.jpg	2		11360936	36234	1	25079	2	36070	25000	other	0
Kon10	344	Response	2				11395370	70668	2
Kon10	345	Picture	boing.de.jpg 1	boing.de.jpg	1		11430840	34834	1	25078	3	34670	25000	other	0
Kon10	345	Response	2				11465440	69434	1
Kon10	346	Picture	aol.de.jpg 1	aol.de.jpg	1		11503410	37134	1	25078	3	36970	25000	other	0
Kon10	346	Response	2				11538709	72433	2
Kon10	347	Picture	franzoesisch-lernen-online.de.jpg 1	franzoesisch-lernen-online.de.jpg	1		11572897	33454	1	25079	2	33290	25000	other	0
Kon10	347	Response	1				11608129	68686	1
Kon10	348	Picture	jobsuche.net.jpg 2	jobsuche.net.jpg	2		11645384	36534	1	25079	2	36370	25000	other	0
Kon10	348	Response	2				11681078	72228	1
Kon10	349	Picture	allianz-jobchecker.de_start.html.jpg 2	allianz-jobchecker.de_start.html.jpg	2		11715288	33544	1	25078	3	33380	25000	other	0
Kon10	349	Response	2				11755467	73723	2
Kon10	463	Picture	ds-ag.com.jpg 2	ds-ag.com.jpg	2		12932149	36934	1	25079	2	36770	25000	other	0
Kon10	463	Response	2				12967089	71874	1
Kon10	464	Picture	flockshots.de.jpg 2	flockshots.de.jpg	2		13002053	34244	1	25078	3	34080	25000	other	0
Kon10	464	Response	1				13036518	68709	2
Kon10	465	Picture	spanisch-live.de_onlinekurse_index.php.jpg 1	spanisch-live.de_onlinekurse_index.php.jpg	1		13073373	36174	1	25079	2	36010	25000	other	0
Kon10	465	Response	2				13112988	75789	1
Kon10	466	Picture	dukasi.de.jpg 1	dukasi.de.jpg	1		13148359	34634	2	25079	3	34470	25000	other	0
Kon10	466	Response	1				13187847	74122	2
Kon10	467	Picture	twitter.com.jpg 2	twitter.com.jpg	2		13225262	36584	1	25079	2	36420	25000	other	0
Kon10	467	Response	1				13265917	77239	1
Kon10	468	Picture	radsport-aktiv.de.jpg 1	radsport-aktiv.de.jpg	1		13300665	33894	1	25079	2	33730	25000	other	0
Kon10	468	Response	1				13335026	68255	2
Kon10	469	Picture	deanguitars.de.jpg 2	deanguitars.de.jpg	2		13371485	35784	2	25079	3	35620	25000	other	0
Kon10	469	Response	2				13405256	69555	1
Kon10	470	Picture	spreeblick.com.jpg 2	spreeblick.com.jpg	2		13440556	34504	1	25079	2	34340	25000	other	0
Kon10	470	Response	2				13474515	68463	2
Kon10	471	Picture	latein-online.net.jpg 1	latein-online.net.jpg	1		13510710	35554	1	25078	3	35390	25000	other	0
Kon10	471	Response	1				13544105	68949	1
Kon10	472	Picture	brothersoft.com.jpg 1	brothersoft.com.jpg	1		13581030	36094	2	25079	3	35930	25000	other	0
Kon10	472	Response	1				13614334	69398	2
Kon10	473	Picture	artvoll.de.jpg 2	artvoll.de.jpg	2		13652101	37124	1	25078	3	36960	25000	other	0
Kon10	473	Response	2				13685524	70547	1
Kon10	474	Picture	wer-kennt-wen.de.jpg 2	wer-kennt-wen.de.jpg	2		13720088	33934	2	25079	3	33770	25000	other	0
Kon10	474	Response	2				13755113	68959	2
Kon10	475	Picture	taz.de.jpg 2	taz.de.jpg	2		13791159	35284	1	25078	3	35120	25000	other	0
Kon10	475	Response	2				13830932	75057	2
Kon10	476	Picture	shoppiwiki.de.jpg 1	shoppiwiki.de.jpg	1		13867311	35674	2	25079	4	35510	25000	other	0
Kon10	476	Response	1				13901962	70325	1
Kon10	489	Picture	java.de.jpg 1	java.de.jpg	1		14059860	36214	1	25078	3	36050	25000	other	0
Kon10	489	Response	1				14096011	72365	1
Kon10	490	Picture	biokurs.de.jpg 1	biokurs.de.jpg	1		14130513	33804	2	25079	3	33640	25000	other	0
Kon10	490	Response	1				14165440	68731	2
Kon10	491	Picture	epubli.de.jpg 2	epubli.de.jpg	2		14199417	33283	2	25079	3	33120	25000	other	0
Kon10	491	Response	2				14234380	68246	1
Kon10	492	Picture	gibson.de.jpg 2	gibson.de.jpg	2		14271488	36424	1	25078	3	36260	25000	other	0
Kon10	492	Response	1				14307329	72265	2
Kon10	493	Picture	fahrrad.de.jpg 1	fahrrad.de.jpg	1		14345307	37143	2	25079	3	36980	25000	other	0
Kon10	493	Response	1				14380439	72275	1
Kon10	494	Picture	absolventa.de.jpg 2	absolventa.de.jpg	2		14414711	33813	2	25079	4	33650	25000	other	0
Kon10	494	Response	1				14449228	68330	2
Kon10	495	Picture	bildungsserver.de.jpg 2	bildungsserver.de.jpg	2		14485115	35224	2	25079	3	35060	25000	other	0
Kon10	495	Response	2				14520888	70997	1
Kon10	496	Picture	ruhr-nachrichten.de.jpg 1	ruhr-nachrichten.de.jpg	1		14558102	36384	1	25079	2	36220	25000	other	0
Kon10	496	Response	2				14592237	70519	1
Kon10	497	Picture	mister-wong.de.jpg 2	mister-wong.de.jpg	2		14626256	33324	2	25079	3	33160	25000	other	0
Kon10	497	Response	1				14661187	68255	1
Kon10	498	Picture	regionale-jobsuche.de.jpg 1	regionale-jobsuche.de.jpg	1		14695493	33533	2	25079	3	33370	25000	other	0
Kon10	498	Response	1				14727736	65776	1
Kon10	499	Picture	arts-outdoors.de_Shop_index.php.jpg 2	arts-outdoors.de_Shop_index.php.jpg	2		14765731	37094	1	25078	3	36930	25000	other	0
Kon10	499	Response	2				14798446	69809	1
Kon10	500	Picture	webportal24.de.jpg 1	webportal24.de.jpg	1		14835718	36494	1	25079	2	36330	25000	other	0
Kon10	500	Response	1				14868985	69761	1
Kon10	501	Picture	bellnet.de.jpg 1	bellnet.de.jpg	1		14905122	35384	1	25079	2	35220	25000	other	0
Kon10	501	Response	1				14949454	79716	2
Kon10	502	Picture	gratissoftware.de.jpg 1	gratissoftware.de.jpg	1		14985774	35524	1	25078	3	35360	25000	other	0
Kon10	502	Response	1				15019524	69274	1
